# Supplementary material for: Transcriptome changes in DM1 patients’ tissues are governed by the RNA interference pathway
Source: Front Mol Biosci. 2022 Aug 19;9:955753. doi: 10.3389/fmolb.2022.955753 (PMC9437208; doi:10.3389/fmolb.2022.955753)
Supplement: Supplementary file 1 [file Table2.XLSX]

## Sheet: Brain
Gene	logFC	Average Expression	P-Value	Adjusted p-value
LOXHD1	-1.33787	0.757984	3.92e-09	7.46e-05
SLC36A1	-0.748007	5.17657	8.54e-09	8.13e-05
GALNT8	1.30862	1.92449	3.59e-08	0.000168031
ABCC12	-1.2651	1.13798	4.19e-08	0.000168031
RPS18	0.826527	9.10151	4.5e-08	0.000168031
RPH3A	-1.03813	6.72394	5.91e-08	0.000168031
LOC100132111	-0.965945	4.2143	6.18e-08	0.000168031
RPL23	0.609283	8.71186	7.67e-08	0.000172123
RPS6KA5	0.609903	4.84431	8.54e-08	0.000172123
OCA2	-0.868939	2.73183	9.08e-08	0.000172123
GAS5	0.654621	6.87329	9.94e-08	0.000172123
ANXA6	-0.918239	6.83027	1.3e-07	0.000193735
RPL24	0.616156	9.13937	1.38e-07	0.000193735
SNHG6	0.722484	6.60795	1.51e-07	0.000193735
MPZL2	2.65418	1.69658	1.53e-07	0.000193735
RPL30	0.661187	8.03626	1.8e-07	0.000213974
RPS14	0.60761	9.53778	2.09e-07	0.000233556
RPL29	0.698925	8.01851	2.39e-07	0.000252535
CMYA5	-0.877007	2.85509	2.67e-07	0.000254534
MYH14	-1.20731	3.85466	2.76e-07	0.000254534
CEBPD	1.81124	5.53198	2.81e-07	0.000254534
LOC101926941	-1.61196	2.7129	2.97e-07	0.000257298
LRP8	-0.61686	4.379	3.29e-07	0.000263196
ANXA1	1.51363	3.95323	3.32e-07	0.000263196
RPS15A	0.753474	8.28436	3.57e-07	0.000269543
ZFAS1	0.848712	5.61448	3.68e-07	0.000269543
RPL5	0.476908	8.33566	3.84e-07	0.000271084
ZNF641	-0.478819	4.16391	4.1e-07	0.000273468
COL12A1	-0.946943	3.07889	4.17e-07	0.000273468
PLCXD2	0.860647	3.92695	5.03e-07	0.000319207
KRT5	-1.46917	0.812704	5.2e-07	0.000319207
LOC101926975	-1.43626	0.967719	5.96e-07	0.000354734
RPS29	0.898942	8.30952	6.38e-07	0.000368341
TRANK1	-0.914588	4.90409	6.62e-07	0.000370492
RPL17	0.643057	8.58532	1e-06	0.00052873
EEF1G	0.607079	8.24596	1e-06	0.00052873
DNAJC5G	-1.11755	3.13795	1.05e-06	0.000539022
ABCC4	0.651725	3.39298	1.09e-06	0.000545892
DLGAP1-AS3	-1.13872	0.77243	1.17e-06	0.000569588
TRIB2	-0.665848	4.88825	1.24e-06	0.000592574
HR	-0.920248	4.38453	1.3e-06	0.000604974
HBA1	2.92344	7.50513	1.35e-06	0.000613539
MBOAT1	0.989165	1.77637	1.4e-06	0.000621852
SNRK-AS1	-0.675811	0.98985	1.5e-06	0.000648594
RPL18A	0.6345	8.28234	1.78e-06	0.000752512
GBAP1	-0.957037	3.75381	1.86e-06	0.000770821
RPL37A	0.588681	10.1755	1.95e-06	0.000788544
EMILIN3	-1.07469	2.0877	2.02e-06	0.000799993
RPS11	0.630813	8.72138	2.07e-06	0.000803542
DPYSL3	0.51941	5.97476	2.15e-06	0.000807412
MAP3K8	1.07008	2.77825	2.18e-06	0.000807412
RPS8	0.621666	9.13747	2.27e-06	0.000807412
RPL34	0.633081	8.93322	2.28e-06	0.000807412
HIST1H2BD	0.823786	5.90086	2.36e-06	0.000807412
FBLN5	1.13259	3.49371	2.37e-06	0.000807412
SRPRA	-0.347729	5.43228	2.37e-06	0.000807412
LINC01310	-0.847934	1.88996	2.43e-06	0.000811387
ST8SIA5	-0.576941	5.39673	2.53e-06	0.000830473
GJB2	2.4362	2.01551	2.8e-06	0.000901156
SOCS3	2.99088	2.85248	2.85e-06	0.000901156
KCNIP3	-0.943103	4.66793	2.89e-06	0.000901156
RPL35A	0.726024	8.55789	2.95e-06	0.000906533
BTG1	0.663422	4.16962	3.1e-06	0.000918548
RPL12	0.621648	7.82641	3.13e-06	0.000918548
IL4R	1.64808	3.29191	3.16e-06	0.000918548
LRRC75A-AS1	0.508525	7.79064	3.18e-06	0.000918548
PPP1R3B	0.771987	2.12642	3.29e-06	0.000935019
LINC00473	-1.10108	4.36587	3.35e-06	0.000936841
ZNF774	-0.538352	3.18227	3.4e-06	0.000936841
PABPC1	0.402735	7.04168	3.47e-06	0.000943109
HIST1H2AG	1.84012	2.21553	3.6e-06	0.000947475
WDR1	0.695464	5.97964	3.62e-06	0.000947475
EIF4B	0.395187	7.52104	3.63e-06	0.000947475
DPM3	0.778636	5.74487	4.11e-06	0.00104486
SHD	-0.895138	2.96707	4.15e-06	0.00104486
ZFP36	2.28994	4.19878	4.17e-06	0.00104486
SULT1A4	-0.97199	3.64687	4.23e-06	0.00104517
TTN	-0.889829	1.81784	4.3e-06	0.00104913
FLJ33534	-0.8515	3.95577	4.57e-06	0.00110034
UCP3	-0.755261	1.98376	4.68e-06	0.00110753
SNHG19	0.831065	5.41152	4.85e-06	0.00110753
S100A11	1.7535	3.80586	4.9e-06	0.00110753
COG1	-0.496625	5.63536	4.97e-06	0.00110753
MALL	0.627306	2.15713	4.97e-06	0.00110753
EML6	-0.505077	4.7299	5.02e-06	0.00110753
SNAI3-AS1	-1.033	4.90866	5.06e-06	0.00110753
SFT2D2	1.01394	4.81473	5.06e-06	0.00110753
PLA1A	1.77832	1.78051	5.12e-06	0.00110753
CLIC1	1.38576	4.5249	5.35e-06	0.00113841
RPL7	0.513752	9.2419	5.38e-06	0.00113841
RPL6	0.420435	8.65039	5.48e-06	0.00114642
LIX1L	0.541214	4.61623	5.66e-06	0.00117187
TMIE	-0.894116	2.68164	5.89e-06	0.00120533
RPL14	0.458188	8.09056	6.04e-06	0.00122268
SMAD9	0.728522	3.90206	6.53e-06	0.00129731
CFAP46	-1.03025	3.29109	6.54e-06	0.00129731
THPO	-0.751465	1.97791	6.69e-06	0.00131309
CDK2	1.30808	1.91622	6.97e-06	0.00134144
HBB	3.06409	8.38798	6.98e-06	0.00134144
CAPN14	-0.573514	0.888926	7.65e-06	0.00145579
TGFBI	1.77007	2.54635	7.83e-06	0.00147611
AVIL	-1.257	1.4743	8.01e-06	0.0014923
RAB20	1.28436	1.85472	8.13e-06	0.0014923
RPL27	0.635035	7.98378	8.15e-06	0.0014923
SETSIP	-0.792083	2.08893	8.31e-06	0.00150243
SOHLH1	-1.13904	4.56302	8.37e-06	0.00150243
CMTM7	1.05114	1.35075	8.44e-06	0.00150243
HIST1H2AK	1.00338	3.05225	8.79e-06	0.00155024
C6orf48	0.600176	6.62776	9e-06	0.0015617
THEG	-1.11123	0.286346	9.14e-06	0.0015617
KIAA0753	-0.450233	4.29593	9.17e-06	0.0015617
RPL9	0.483655	9.62588	9.19e-06	0.0015617
SNORA94	0.842363	6.01986	9.42e-06	0.00157571
GLUD2	-0.714597	2.79343	9.43e-06	0.00157571
TM4SF1	1.30807	4.07606	9.55e-06	0.00158129
RPL37	0.483931	6.62317	1e-05	0.00164476
RASGRF1	-0.648636	5.98655	1.09e-05	0.00178165
KCTD12	0.847607	5.35155	1.17e-05	0.0018836
KLHL3	-0.404938	4.47353	1.18e-05	0.00189453
C2CD3	-0.350306	4.1968	1.21e-05	0.00191734
RPL35	0.489701	8.94458	1.27e-05	0.00199514
SRGN	1.61129	5.28277	1.28e-05	0.00200064
EMP1	1.97656	3.30116	1.32e-05	0.00203636
MOXD1	1.30222	4.57619	1.36e-05	0.00208633
ADIRF	1.44038	5.52528	1.43e-05	0.00217493
CORO2B	-0.387568	6.21792	1.48e-05	0.00223095
WEE1	0.890714	1.26765	1.52e-05	0.0022739
TRAF3	-0.457848	4.67534	1.54e-05	0.00228356
EBPL	0.441418	4.26025	1.55e-05	0.00229172
SLC22A10	-1.0774	2.21656	1.57e-05	0.00230208
HIST1H2BB	1.37152	3.5451	1.61e-05	0.00234235
PEG10	0.682224	6.45426	1.63e-05	0.00234235
VIPR1	-0.567833	4.59772	1.64e-05	0.00234235
VGF	-1.79435	5.52089	1.68e-05	0.00235245
MED8	-0.373811	4.8049	1.69e-05	0.00235245
FGD4	0.587923	4.78423	1.7e-05	0.00235245
CD93	1.66179	2.14927	1.71e-05	0.00235245
ASAP3	0.826761	3.93079	1.71e-05	0.00235245
SPRED3	-0.690233	3.33557	1.72e-05	0.00235245
OR7E24	-0.713633	1.69736	1.73e-05	0.00235874
UBL5	0.358857	8.12018	1.76e-05	0.0023817
TRPC3	-0.841509	2.43634	1.79e-05	0.00239561
MIR5002	-1.23239	6.51281	1.8e-05	0.00239561
ANXA2	2.12964	4.28164	1.89e-05	0.00249505
RPL31	0.427182	9.67419	1.92e-05	0.00250912
RPS2	0.616812	8.44301	1.92e-05	0.00250912
CASP4	1.06352	2.18114	1.94e-05	0.00250912
CNN2	0.790956	3.21307	1.97e-05	0.00253734
GIT2	-0.412263	5.17472	2.03e-05	0.00254344
HIST4H4	0.61758	6.02475	2.03e-05	0.00254344
LOC100289580	-1.11405	1.05695	2.03e-05	0.00254344
C5orf49	0.58382	2.05185	2.03e-05	0.00254344
NFIL3	0.878655	4.15061	2.07e-05	0.00257604
ZNF454	-0.391295	3.39914	2.08e-05	0.00257745
RUNX1	1.32035	2.45483	2.15e-05	0.00264092
NFKB2	1.13203	2.38364	2.17e-05	0.00265145
HIST1H2BG	0.60769	6.5892	2.19e-05	0.00265145
ADTRP	-1.33896	1.75836	2.26e-05	0.00270592
ID1	1.21018	5.45874	2.27e-05	0.00270592
KRT18P55	-0.538544	2.13116	2.27e-05	0.00270592
CORT	-0.980953	2.06235	2.31e-05	0.00272707
LIMS1	0.574407	3.84828	2.42e-05	0.00283829
HIST1H2AE	0.675297	6.38862	2.43e-05	0.00284308
ALDH1A3	-0.776426	2.75211	2.47e-05	0.002872
RNF165	-0.578391	4.15284	2.57e-05	0.00294706
LINC00680	-0.495007	4.03253	2.58e-05	0.00294706
YBX3	1.76316	4.43031	2.59e-05	0.00294706
HIST1H2BF	0.743301	4.86714	2.66e-05	0.00300351
RNF7	0.309006	4.94711	2.67e-05	0.00300351
RPL36	0.544066	8.53589	2.71e-05	0.00302623
RPL4	0.448055	8.85348	2.72e-05	0.00302623
FBLN7	-1.0784	3.83052	2.83e-05	0.00312367
DHRS7	0.49641	5.7197	2.87e-05	0.00312367
ITGA5	1.41054	2.3808	2.89e-05	0.00312367
IL1RL2	-0.816811	1.84712	2.89e-05	0.00312367
AOC3	1.10843	1.22225	2.9e-05	0.00312367
TGM2	1.29984	4.61243	2.92e-05	0.00312367
DDOST	0.3698	5.82398	2.92e-05	0.00312367
VIM	1.55514	7.98737	2.94e-05	0.00312367
NPAS2	-0.549283	4.81779	2.96e-05	0.00312367
ASAP1-IT1	-0.543108	2.72585	2.97e-05	0.00312367
RELL2	-0.741314	4.76078	2.99e-05	0.00312367
ZNF547	-0.5014	2.446	3.05e-05	0.00317037
TRIM27	0.354188	4.85413	3.1e-05	0.00319946
S100A10	1.36371	3.52134	3.11e-05	0.00319946
POLN	-0.464283	3.65301	3.15e-05	0.00322507
IL13RA1	0.97218	3.75143	3.18e-05	0.00323772
KIF5C	-0.449778	8.22443	3.21e-05	0.00325199
FREM2	0.984119	2.56235	3.35e-05	0.00337105
RACK1	0.468756	7.9024	3.37e-05	0.00337629
TSPAN3	0.381272	6.64643	3.42e-05	0.00337629
SCN5A	-0.909426	0.671234	3.42e-05	0.00337629
OTOGL	-1.06744	2.64297	3.43e-05	0.00337629
HIST1H3H	1.1811	3.79595	3.44e-05	0.00337629
CPLX1	-0.634133	6.99675	3.52e-05	0.00341986
LEPR	1.08702	4.01318	3.52e-05	0.00341986
OVOL2	-0.784264	1.64196	3.76e-05	0.00363014
ACTA2	2.20627	4.64414	3.82e-05	0.00365919
TXNIP	1.56577	6.71877	3.82e-05	0.00365919
COL24A1	-0.933898	3.62901	3.9e-05	0.00371056
TNFRSF10B	0.601971	3.2214	3.99e-05	0.00378304
RPL10	0.621819	7.29332	4.09e-05	0.00382394
NFKBIA	0.809125	5.56267	4.1e-05	0.00382394
ARHGEF33	-0.434885	2.49897	4.12e-05	0.00382394
GADD45B	1.71398	5.3253	4.12e-05	0.00382394
ARID5A	0.979992	3.96138	4.23e-05	0.00389856
MEG9	-1.16931	1.98277	4.24e-05	0.00389856
RPS27	0.685996	8.82338	4.36e-05	0.00399194
MTCL1	-0.660406	4.64304	4.42e-05	0.00399938
MIR138-1	-1.53513	4.38458	4.44e-05	0.00399938
TNFRSF1B	0.839021	3.82095	4.45e-05	0.00399938
BCL3	0.839875	2.48566	4.45e-05	0.00399938
EEF1A1	0.549477	10.0814	4.51e-05	0.00403128
ALOX15P1	-0.988708	2.20057	4.57e-05	0.00406894
POTEC	-0.553893	1.52706	4.76e-05	0.00421494
LYZ	0.886247	3.64187	4.84e-05	0.0042642
ACKR1	1.26695	4.11492	4.89e-05	0.00426905
KDELC2	0.471716	2.90341	4.9e-05	0.00426905
SLC16A3	1.19482	2.829	4.91e-05	0.00426905
CDC42EP5	1.0777	1.82264	5.02e-05	0.00434132
SPRY4-IT1	-0.71577	3.16917	5.15e-05	0.0044339
ZNF236	-0.271507	4.24941	5.2e-05	0.0044575
RTKN2	-0.701938	2.26123	5.34e-05	0.00454688
SLC7A3	0.673446	1.33294	5.36e-05	0.00454688
RPL41	0.455566	10.1566	5.37e-05	0.00454688
MYL6	0.489044	8.39608	5.41e-05	0.00455179
RPL10A	0.511483	8.61391	5.43e-05	0.00455179
LOC440173	-0.510209	1.83889	5.5e-05	0.00459546
LOC105369879	0.689591	4.50384	5.58e-05	0.00460251
PIM1	0.676567	3.47492	5.6e-05	0.00460251
CTSH	1.08002	5.78926	5.6e-05	0.00460251
TRIM54	-0.974845	2.98613	5.61e-05	0.00460251
HIST1H2AD	1.13253	2.92082	5.66e-05	0.00461019
NAAA	0.448846	3.9819	5.67e-05	0.00461019
ABCA17P	-0.510431	1.67943	5.84e-05	0.00472501
TYROBP	1.6173	4.24744	5.86e-05	0.00472501
LOC101928782	-0.591295	1.83135	5.88e-05	0.00472581
CPVL	1.52853	2.22386	5.96e-05	0.00476674
LOC284930	-0.597732	3.92657	6.01e-05	0.00478955
AKR1C1	0.807857	4.11664	6.09e-05	0.00483254
VANGL2	0.631839	2.87113	6.3e-05	0.00497754
CYBA	1.46998	4.38038	6.34e-05	0.00498793
SMARCAL1	-0.356864	3.94583	6.4e-05	0.00501222
VCAM1	1.88944	1.86184	6.55e-05	0.00511339
MYL12A	0.914242	4.86361	6.72e-05	0.00522277
ERCC6	-0.290005	4.25505	6.8e-05	0.00525955
RPS21	0.497397	9.28548	6.83e-05	0.00525955
OSBP2	-0.540763	4.65962	6.88e-05	0.00525955
LRRC66	-0.59589	0.734005	6.91e-05	0.00525955
PDLIM1	1.39663	2.44467	6.93e-05	0.00525955
UBE2L6	0.55985	5.61224	6.96e-05	0.00525955
RNF157	-0.380513	6.49365	6.96e-05	0.00525955
HIST1H1D	1.16342	4.88162	7.05e-05	0.00530559
KBTBD11	-0.350641	6.47333	7.13e-05	0.00534758
GVINP1	-0.404363	2.19716	7.21e-05	0.0053866
CCDC78	-0.691779	2.64138	7.3e-05	0.00543104
HIST1H2BJ	1.05104	3.61488	7.36e-05	0.00544858
TCEA3	0.84214	2.81888	7.42e-05	0.00544858
FMNL1	-0.567553	4.39577	7.43e-05	0.00544858
PPARGC1B	-0.466481	3.32472	7.45e-05	0.00544858
BTG2	1.35172	4.92555	7.47e-05	0.00544858
SBK1	-0.61601	4.3071	7.53e-05	0.00547291
NOS2	-0.641122	2.68099	7.63e-05	0.00548998
CNBP	0.42245	6.9724	7.65e-05	0.00548998
TMEM35B	0.636971	3.62993	7.7e-05	0.00548998
BTG3	0.7166	3.64369	7.72e-05	0.00548998
TGIF1	0.833231	3.12336	7.72e-05	0.00548998
APOLD1	1.19464	5.04706	7.73e-05	0.00548998
XYLB	-0.490598	3.01434	7.79e-05	0.00550127
LINC01250	-0.80767	3.4103	7.8e-05	0.00550127
PLP2	1.30427	2.54013	7.87e-05	0.00552582
SPRY4	-0.708743	3.51754	8.12e-05	0.00565107
DBNDD1	-0.688111	5.50414	8.14e-05	0.00565107
GGN	-0.684621	0.726272	8.15e-05	0.00565107
RPS16	0.53931	8.57609	8.16e-05	0.00565107
B2M	0.876483	8.47991	8.22e-05	0.005653
KLHL14	-0.748049	0.827586	8.22e-05	0.005653
HIST2H2BF	0.734334	6.38426	8.48e-05	0.00579918
GABRG3	-0.63972	3.86432	8.5e-05	0.00579918
RPS4X	0.463918	8.57197	8.59e-05	0.00584401
RPS17	0.483983	8.4535	8.63e-05	0.00584742
PRDM2	-0.334754	6.30223	8.86e-05	0.00597575
CABLES2	-0.437115	3.2113	8.92e-05	0.00597575
PRMT8	-0.661264	4.58847	8.97e-05	0.00597575
IL10RA	1.04569	2.461	8.97e-05	0.00597575
LINC01164	-1.12921	1.45091	8.98e-05	0.00597575
PLSCR2	0.770233	0.529502	9.13e-05	0.00605162
ITPRIP	0.832726	1.65192	9.15e-05	0.00605162
ASB2	-1.08573	2.61096	9.23e-05	0.00607725
RPS12	0.518433	8.85648	9.26e-05	0.00607725
CTBP1-AS	0.866524	3.2755	9.29e-05	0.00607872
GDPGP1	-0.466049	3.37906	9.36e-05	0.00610056
CPNE9	-0.796211	4.53797	9.6e-05	0.00622069
APMAP	0.31142	6.53968	9.61e-05	0.00622069
CES1	1.44293	0.799586	9.67e-05	0.00622069
MIR493	-1.50216	5.13757	9.67e-05	0.00622069
PAXIP1	-0.32114	3.00528	9.8e-05	0.0062822
ETV5	-0.792923	4.95123	9.87e-05	0.00630613
AMT	-0.486237	3.43785	0.00010369	0.00659245
IFI16	0.914481	3.77467	0.000104376	0.00659245
TAGLN	1.76608	5.85242	0.000105039	0.00659245
ZNF217	0.581243	2.41618	0.000105046	0.00659245
PDCD4	0.368422	5.12184	0.000105347	0.00659245
LRRC32	0.884924	3.08246	0.00010555	0.00659245
OGDHL	-0.42799	5.95584	0.000105838	0.00659245
C1QC	1.89101	5.50639	0.00010631	0.00659245
CFAP57	-0.626148	0.886026	0.000106493	0.00659245
C1QB	2.06703	5.33082	0.000106648	0.00659245
FAM129A	0.766888	2.24767	0.000107549	0.0066266
IQCC	-0.447252	2.99456	0.000108175	0.00664368
GBP2	1.38119	2.09791	0.000110031	0.00673594
HIST1H4C	0.631706	8.61722	0.000110987	0.0067727
HLA-DRA	1.66735	5.49048	0.000111513	0.00677481
PP12613	-0.633913	1.696	0.000111904	0.00677481
ABCC1	-0.341909	3.59475	0.000112302	0.00677481
LOC283352	-0.904091	2.117	0.000112445	0.00677481
CDKN1A	1.80506	4.1637	0.00011376	0.00683244
UBA52	0.319985	6.67781	0.000115311	0.00690379
FGL2	1.05903	2.85626	0.000116667	0.00696311
RPL13A	0.575634	8.83967	0.000117321	0.00698023
B4GALT1	0.864583	2.8301	0.000118328	0.00701823
MIR4461	-1.24252	11.153	0.000120025	0.00709673
EDRF1-AS1	-0.877534	0.438284	0.000121055	0.00713549
RBBP7	0.334574	5.99824	0.000123236	0.00724161
SNHG5	0.458835	6.15342	0.000124683	0.00730414
HIST1H4F	1.16204	5.89475	0.000125755	0.00734435
FAM189B	-0.50498	4.3463	0.000128231	0.00746602
TMEM255A	0.787849	1.93929	0.000128959	0.00747008
TAP1	0.935364	3.79461	0.000129085	0.00747008
ARMC3	0.763305	1.37179	0.000129673	0.00748135
GBA	-0.397896	5.26373	0.000132027	0.00758049
ARHGEF28	0.467776	3.61187	0.000132188	0.00758049
KLC2	-0.482881	6.642	0.000133101	0.00760994
LRIT3	-0.446323	0.820302	0.000133845	0.00762956
LAMTOR1	0.437222	5.73927	0.00013443	0.00764004
KCNK13	0.732165	1.28588	0.000137247	0.00777692
B3GAT2	0.827887	3.74953	0.000138579	0.00780632
VWA7	-0.730882	3.85987	0.000138586	0.00780632
C11orf96	1.54341	4.58237	0.000139276	0.00781611
HSD11B2	1.06175	1.24867	0.000139581	0.00781611
LIMD2	-0.512491	2.93317	0.000140008	0.00781704
SAT1	0.782648	7.07953	0.000141164	0.00785856
HIST2H2AA3	1.04119	5.68317	0.00014275	0.00789144
HIST2H2AA4	1.04119	5.68317	0.00014275	0.00789144
DRGX	-1.16546	1.39808	0.000142998	0.00789144
CBX1	0.272106	6.21121	0.000143518	0.00789724
MYH11	2.11416	3.59088	0.000145703	0.00798871
PLSCR1	1.06381	4.01554	0.00014627	0.00798871
SELENOK	0.547406	6.13859	0.000146738	0.00798871
MC4R	1.0096	1.86216	0.000146859	0.00798871
TUBB6	1.36568	2.93495	0.000148555	0.00805793
CREB3L1	-0.703831	1.7818	0.000149062	0.00806246
IFITM1	1.26548	5.60733	0.000151677	0.00818067
FLRT1	-0.688886	3.83959	0.000155247	0.00834957
DLGAP2	-0.525508	4.84972	0.000155882	0.0083522
SOX2	0.692211	6.03861	0.000156173	0.0083522
C6orf106	-0.328949	6.26923	0.000156757	0.00835996
FMN1	-0.328634	5.52459	0.000157315	0.00836627
FXYD7	-0.611244	7.15496	0.000158232	0.00839159
WBP11P1	-0.675342	0.89049	0.000159566	0.00842522
KIAA1683	-0.820416	1.1631	0.000160012	0.00842522
SLC2A5	1.41551	3.62696	0.000160271	0.00842522
BHLHA15	-1.08186	1.12995	0.000160636	0.00842522
ZNF594	-0.409046	3.96661	0.00016156	0.00845037
RPLP0	0.633014	7.98641	0.00016219	0.0084577
LTBP1	0.773124	3.42089	0.000162588	0.0084577
RPS5	0.545279	8.04301	0.000167151	0.00866388
LINC01118	-0.681623	0.960255	0.000167462	0.00866388
HIST1H2BC	0.70629	7.29387	0.000168171	0.00867499
MICAL2	-0.467319	7.14373	0.000168917	0.00867499
SLC11A1	1.68437	2.74094	0.000169044	0.00867499
WDR4	-0.576989	3.99202	0.000170011	0.00870119
HECW1	-0.456906	5.74461	0.000170521	0.00870388
LINC00565	-0.596912	0.248368	0.000175232	0.00889904
ZFP36L1	0.8958	5.82348	0.000175279	0.00889904
GPR61	-0.490916	3.92529	0.000176052	0.00891449
CRH	-1.68161	2.1072	0.00017779	0.00896905
ESYT1	-0.374373	4.93935	0.000178071	0.00896905
TDRD9	0.825991	2.03061	0.000185128	0.0092786
LOC100506548	0.413888	5.68526	0.000185192	0.0092786
IFNGR1	0.733906	5.25935	0.000187559	0.00937252
RPS28	0.460835	9.2532	0.000188165	0.0093782
TPT1	0.446598	7.10028	0.000189044	0.00938555
ECHDC3	0.977209	1.29727	0.000189298	0.00938555
SNF8	-0.429564	4.86968	0.000193299	0.00955065
PSMB9	0.954982	3.04462	0.000193817	0.00955065
MAP2K4P1	-0.570456	1.42649	0.000194133	0.00955065
COL8A1	1.30933	0.557708	0.000196701	0.00965205
MIR9-3HG	-0.555337	4.29881	0.000197476	0.00966517
CD74	1.51143	6.80923	0.000199902	0.00975744
SCN1B	-0.674462	7.02984	0.000200387	0.00975744
TNFAIP8	0.387591	2.35594	0.000201802	0.00980129
LMOD1	1.63104	2.1933	0.000203971	0.00987511
PNRC1	0.497194	6.94943	0.000204359	0.00987511
MC5R	-0.409082	1.76849	0.000206889	0.00995622
FCGR2A	1.50408	2.91309	0.000207084	0.00995622
RARB	-0.693567	3.69689	0.000209971	0.0100696
PRKAB2	0.630031	4.36794	0.000210527	0.0100709
LOC284632	-0.450928	2.60456	0.000211827	0.0101077
LHX4-AS1	-0.719707	2.30644	0.000212715	0.0101247
TIMP2	0.439694	7.16974	0.000214486	0.0101835
C2orf50	-0.595061	2.90992	0.000218968	0.0103494
SNRPD2	0.400741	6.72796	0.000219067	0.0103494
ECSCR	1.30376	1.99101	0.000219904	0.0103633
SH3TC1	1.19656	2.6713	0.000222164	0.0104194
RGS1	3.19055	3.71509	0.000222945	0.0104194
RPL8	0.497752	8.54409	0.000222991	0.0104194
CALD1	0.68449	5.25736	0.000223284	0.0104194
GBP1	1.14955	2.41008	0.000226844	0.0105596
RCC2	-0.405502	4.93468	0.000230259	0.0106814
NPC2	0.895868	5.36278	0.000230845	0.0106814
SNORD116-2	-0.746564	7.93486	0.000231465	0.0106814
HGF	1.24524	3.34294	0.000231704	0.0106814
TLR2	1.37241	2.31854	0.000233096	0.0107196
RPS20	0.343163	8.73205	0.000235919	0.0108233
AGAP5	-0.503853	3.23518	0.000237215	0.0108461
CD101	-0.405981	1.11122	0.000237866	0.0108461
MEG8	-0.605991	6.03182	0.000238126	0.0108461
TSC22D3	0.545555	6.58275	0.000238998	0.0108599
TMEM258	0.605915	6.31434	0.000243324	0.0110301
ZNF229	0.522843	2.50895	0.000244341	0.0110475
HIST2H2AB	0.636101	6.03821	0.000244869	0.0110475
MELTF-AS1	-0.716753	3.47356	0.000248436	0.0111752
TMEM176B	1.13622	3.83026	0.000249179	0.0111752
IFI30	1.57239	2.83885	0.00024946	0.0111752
MCL1	0.668751	5.70988	0.000253304	0.0113208
IL1R1	1.09286	2.52331	0.000254868	0.0113436
LAPTM5	1.32783	4.60069	0.000255006	0.0113436
DYNLT1	0.511764	5.17968	0.000258367	0.0114663
SDE2	0.341564	4.30814	0.00025923	0.0114779
IQSEC1	-0.430862	7.26089	0.000259983	0.0114845
RCOR2	-0.721848	3.25858	0.000265193	0.0116875
PCDHB6	-0.446087	2.67789	0.000267232	0.0117248
ZNF407	-0.33058	4.26391	0.000267601	0.0117248
WDR66	-0.400629	2.57507	0.000268018	0.0117248
TYMP	2.04439	3.06831	0.000268998	0.0117248
PROS1	0.791728	3.171	0.00026938	0.0117248
ACTA2-AS1	-0.596426	3.32627	0.000269733	0.0117248
CCDC141	-0.345724	1.65486	0.000270586	0.011735
ANKRD20A1	-0.614625	3.80704	0.00027235	0.0117847
NICN1	-0.37435	5.04786	0.000273157	0.0117928
ARHGAP6	0.446763	2.27503	0.000274388	0.0118192
CCDC87	-0.517519	0.611256	0.000281239	0.0120869
ADAMTS1	1.39003	4.39577	0.000283093	0.0121174
ICAM1	1.06954	2.39083	0.00028322	0.0121174
C1QA	1.86507	4.56782	0.000284699	0.01214
COL22A1	-0.76585	0.42205	0.000285025	0.01214
MSANTD2	-0.352201	3.53627	0.000289025	0.0122829
HEBP2	0.697971	3.60978	0.000292044	0.0123642
TMED4	0.281832	6.38284	0.000292631	0.0123642
SHISA7	-0.468368	4.85719	0.000292886	0.0123642
RAB5C	0.333264	6.2866	0.000293707	0.0123714
CP	1.88773	1.98771	0.000294735	0.0123873
SLA	1.16531	2.47737	0.000298153	0.0124754
SPTBN5	-0.790623	0.86602	0.000298209	0.0124754
SYT12	-0.584827	4.86565	0.000299109	0.0124754
TAGLN2	0.907458	5.05197	0.000299452	0.0124754
RPS23	0.497416	6.96242	0.000300209	0.0124784
GGT3P	-0.78694	0.967239	0.00030113	0.0124784
LOC100506281	0.648556	1.15037	0.000301489	0.0124784
KAZN	-0.395588	5.42238	0.00030785	0.012714
IGFBP5	1.24293	5.64213	0.000308879	0.0127289
PCDHB17P	-0.589753	1.91122	0.000311341	0.0128027
HLA-E	0.95611	6.56111	0.000312557	0.012825
CSF3R	1.04004	2.13906	0.000317139	0.012974
HIST1H2AH	1.10226	2.04666	0.000317553	0.012974
AFF1	0.382564	4.48013	0.000318554	0.012987
TGFB1	0.767086	3.17446	0.000321346	0.0130729
H3F3B	0.645356	7.00307	0.00032206	0.013074
EPB41L4A-AS1	0.501935	5.2244	0.00032311	0.0130887
STAC2	-0.440473	5.33478	0.000324652	0.0131132
RNF144A-AS1	-0.626066	3.82697	0.000325092	0.0131132
PEG3	-0.416078	7.38868	0.000325915	0.0131186
NUP210	-0.448717	3.60892	0.000328342	0.0131627
HES1	1.02285	4.26386	0.000328393	0.0131627
ELF4	0.814277	0.515704	0.000334957	0.0133976
OGN	2.3115	1.61161	0.000336888	0.0134466
CAMLG	0.321799	5.63972	0.000339351	0.0135165
F2R	0.389211	2.88566	0.000340209	0.0135195
STX1A	-0.620736	6.9731	0.000340845	0.0135195
KRT7	-0.614803	0.673929	0.0003419	0.0135331
EIF3D	0.30944	5.66815	0.000344201	0.0135959
ZNF337	-0.374666	4.30985	0.000344998	0.0135992
TOR1AIP1	0.272218	4.90812	0.000348603	0.0136971
TIMP3	0.786651	5.50929	0.000348921	0.0136971
C10orf10	1.55798	4.52916	0.000349863	0.0137059
CAMK1G	-0.519727	5.53768	0.000354594	0.0137962
RHOBTB2	-0.594042	6.22683	0.000355245	0.0137962
CNOT8	0.304103	5.34067	0.000355594	0.0137962
DSC2	0.759635	1.75151	0.000355784	0.0137962
DLGAP1-AS4	-0.660003	4.74113	0.000356762	0.0137962
NECTIN1	-0.48122	5.75441	0.000357783	0.0137962
HBA2	2.79287	7.10391	0.000358223	0.0137962
ZFP36L2	0.798179	4.67376	0.000358645	0.0137962
MS4A6A	1.75938	2.00988	0.000358975	0.0137962
FAM66E	-1.22421	3.46146	0.000359415	0.0137962
VWA5B2	-0.776987	4.95147	0.000362669	0.0138931
ACOT7	-0.305652	7.02747	0.000364421	0.0139313
FER1L5	-0.569172	0.753106	0.000365131	0.0139313
ANKS1A	-0.412999	4.65211	0.000367349	0.0139515
FAM188B	-0.424968	3.67797	0.000367424	0.0139515
CABP1	-0.713324	8.23847	0.000367922	0.0139515
NEUROD6	-1.15317	4.38433	0.000368926	0.0139515
YBX1	0.482337	5.22142	0.000369323	0.0139515
HLA-DMB	1.45175	3.13983	0.0003712	0.0139946
LOC102724601	-0.819958	1.63887	0.000375628	0.0141335
STOM	0.870587	5.86476	0.000376543	0.01414
POTEM	-0.432608	2.12965	0.000377557	0.0141502
CHRDL1	0.691019	4.81636	0.000387383	0.0144864
OTOS	1.5277	2.27526	0.000388049	0.0144864
RPL36A	0.738955	6.1528	0.000394331	0.0146921
FPR1	2.40644	2.75189	0.000395437	0.0147045
RPL27A	0.388007	5.08139	0.000397645	0.0147254
XPNPEP1	0.286187	5.01314	0.000398168	0.0147254
GSTP1	0.492953	6.92474	0.000398318	0.0147254
PSMG3-AS1	-0.499601	3.17007	0.000399655	0.0147462
OVAAL	-0.530209	0.692359	0.000402486	0.0148126
CD14	1.73443	4.26265	0.0004031	0.0148126
RPS13	0.479269	8.40165	0.000403789	0.0148126
CSMD2	-0.487173	3.77137	0.000407469	0.014913
GDF5	0.524316	0.524434	0.000408093	0.014913
GYPC	1.09702	2.39768	0.000413958	0.0150972
HIST1H1C	0.692653	7.34802	0.000414718	0.0150972
ZNF852	-0.496235	3.1796	0.000419428	0.0152395
RPL39	0.661048	8.60514	0.000423713	0.0153488
RPS10	0.525048	8.70448	0.000424049	0.0153488
CYTIP	0.95436	0.720482	0.000429923	0.0155319
RELL1	0.601063	4.26621	0.000431143	0.0155464
USB1	-0.401781	4.65944	0.00043284	0.0155781
PCBD1	0.432115	5.17825	0.000438412	0.0157294
LIX1	1.09161	4.14662	0.000438696	0.0157294
MTBP	-0.551734	2.52838	0.000443441	0.0158403
ADRA1D	-1.03914	1.55917	0.000443452	0.0158403
ZBBX	-0.72754	4.21583	0.000445586	0.0158867
MIR3680-1	-0.909333	5.97463	0.000447591	0.0158986
MIR3680-2	-0.909333	5.97463	0.000447591	0.0158986
RPS3A	0.410695	9.42554	0.00044876	0.0159105
HIST1H2BN	0.46164	5.66331	0.000454154	0.0160257
ITGB1BP1	-0.323615	6.20907	0.000455078	0.0160257
CFB	1.33882	2.58847	0.000455749	0.0160257
SEC16B	-0.509234	3.64587	0.0004565	0.0160257
MS4A4A	1.35315	1.61984	0.000457043	0.0160257
SETD6	-0.342467	3.62937	0.000457058	0.0160257
KRTAP5-AS1	-0.621024	4.33175	0.00045907	0.0160596
EXTL1	-0.674143	5.11396	0.000461482	0.0160596
MIR3125	-1.30282	4.26255	0.00046207	0.0160596
LYN	0.951223	2.92887	0.000463215	0.0160596
KRT8P41	-0.588456	1.6934	0.000463863	0.0160596
DYX1C1-CCPG1	-0.740869	2.04426	0.000464328	0.0160596
LATS2	0.657881	2.04836	0.000464594	0.0160596
THEG5	-0.499919	0.58003	0.000464776	0.0160596
F3	1.17282	6.19529	0.000472947	0.0162901
OSMR	1.25078	3.23494	0.000473728	0.0162901
ERICH1-AS1	-0.662883	4.01129	0.000474365	0.0162901
UNC79	-0.327973	5.51963	0.000474868	0.0162901
MGP	2.09624	3.05449	0.00047722	0.0163019
TIMP1	1.64477	4.36343	0.00047774	0.0163019
PYDC1	1.21452	2.43028	0.000477781	0.0163019
PXDC1	0.794124	3.63568	0.000480076	0.0163509
PLXDC2	0.569094	4.13756	0.000485063	0.0164913
SPRN	-0.541037	4.51996	0.00048918	0.0166016
DUSP7	-0.436148	4.96658	0.000490456	0.0166153
ZNF135	-0.574968	4.56025	0.000496785	0.0167576
B3GLCT	0.411686	3.99406	0.000497074	0.0167576
TNC	1.32075	3.38988	0.000497297	0.0167576
ELOVL5	0.735322	5.74115	0.000505383	0.017
MMP14	1.35085	2.72405	0.000507645	0.0170019
ZC3HAV1	0.398123	3.99838	0.000508548	0.0170019
RPS6KL1	-0.477333	4.42525	0.000508608	0.0170019
CRIM1	0.450153	5.83873	0.000509012	0.0170019
APH1A	0.502515	5.27031	0.000515498	0.0171884
TEX40	-0.925801	1.96742	0.000524223	0.0174487
CXCL2	1.02491	2.30162	0.000527031	0.0175116
RAD54L	-0.61383	1.22423	0.000528547	0.0175314
FLJ23867	-0.438697	3.00409	0.000531499	0.0175986
CNTNAP1	-0.461239	6.73273	0.000532825	0.0176119
KIF17	-0.475555	3.67644	0.000534294	0.0176245
ANKRD34A	-0.643362	4.05942	0.000535057	0.0176245
FCER1G	1.59475	3.16017	0.000537186	0.0176384
RPL7A	0.362277	9.42568	0.000537332	0.0176384
ATP2B2-IT2	-0.71407	2.66101	0.000539321	0.0176732
EP400NL	-0.454512	3.40757	0.000545484	0.0178445
SEC61G	0.43695	6.04689	0.000549049	0.0179303
ABCF2	-0.275987	5.18636	0.000550305	0.0179405
LOC100130238	-0.61078	0.492899	0.000561092	0.0182609
PDPN	0.528059	2.83844	0.000564678	0.0183335
MTHFD2	0.696707	3.24289	0.000565248	0.0183335
RPS25	0.421752	9.0149	0.000566413	0.01834
ZNF815P	-0.451485	4.116	0.000571046	0.0184527
TANGO6	-0.273757	4.12701	0.00057183	0.0184527
KCNMB1	0.882575	0.766035	0.000574049	0.0184929
TRIM22	0.812195	3.76979	0.000575434	0.0185062
LRIG1	0.78952	6.29366	0.000577185	0.0185312
BMS1P20	-0.316147	4.94952	0.000580611	0.0186099
RPL28	0.406144	7.06401	0.000587143	0.0187697
SMAD4	0.401892	4.61002	0.000588588	0.0187697
LOC101929269	-0.597937	3.46713	0.000590197	0.0187697
ANXA5	0.626645	6.142	0.000590335	0.0187697
TXNRD1	0.426403	5.28383	0.000590527	0.0187697
ORAI1	0.778868	2.18879	0.000593055	0.0187966
C19orf38	0.991637	1.1016	0.000593349	0.0187966
BMP8A	-0.375542	3.15351	0.00059886	0.0189397
TNFRSF6B	1.36136	3.45937	0.000604963	0.0190866
UXS1	-0.28988	4.70654	0.00060551	0.0190866
MIR648	-1.48487	5.85446	0.000608102	0.0191117
BLOC1S5	0.340216	3.40187	0.000608314	0.0191117
IFI27L2	0.670201	6.01916	0.000613876	0.0192547
ZNF365	-0.362692	6.75403	0.000617969	0.0193512
FBXO16	-0.428864	4.03368	0.00062172	0.0194366
EIF4A1	0.484979	6.8849	0.000624147	0.0194806
KLF6	0.487052	4.58054	0.000625767	0.0194991
HSPG2	1.13612	2.41516	0.000628916	0.0195652
ZNF391	-0.56458	3.83963	0.000634313	0.0196815
GNB4	0.457603	4.31722	0.000635111	0.0196815
KALRN	-0.438311	7.36742	0.000635754	0.0196815
CFAP65	-0.422435	1.2678	0.000640438	0.0197943
PKIA	0.642133	5.95606	0.000641589	0.0197978
SMAGP	0.834854	0.83562	0.000644509	0.0198557
FAM46B	0.756141	0.521614	0.000645984	0.019869
MFAP4	1.59027	2.03176	0.000647159	0.019873
SEMA3D	0.757917	1.55002	0.000653838	0.0200157
CD68	0.919734	3.52883	0.000653909	0.0200157
FYB	0.992522	2.38161	0.000655655	0.0200369
ASB1	-0.295644	4.65773	0.000657481	0.0200606
RAB15	-0.516524	6.16161	0.00066578	0.0202546
NID1	0.974894	2.85362	0.00066597	0.0202546
MANBA	0.327366	4.13934	0.000675202	0.0205027
PRNP	0.458847	8.7406	0.000680328	0.0206254
SPI1	1.08571	2.86699	0.000687871	0.0207683
PNMAL2	-0.669656	6.43711	0.000689953	0.0207683
ADAM1A	-0.455977	2.97785	0.000690446	0.0207683
H2AFZ	0.39729	7.27723	0.000690709	0.0207683
HIST1H2AC	0.586157	6.86707	0.000691894	0.0207683
NAPA	-0.308683	7.0166	0.000692478	0.0207683
LOC101927870	-0.394682	1.63636	0.000695016	0.0207683
MAP3K9	-0.411602	5.0324	0.000695373	0.0207683
HIST1H4H	0.53183	7.79663	0.000696037	0.0207683
MAFF	0.557535	4.19588	0.000697344	0.0207683
MIR6723	-1.36756	9.92833	0.0006987	0.0207683
TEAD3	0.862586	1.5105	0.000699016	0.0207683
RPL13	0.454098	6.66382	0.00069938	0.0207683
DANCR	0.419821	5.11446	0.000700311	0.0207683
FSTL1	0.711879	4.63134	0.000704506	0.0208602
LINC01771	-0.672432	3.66888	0.000708575	0.0209481
DUSP1	1.14435	6.25204	0.000709682	0.0209483
MSR1	1.19408	2.18619	0.000711232	0.0209497
TINCR	0.528937	2.97693	0.000711932	0.0209497
TMBIM4	0.468162	4.70584	0.000719698	0.0211281
RPL11	0.463147	7.61568	0.000720213	0.0211281
MYC	0.913847	2.26168	0.000722172	0.021153
GNS	0.300879	5.12831	0.000727863	0.0212869
SPTLC3	1.60336	1.3996	0.000731525	0.0213349
CXADR	0.509815	4.74184	0.000732352	0.0213349
RGS5	-0.646057	5.8786	0.000732866	0.0213349
HPSE2	-1.1206	1.85255	0.000736004	0.0213936
GPLD1	-0.352296	4.0537	0.000737659	0.021409
CECR6	-0.515657	3.85071	0.000741574	0.0214898
TTC6	0.741958	1.18825	0.00074498	0.0215557
HLA-DPA1	1.21798	4.17637	0.000746614	0.0215702
TNFAIP3	0.914629	1.66371	0.000748847	0.0215714
CHEK2	0.324361	1.78878	0.000748922	0.0215714
FAM208B	-0.275222	4.55065	0.000750844	0.0215941
ABLIM2	-0.582405	6.07927	0.000756288	0.0216972
CFI	1.2545	1.91832	0.000756705	0.0216972
LINC01030	-0.429548	2.66527	0.000758471	0.0217113
ZNF318	-0.309153	4.58074	0.000759478	0.0217113
SLC38A11	-0.768786	3.5634	0.00076899	0.0219159
KDELR1	0.313137	5.50783	0.000772689	0.0219159
BMPR1A	0.38608	4.68848	0.000773124	0.0219159
ASAH1	0.444081	6.07198	0.000773192	0.0219159
YAP1	0.753638	4.24042	0.000774198	0.0219159
LOC401442	-0.433191	2.33348	0.00077445	0.0219159
PIRT	1.02384	0.987755	0.000774693	0.0219159
RASA4CP	-0.580073	3.54519	0.000778331	0.0219581
ANKRD20A2	-0.578014	4.40239	0.000779263	0.0219581
INSM1	-0.656496	1.74427	0.000780126	0.0219581
MST1R	-0.584289	0.591438	0.0007808	0.0219581
C1orf226	-0.561388	2.06205	0.000791761	0.0222335
HCG18	-0.337042	5.26169	0.000796094	0.0223223
HIST1H2BE	0.740924	5.02069	0.000800191	0.022389
CTSO	0.637611	3.42252	0.000800825	0.022389
DDIT4	1.01205	5.91509	0.000804391	0.0224557
MIR548AE2	-0.832579	4.98866	0.000806924	0.0224935
LOC101927765	0.80663	2.39208	0.000813032	0.0226306
LOC100505942	-0.544132	2.757	0.000823129	0.0228782
KIAA1644	-0.476188	5.30541	0.000826538	0.0229394
ADAM28	0.864503	2.99249	0.000828851	0.0229701
DEPDC1	-0.462174	2.54994	0.000832511	0.023038
RGAG4	-0.383426	4.47523	0.000837653	0.0231467
UPF2	-0.253663	4.70848	0.000847076	0.0233732
C5AR1	0.993198	2.61862	0.000849597	0.0234088
ADCK1	-0.512075	3.51334	0.000852181	0.0234272
HUNK	-0.385672	3.48437	0.000854198	0.0234272
ZDHHC11	-1.05059	5.5204	0.000855171	0.0234272
LINC00951	-0.643729	1.78649	0.000855186	0.0234272
FABP5	0.96994	5.77338	0.000857384	0.0234536
REP15	-0.853402	1.91092	0.000865312	0.0236366
ANKS6	-0.508566	3.50799	0.000870935	0.0237561
LOC101929237	-0.7414	2.32482	0.000875039	0.0238339
EFNA4	0.783363	0.945132	0.000877582	0.023869
ADGRG6	0.759442	1.31803	0.000881321	0.0239365
PECAM1	0.62933	4.22965	0.000888611	0.0240414
LINC01697	-0.406347	3.49704	0.000891336	0.0240414
HEATR3	-0.294653	4.55027	0.000891381	0.0240414
SIRT5	-0.263033	4.84013	0.000891545	0.0240414
VWF	0.982943	5.47191	0.00089165	0.0240414
FCGR3A	1.73855	3.60745	0.000893161	0.0240414
PIK3R3	0.437206	4.64875	0.000894022	0.0240414
RPL32	0.513171	7.22508	0.000899458	0.0240899
DNASE1L2	-0.956852	2.97298	0.000899535	0.0240899
EFR3B	-0.325431	6.24433	0.000900789	0.0240899
SPATA17	0.641566	0.848506	0.000900977	0.0240899
PTPRQ	-0.513253	0.660411	0.000902153	0.0240899
ITGB3	0.872202	0.978003	0.000905498	0.0241453
FAM60A	0.457782	1.74639	0.000909595	0.0242101
GEM	1.07688	2.97927	0.000911663	0.0242101
ACSL5	0.809636	2.63016	0.000911742	0.0242101
DNAH10	-0.393699	0.578964	0.000915003	0.0242629
ATP4A	-0.980028	0.768578	0.000920828	0.0243834
CXCL8	1.69637	0.8709	0.000923669	0.0244246
ADAMTSL4	1.10385	0.789461	0.000932048	0.0245977
SEC11A	0.492813	4.62971	0.000932798	0.0245977
ZDHHC8P1	-0.490553	4.05107	0.000936507	0.0246613
ERICH5	-0.426517	1.35054	0.000938204	0.0246719
MRPS21	0.292874	6.43482	0.000939872	0.0246817
CNPY1	0.75989	0.525376	0.000946565	0.0248221
MIR3681HG	-0.771821	0.366559	0.000947826	0.0248221
YPEL4	-0.480626	5.16922	0.000951908	0.0248947
POM121L8P	-0.302781	1.20726	0.000953664	0.0249064
LOX	0.605663	0.185166	0.000956073	0.0249352
MACROD1	0.563803	4.19061	0.000959144	0.024981
NXN	0.608571	3.54023	0.000962593	0.0250366
CASP1	0.964186	2.04255	0.000964354	0.0250482
HIST1H2AI	1.11731	2.35815	0.000970661	0.0251777
HSPA7	1.45864	1.20285	0.000976758	0.0252702
CHSY1	0.353819	4.34403	0.000976881	0.0252702
FABP7	0.635055	6.40684	0.000978669	0.0252821
ZNF786	-0.375272	3.92997	0.00098099	0.0253077
ABCC8	-0.580685	5.06905	0.000982832	0.0253172
AIF1	1.34997	4.03516	0.000984018	0.0253172
PTGFRN	-0.344431	4.10419	0.000988413	0.0253959
MYO5C	-0.481404	3.27702	0.00099434	0.0254603
MIR4659A	-1.26384	4.29479	0.000994831	0.0254603
PASK	-0.519382	3.64155	0.000994929	0.0254603
TWNK	-0.411747	2.08892	0.00101131	0.0258447
NUP88	-0.262429	4.41981	0.00101654	0.0259097
PLPP1	0.393209	5.19709	0.00101824	0.0259097
HIF1AN	-0.208515	4.63276	0.00101914	0.0259097
HIST1H2BK	0.4629	5.94326	0.00101929	0.0259097
BEND5	-0.418986	4.51655	0.00102449	0.0260069
FAM131A	-0.413363	6.55263	0.00104699	0.026485
GABRQ	0.591178	1.54477	0.0010487	0.026485
COL9A1	-0.81528	2.4382	0.0010496	0.026485
N4BP3	-0.470531	3.0742	0.00105006	0.026485
HGH1	-0.596231	3.31759	0.00105028	0.026485
IGFBP7	0.819104	6.89883	0.00106086	0.0266009
CHUK	-0.416254	3.73417	0.00106098	0.0266009
FRMPD2B	-1.05888	3.70101	0.00106298	0.0266009
FAM171A1	-0.347419	6.18186	0.00106344	0.0266009
PRKCB	-0.385766	7.83044	0.00106354	0.0266009
PTTG1IP	0.654216	6.03523	0.0010653	0.0266009
RPL22	0.26113	6.74108	0.00106587	0.0266009
SELENOM	0.411022	6.69654	0.00106605	0.0266009
LINC01664	-0.567807	1.62895	0.00107045	0.0266248
ARMC4	0.5181	1.32375	0.00107116	0.0266248
FAM198A	0.62613	3.26514	0.0010712	0.0266248
DNAH1	-0.606867	4.0206	0.00107783	0.0267075
SLC16A12	0.780136	1.70579	0.00107864	0.0267075
PAX6	0.793088	4.17635	0.00107912	0.0267075
PER1	0.719662	5.55439	0.00108014	0.0267075
DSCAM	-0.373262	4.7805	0.00108362	0.0267587
RPL23A	0.4276	8.03565	0.00108904	0.0268577
NAGPA	-0.549197	5.04548	0.00109442	0.0269328
DAGLA	-0.478926	4.99674	0.00109491	0.0269328
C11orf70	0.530866	2.22774	0.00109727	0.026956
VIPR2	-0.675787	2.74732	0.00110436	0.0270779
EHMT1-IT1	-0.398078	2.03007	0.00110507	0.0270779
SECTM1	0.862977	0.373502	0.00112521	0.0275215
HIST1H3B	1.35391	2.02453	0.00112607	0.0275215
SH3BP1	-0.586025	3.02083	0.0011284	0.027543
PELI1	0.481855	4.00623	0.00113035	0.0275552
HRH2	-0.508974	4.14071	0.00113199	0.0275601
LINC01532	-0.515214	0.802105	0.00113543	0.0276085
GJA5	1.07116	1.07447	0.00113803	0.0276209
RFTN1	-0.486605	5.12838	0.00113884	0.0276209
C2orf61	-0.426888	1.61431	0.00114679	0.0277453
PI16	1.08335	2.65569	0.00114688	0.0277453
TRIM38	0.360861	2.53583	0.00115122	0.0278149
BCL2L13	0.300699	5.94811	0.00116302	0.0280643
IER3	1.11434	2.93178	0.00116684	0.0281208
RNF123	-0.496645	5.1123	0.00116855	0.0281263
DIAPH1	-0.488699	4.81621	0.00117443	0.0282323
NUAK1	-0.412221	6.30208	0.00117998	0.0283167
NCALD	-0.665303	7.27753	0.00118092	0.0283167
GDF10	0.515657	2.86354	0.00118515	0.0283826
LOC100294362	-0.418877	2.91193	0.00119478	0.0285514
TTLL11	-0.362989	5.23038	0.0011952	0.0285514
ATXN7L2	-0.60799	3.60424	0.00119845	0.0285932
NACA	0.43254	7.38227	0.00120922	0.0288139
IL1RAPL2	-0.711736	1.95347	0.00121217	0.0288404
FMOD	1.31614	1.49558	0.0012142	0.0288404
CIB2	0.52503	3.29647	0.00121487	0.0288404
TNFAIP8L3	0.366221	4.15572	0.00123106	0.0291718
IQSEC3	-0.478576	6.08921	0.0012319	0.0291718
C1S	1.09822	4.4334	0.00123464	0.0292003
PTPRA	0.212478	7.08191	0.00123872	0.0292606
KLKB1	-0.751441	1.79905	0.00124047	0.0292655
ELOVL7	0.617021	4.53531	0.00124207	0.029267
ABCG2	-0.565767	4.07133	0.00124387	0.0292731
KIF9	-0.518461	2.20775	0.00124762	0.0292887
TMEM176A	0.987981	3.69004	0.001248	0.0292887
SCARNA21	0.420831	9.47719	0.00124975	0.0292887
KCNE4	0.835688	2.70477	0.00125068	0.0292887
FBXO10	-0.409844	4.14774	0.00125723	0.0294003
FCGR2C	0.904571	1.22	0.00125854	0.0294003
NFXL1	-0.210025	4.36774	0.00126336	0.0294769
NCF4	1.07808	1.52457	0.00126515	0.0294826
GTPBP1	0.383758	4.90652	0.00126917	0.0295342
SULT1C2	0.511067	1.09798	0.00127084	0.0295342
LIMK1	-0.423858	6.16665	0.00127202	0.0295342
FOXF1	0.763068	1.91174	0.00128393	0.0297024
NEURL1	-0.466504	5.91314	0.00128461	0.0297024
RPSAP9	-0.373472	3.78718	0.00128539	0.0297024
GPR183	1.61299	1.70175	0.00128721	0.0297024
MAPK13	-0.347451	3.99828	0.0012891	0.0297024
KLHL6	0.522368	1.66184	0.00129033	0.0297024
RRAGB	0.311545	4.95619	0.00129119	0.0297024
HSP90B2P	-0.444241	2.67538	0.00129175	0.0297024
PEA15	0.328301	8.67716	0.00129536	0.0297311
HLA-A	0.824258	6.54901	0.00129612	0.0297311
BMF	0.733412	0.946954	0.00129912	0.0297469
DUSP4	-0.933756	2.50629	0.00130287	0.0297469
NFAM1	0.450876	2.02388	0.00130427	0.0297469
NAMPT	0.801469	5.02969	0.00130633	0.0297469
SRGAP1	0.37048	3.46069	0.00130634	0.0297469
EYS	0.587803	0.27758	0.00130756	0.0297469
CD109	0.485441	2.79448	0.00130886	0.0297469
DCAF12	0.333815	3.80961	0.00131028	0.0297469
MBNL1	0.487862	6.03397	0.00131218	0.0297469
RPS9	0.49177	8.50194	0.00131243	0.0297469
MIR370	-1.14933	6.27739	0.00132054	0.029895
TOR4A	0.419721	1.93076	0.00132578	0.029978
MRPS24	0.309143	5.81461	0.0013275	0.0299813
TMEM72-AS1	-0.38535	3.28273	0.00133035	0.0300102
LYNX1	-0.516179	6.87339	0.00133361	0.0300479
SOCS2	0.601489	2.86614	0.00134154	0.0301448
DYNLL2	-0.253684	7.68932	0.00134247	0.0301448
KCNAB2	-0.42875	7.51057	0.00134266	0.0301448
KY	-0.453297	2.51294	0.00135026	0.0302434
ABCC10	-0.580677	3.87236	0.00135266	0.0302434
YBX2	-0.568814	2.14922	0.00135268	0.0302434
PLCE1	0.546598	3.60913	0.0013534	0.0302434
LINC01467	-0.605187	0.922809	0.0013566	0.0302729
SEC14L1P1	-0.501686	2.13632	0.0013579	0.0302729
CNN3	0.974756	6.87675	0.00136305	0.0303184
C5AR2	0.620019	2.3618	0.00136313	0.0303184
C19orf81	0.655731	1.96748	0.00137184	0.030465
FAM212B	-0.359675	4.84929	0.00137292	0.030465
HCST	1.18283	2.50381	0.00138369	0.0306646
KCNC3	-0.39782	5.53814	0.0013855	0.0306646
VTN	-0.411673	1.62796	0.00138674	0.0306646
RNF112	-0.539529	5.29398	0.00139224	0.0307136
GLUD1	0.456266	7.84292	0.00139327	0.0307136
GPSM3	0.813567	2.34191	0.00139493	0.0307136
MELTF	-0.503559	2.9329	0.00139541	0.0307136
HCK	1.11665	2.30801	0.00140649	0.0308441
VLDLR-AS1	-0.420171	2.44782	0.00140694	0.0308441
LOC646762	-0.355646	4.13725	0.00140757	0.0308441
UBE2Z	0.222745	5.88105	0.00140853	0.0308441
ANGPT1	0.673248	1.90594	0.00140965	0.0308441
ASB7	-0.225983	3.58924	0.00141152	0.0308441
RPL19	0.32742	8.91841	0.0014133	0.0308441
PCBP2	0.28111	7.31096	0.0014161	0.0308441
RASSF1	0.489824	3.74516	0.00141633	0.0308441
LOC650293	-0.654788	3.0902	0.00141754	0.0308441
SGK1	0.92535	5.27309	0.00142129	0.0308888
FAM78B	-0.437176	3.85666	0.00142284	0.0308888
NPIPA1	-0.75188	7.19169	0.00142681	0.0309397
TGFBR1	0.821011	3.57912	0.00143499	0.0310817
ELF1	0.633644	3.20104	0.00144037	0.0311627
CLEC7A	0.500491	4.19516	0.00144314	0.0311872
RPS3	0.50224	7.62864	0.00144676	0.0312299
CEL	-0.902767	1.19702	0.00144968	0.0312576
MYDGF	0.34984	4.94025	0.00146236	0.0314771
SLC7A8	-0.413116	4.58655	0.0014656	0.0314771
FAM46C	0.869872	0.931634	0.00146608	0.0314771
SLC20A2	0.378985	5.75251	0.00146647	0.0314771
HLA-DQA1	1.61331	1.84188	0.00147308	0.0315338
SLC22A1	-0.590471	1.16005	0.00147382	0.0315338
AFAP1-AS1	-0.336654	0.659252	0.00147408	0.0315338
DSE	0.490166	3.05072	0.00147622	0.0315441
LOC100134317	-0.802684	1.21992	0.00148036	0.0315937
CLUHP3	-0.481859	3.57238	0.00148186	0.0315937
WSB2	-0.296847	7.32633	0.00148407	0.0316054
RAB17	-0.610598	0.900754	0.0014928	0.0317559
TECTA	-0.410294	2.22074	0.00149751	0.0318205
RIMS2	-0.379219	6.17832	0.00150845	0.0319553
ZC3H12A	0.883727	0.642333	0.00150863	0.0319553
CNNM1	-0.378131	4.74235	0.00150889	0.0319553
CENPK	0.72137	0.469239	0.00151063	0.0319566
SULT1B1	1.05375	0.874226	0.0015222	0.0321656
ZDHHC8	-0.553917	5.09076	0.00152949	0.0322838
RPS2P32	-0.400302	2.11982	0.00153638	0.0323339
STAT3	0.539574	5.65622	0.0015368	0.0323339
ZSCAN20	-0.413207	2.5371	0.00153696	0.0323339
MFSD1	0.355277	4.64529	0.00153942	0.0323469
RAB13	0.851192	4.41089	0.00154098	0.0323469
MIR6883	1.41347	5.6329	0.00154517	0.0323991
HSPB11	0.371213	5.1447	0.00154933	0.0324507
ABHD2	0.282749	6.17634	0.00155403	0.0325133
PDLIM5	0.480955	5.35185	0.00157428	0.0329009
COL6A3	1.22342	0.884567	0.00157903	0.0329601
DNAJC28	-0.458535	3.1242	0.00158058	0.0329601
CBFA2T3	-0.538446	3.29869	0.00158449	0.0329702
SLC39A1	0.571931	4.42693	0.00158452	0.0329702
ADAM8	-0.652113	1.89904	0.0015911	0.0330708
CD37	1.14146	2.44655	0.00159613	0.0331132
RECQL5	-0.441888	4.1111	0.00160113	0.0331132
SLC11A2	0.353971	5.67953	0.00160142	0.0331132
JPH2	0.882664	0.389991	0.00160219	0.0331132
SYNE1	-0.414478	6.6073	0.00160345	0.0331132
FAU	0.38358	8.52576	0.00160357	0.0331132
CA4	-0.845827	4.58722	0.00161301	0.033251
C7	1.07573	2.62719	0.00161374	0.033251
UNC80	-0.385977	6.29894	0.00161589	0.0332594
MIR3908	-0.782273	4.9272	0.00162369	0.0333839
GRM2	-0.709854	4.1195	0.00162968	0.0334709
TOP1MT	-0.523959	3.70262	0.00164109	0.0336689
RNPS1	-0.227622	6.88065	0.00164894	0.0337604
RPL23AP32	-0.58837	4.51358	0.0016491	0.0337604
NADK2	0.398888	5.5685	0.0016522	0.0337876
TNFRSF10C	0.830177	0.703609	0.00165497	0.033808
HTR6	-0.530508	2.3651	0.00165948	0.0338437
RAB27A	0.320377	3.07458	0.00166028	0.0338437
CXCL16	0.518464	3.90005	0.00166667	0.0339377
C12orf49	-0.331369	4.95051	0.00167383	0.0340185
BLVRB	0.486067	5.278	0.00167421	0.0340185
SLC34A2	-0.257445	0.595171	0.00167768	0.0340526
PFDN5	0.249951	7.9316	0.0016864	0.0341932
ASPDH	-0.579466	4.72773	0.00169235	0.0342772
C7orf43	-0.419771	4.3794	0.00169802	0.0343426
FILIP1	0.418837	3.05242	0.00169924	0.0343426
ANKRD18DP	-0.539936	1.59369	0.00170343	0.0343426
LTBP2	1.19906	1.13648	0.0017039	0.0343426
SCN7A	0.711751	1.81807	0.00170459	0.0343426
AGTRAP	0.715821	3.32245	0.00170709	0.0343565
LSMEM1	-0.430453	2.39853	0.00171318	0.0344426
KCNB1	-0.429416	6.4323	0.00171838	0.0344795
CIDEB	0.470023	0.873687	0.00172181	0.0344795
CCDC71L	0.415507	2.54566	0.00172221	0.0344795
LOC100507547	0.708569	2.77835	0.00172225	0.0344795
KCND3-IT1	-0.653558	4.05808	0.00173155	0.0345495
TMEM9	0.284014	6.5381	0.00173159	0.0345495
CXCL5	0.585607	0.633861	0.00173423	0.0345495
FOXO1	0.602336	3.71115	0.00173748	0.0345495
MIR6843	1.32886	5.87006	0.00173883	0.0345495
EFEMP1	1.08805	5.18457	0.00173897	0.0345495
LOC100133091	-0.465559	3.43478	0.00174131	0.0345495
NRXN3	-0.34549	6.10081	0.00174156	0.0345495
KCNQ4	-0.570246	2.85533	0.00174208	0.0345495
CLDN5	0.845872	5.72744	0.00175322	0.0347343
MMRN1	1.04995	0.736618	0.00179553	0.0355316
ZNF202	-0.394306	2.9998	0.00180064	0.0355316
C22orf46	-0.572276	3.0848	0.00180092	0.0355316
TRAPPC9	-0.264253	5.3162	0.00180268	0.0355316
NOXO1	-0.54302	0.866806	0.0018033	0.0355316
LZTS1	-0.509995	5.32125	0.00180511	0.0355316
HNF4A-AS1	-0.574405	1.71719	0.00180653	0.0355316
DZANK1	-0.264746	3.55482	0.00181163	0.035595
MIR598	-0.923487	5.35376	0.00181354	0.0355951
WAS	0.826874	1.93939	0.00181537	0.0355951
IGFBP3	0.951308	3.84637	0.00181987	0.035644
CTSS	0.415927	3.59926	0.00182161	0.035644
POLR3GL	0.339022	4.2148	0.00182398	0.0356538
CSF2RB	0.700794	0.639414	0.00182626	0.0356617
PRDM15	-0.394954	3.04826	0.00183921	0.0358731
PRKD3	0.511551	3.07098	0.00184085	0.0358731
CSF2RA	0.57867	3.75974	0.00184599	0.0359365
SRI	0.439706	7.21582	0.00185039	0.0359853
LOC100126784	-0.537375	3.2655	0.00186025	0.0361093
CFH	1.29172	3.85962	0.00186133	0.0361093
UBA6-AS1	-0.218079	4.04064	0.00186246	0.0361093
GINM1	0.373959	5.6359	0.00186867	0.0361928
CKMT2	-0.609814	3.10541	0.00187813	0.0363392
PSPC1	-0.283241	6.30994	0.00188441	0.0364236
CMKLR1	0.582199	1.3974	0.00188689	0.0364347
SETBP1	-0.330935	5.05778	0.00189175	0.0364388
NBPF25P	0.561013	2.96234	0.00189235	0.0364388
MTOR	-0.276888	5.33186	0.00189285	0.0364388
TMEM248	0.254687	5.8362	0.00190247	0.0365729
ATP2B2	-0.464842	7.47653	0.00190469	0.0365729
ODF3B	1.32932	1.8628	0.00190668	0.0365729
AMER1	-0.311367	2.46133	0.0019075	0.0365729
PUS7	-0.333109	3.51962	0.00191445	0.0366615
HIST1H1B	1.43719	1.05253	0.00191597	0.0366615
MIR2467	-0.840997	5.93433	0.00192184	0.0367369
ADGRA1	-0.485859	4.80382	0.00192578	0.0367752
ID4	0.769161	5.35333	0.00193614	0.0369012
HLA-DMA	0.989749	3.45334	0.00193738	0.0369012
MSN	0.680984	5.35255	0.00193819	0.0369012
ZNF544	-0.225439	4.82356	0.0019481	0.0370484
RGPD3	-0.575139	1.10875	0.00194981	0.0370484
GABBR1	-0.315515	7.69091	0.00195868	0.0371798
LOC100129055	0.663125	0.866375	0.00197679	0.0374585
ATP2B4	0.349599	6.69619	0.0019773	0.0374585
RP9	-0.309847	3.21814	0.00199725	0.0377634
SRGAP2D	0.688307	4.06817	0.00199736	0.0377634
FHL5	0.856527	2.66546	0.00201176	0.0379857
SAMD8	0.365108	5.76324	0.00201575	0.0379857
CARD16	0.64729	1.54203	0.00201608	0.0379857
CISH	0.697012	0.480744	0.00202111	0.0379857
BIRC3	0.575666	1.70864	0.00202318	0.0379857
ZNF34	-0.265867	3.70383	0.00202358	0.0379857
PSMB1	0.323947	7.13366	0.00202549	0.0379857
DBH-AS1	-0.475766	1.66784	0.00202605	0.0379857
JUNB	1.17607	5.80288	0.00202767	0.0379857
MED29	0.3369	5.63254	0.00202907	0.0379857
SLC44A3	0.770556	2.60663	0.00203342	0.0380298
ATP6V1F	0.302293	7.5044	0.00204934	0.0382899
APOL1	0.498886	3.80331	0.00205361	0.0383271
ITGA8	0.521795	2.54744	0.00205536	0.0383271
CYP26B1	-0.658828	3.58347	0.00206378	0.0384076
TROVE2	0.437864	5.49493	0.00206417	0.0384076
RIBC2	-0.688914	1.15564	0.00206573	0.0384076
METTL9	0.471804	5.59698	0.00207002	0.0384498
DACT3-AS1	-0.510094	2.11429	0.00207434	0.0384925
UBE2F-SCLY	-0.438055	2.39451	0.00208657	0.0386818
UNG	0.413959	4.34749	0.00208976	0.0387033
MAP7D2	-0.427641	5.44501	0.00209469	0.0387508
ITGB2	1.31855	3.50127	0.00209855	0.0387508
KIAA1656	-0.380049	1.72821	0.00209885	0.0387508
CHST14	0.52266	1.82007	0.00210047	0.0387508
NXF1	-0.433184	5.16516	0.00210408	0.0387799
GABARAP	0.271334	8.02308	0.00211182	0.0388539
SLC7A2	1.22391	3.85178	0.00211218	0.0388539
DES	1.90105	1.45298	0.00213414	0.0391897
MS4A7	0.911784	2.92099	0.00213455	0.0391897
RABIF	-0.253184	3.80051	0.00214068	0.0392643
EID2B	0.476737	4.64866	0.00215245	0.0394422
SYNGR1	-0.387387	7.86312	0.00215978	0.0395385
CALML6	-0.660292	0.697762	0.00216571	0.039609
VWC2	-0.640123	3.87331	0.00216928	0.0396361
FTH1P3	-0.576268	1.79899	0.00217267	0.0396489
LOC100129697	-0.646121	1.09973	0.0021755	0.0396489
VAMP5	0.660404	4.40886	0.00217657	0.0396489
BDKRB2	0.602802	0.744418	0.00217831	0.0396489
RREB1	0.545412	2.2283	0.00218482	0.0397155
TTC34	-0.636929	1.23351	0.00218613	0.0397155
SYNPR	0.554711	6.29553	0.00219351	0.0397736
EIF3E	0.460578	6.63209	0.00219351	0.0397736
PLXNA4	-0.460009	5.39146	0.00219668	0.0397932
PDE7B	-0.45095	4.05402	0.00220307	0.039857
RHBDF2	0.960751	3.04796	0.00220439	0.039857
TXNDC15	0.204999	5.20074	0.00221776	0.0400599
ZGLP1	-0.723063	2.91697	0.00221982	0.0400599
PRMT1	0.280448	6.08635	0.00222439	0.0401043
PLBD1	1.01906	0.839083	0.00222689	0.0401115
H2AFJ	0.583988	1.73376	0.00223097	0.0401469
RHOB	0.445513	7.84106	0.00223925	0.040258
FAM231D	-0.335227	2.96336	0.00224838	0.0403839
CD72	0.536621	0.682175	0.00225609	0.0404574
SLC22A9	-0.508667	2.76773	0.00225672	0.0404574
CCDC26	-0.381098	1.5972	0.00226767	0.0406153
ALK	-0.412643	2.52054	0.00227053	0.0406283
TBXAS1	0.89735	2.6456	0.0022745	0.0406612
TULP3	0.464878	3.62603	0.00228137	0.0407459
FAM160A1	-0.562558	1.39969	0.00228819	0.0408294
PLA2G5	-0.939768	1.20155	0.00229536	0.0409189
CLASP1	-0.218503	6.11367	0.00229766	0.0409215
GPCPD1	-0.664473	4.84314	0.00230856	0.0410773
PARP4	0.622954	3.5278	0.00231518	0.0411129
ABCA11P	-0.342709	4.30589	0.00232171	0.0411129
ID3	1.15452	5.16751	0.00232379	0.0411129
SSTR2	0.364014	4.71677	0.0023242	0.0411129
RPL21	0.388268	9.29814	0.00232522	0.0411129
ALAD	-0.397447	5.38765	0.00232531	0.0411129
TMEM52	0.592992	1.07171	0.00232568	0.0411129
ENSA	-0.317234	7.96343	0.00232811	0.0411176
CD86	1.08631	1.42777	0.00233468	0.0411956
CACNA1A	-0.53507	5.95101	0.0023382	0.0412167
TMEM167B	0.430843	5.32389	0.00234123	0.0412167
ATP2B3	-0.453906	5.34672	0.00234376	0.0412167
DRC3	-0.37951	3.23293	0.00234643	0.0412167
ARHGAP18	0.48083	2.84984	0.00234685	0.0412167
SLX4	-0.391213	3.56548	0.00234887	0.0412167
OSBPL11	0.408479	4.15521	0.00235116	0.041219
DNASE2	0.361556	4.12645	0.00235357	0.0412232
MYL9	1.29364	4.5715	0.00236645	0.0414108
PCDHA11	-0.302974	2.59535	0.00238301	0.0416622
RPS15	0.403856	9.13642	0.00238872	0.0417237
UNC13A	-0.547276	6.87771	0.00239385	0.041775
INF2	-0.613205	6.23062	0.00240717	0.0419689
LOC101929577	-0.403362	1.28579	0.00241355	0.0420417
SWAP70	0.307711	4.28708	0.00242096	0.0421136
NFKBIZ	0.5083	3.00211	0.00242569	0.0421136
PLA2G4A	0.574051	2.70238	0.00242598	0.0421136
LINC00691	-0.307833	2.85316	0.00242653	0.0421136
IFT122	-0.373702	4.80787	0.00244057	0.0422925
ITGAV	0.51069	5.77191	0.00244128	0.0422925
CHRM4	-0.629097	3.36085	0.00244603	0.0423363
EMC7	0.425938	5.95725	0.00247142	0.0427077
TWSG1	0.457202	3.94707	0.00247197	0.0427077
HCLS1	1.15936	3.18988	0.00248158	0.0428149
DLK2	-0.526786	2.96741	0.00248267	0.0428149
KIAA0922	-0.270872	2.79661	0.00249966	0.0430688
PPAT	0.501722	3.93786	0.00250306	0.0430883
DUSP5P1	-1.14861	2.14511	0.00250805	0.0431105
LRRC58	0.352714	4.77326	0.00251032	0.0431105
FOXD4	-0.503855	0.32622	0.00251114	0.0431105
SLC31A1	0.271825	4.30799	0.00252937	0.0433273
LINC01315	0.553557	2.49401	0.00252973	0.0433273
EIF3F	0.245214	6.59115	0.00253072	0.0433273
TSG101	0.332865	5.36507	0.00253287	0.0433273
IL17RB	0.793871	4.32872	0.00254326	0.0434425
HAMP	1.6997	2.69489	0.00254556	0.0434425
2004-03-01	-0.495188	3.30096	0.00254913	0.0434425
ZNF782	-0.351962	3.81046	0.0025512	0.0434425
SELENOS	0.373808	4.49671	0.00255123	0.0434425
NFE2L2	0.590326	5.22998	0.00255329	0.0434425
USP53	0.623123	3.99018	0.00256297	0.0435683
FERMT1	-0.575976	1.59752	0.00257059	0.0436588
OSBPL7	-0.552257	3.71662	0.00257874	0.0437488
FBP1	0.672867	0.602082	0.00258049	0.0437488
CNGA3	0.87664	1.78561	0.00258868	0.0438486
CSF1	0.728456	3.55239	0.00259223	0.0438697
RPL26L1	0.312173	4.8632	0.00260333	0.0439451
SCRT1	-0.647995	5.64402	0.00260465	0.0439451
UTP11	0.374913	5.5644	0.00260757	0.0439451
KCNB2	-0.478712	3.68791	0.00260796	0.0439451
ZNF623	-0.207397	4.71905	0.00260822	0.0439451
RNVU1-19	-0.796638	14.7797	0.00261703	0.0439987
C16orf95	-0.430572	2.7624	0.00261718	0.0439987
NONO	0.242691	6.2225	0.0026188	0.0439987
PARGP1	-0.262712	5.18596	0.00262065	0.0439987
TMEM39B	-0.307914	4.20104	0.0026323	0.0441179
LOC339539	-0.333778	2.66483	0.00263603	0.0441179
CDO1	0.379071	5.41568	0.00263687	0.0441179
TCERG1L	-0.600962	3.75502	0.0026384	0.0441179
ANKRD24	-0.698231	5.2399	0.00263934	0.0441179
KCNAB3	-0.436733	3.68394	0.00266169	0.0444525
TEAD2	0.773425	1.9827	0.00267908	0.0446615
TNFRSF11B	1.35855	1.79169	0.0026793	0.0446615
CPZ	1.3636	0.586545	0.00268124	0.0446615
WWTR1	0.557873	3.69369	0.00270378	0.0449976
RAB40A	-0.359013	2.43302	0.00271255	0.0450719
FGF23	0.885113	3.48586	0.00271378	0.0450719
TLN2	-0.300193	6.15843	0.00271535	0.0450719
LOC100130744	-0.343848	2.06285	0.00271922	0.045097
RHOA	0.282144	7.66859	0.00272386	0.0451346
NBEAP1	1.05368	3.75895	0.00273248	0.0452381
PSAT1	0.626296	6.28704	0.00273699	0.0452734
HMOX1	0.977092	2.78287	0.00274211	0.0453186
ANGPTL4	1.21245	3.73709	0.00276639	0.0456235
LOC728613	-0.313106	3.97737	0.00277036	0.0456235
BAALC-AS2	1.01862	2.6985	0.00277085	0.0456235
CCDC69	0.431764	3.09978	0.00277305	0.0456235
DGKH	-0.375124	4.3759	0.00277349	0.0456235
MPZL1	0.313879	4.02162	0.00277494	0.0456235
ZNRF3	0.521906	4.59498	0.00278718	0.0457852
ZFHX2	-0.547284	3.16619	0.00279729	0.0459117
RIMS3	-0.457774	7.51389	0.00280255	0.0459584
C22orf24	-0.485555	2.68166	0.00282278	0.0461865
DCTN3	0.247095	6.98216	0.00282373	0.0461865
VAMP8	1.00942	2.58734	0.00282373	0.0461865
SS18	0.308008	4.82226	0.00282936	0.0462245
CD300A	0.933443	1.88048	0.00283091	0.0462245
MPND	-0.423435	4.60412	0.00283443	0.0462423
HLA-F-AS1	0.380176	2.42339	0.00284589	0.0463894
RPLP2	0.359517	8.7253	0.00285526	0.0465024
EPS8	0.446231	3.97699	0.00286274	0.0465844
LOC101926908	-0.608478	2.04144	0.00287256	0.0467042
ZBED4	-0.264992	2.724	0.00287644	0.0467274
FCGR1A	1.48101	2.01197	0.00288536	0.0467918
PINX1	-0.399953	3.23209	0.00288558	0.0467918
MCM6	0.609288	3.69848	0.00288778	0.0467918
LIN7A	0.35404	5.40307	0.00290097	0.0469646
OSBPL10	-0.378081	3.64807	0.00290337	0.0469646
FAM106B	-0.517409	2.40179	0.00292658	0.0472998
GON4L	-0.25896	5.25365	0.00293421	0.0473828
ATRAID	0.455178	5.14723	0.00294283	0.0474819
DDAH2	0.727072	4.52126	0.00294987	0.0475551
STARD8	0.529709	2.68571	0.00295918	0.0476649
MIR4440	-0.89904	7.1089	0.00296547	0.0477157
MAFG	-0.32349	5.14329	0.00296735	0.0477157
PRSS35	0.610206	2.31324	0.00297377	0.0477254
PCDHB18P	-0.443764	2.68237	0.00297427	0.0477254
PYGL	0.859427	3.02957	0.00297547	0.0477254
SUCLG2	0.459226	4.02664	0.00299178	0.0477523
LOC389273	-0.616631	0.451892	0.00299385	0.0477523
PLTP	0.787334	5.63377	0.00299515	0.0477523
WDR45B	0.282348	5.88045	0.00299689	0.0477523
RPAP1	-0.333569	3.92411	0.00299728	0.0477523
CDC42BPA	-0.291812	6.0704	0.00300233	0.0477523
DPYSL4	-0.40318	5.29189	0.00300351	0.0477523
CHPF2	-0.390266	4.90807	0.00300426	0.0477523
BDP1	-0.320244	5.3999	0.00300463	0.0477523
CTSB	0.237754	7.58507	0.0030048	0.0477523
NEAT1	1.1171	7.67271	0.00300621	0.0477523
TNFRSF1A	0.639493	4.54085	0.00300725	0.0477523
CCDC184	-0.674876	4.94547	0.00301516	0.0478381
NPNT	0.645212	2.28768	0.00303296	0.0480803
HEYL	0.630152	1.88993	0.00305172	0.0483375
SLC2A12	0.605853	3.01463	0.00307476	0.0486393
THBS1	1.0167	2.85262	0.00307588	0.0486393
IFITM2	1.46217	4.56022	0.00309472	0.0488965
TMEM184A	-0.345848	1.66992	0.00310121	0.0489356
MYCBPAP	-0.461741	1.33889	0.00310233	0.0489356
PRSS12	-0.455824	2.09485	0.00311378	0.0490756
CYB561D1	-0.366431	3.70807	0.00314509	0.0494924
SEC61B	0.282304	5.56197	0.00314543	0.0494924
IFNGR2	0.298181	5.22392	0.0031488	0.0495045
GABRE	0.993028	1.20726	0.00315626	0.0495809
SCARNA13	0.605417	9.95258	0.00316565	0.0496875
LAPTM4A	0.503412	5.67001	0.00317068	0.0497254
SMARCD3	0.298127	6.63651	0.00317778	0.0497937
KYNU	0.791107	0.806756	0.00318323	0.0497937
RPS24	0.315655	8.5719	0.0031847	0.0497937
LINC00317	-0.543021	1.18421	0.0031855	0.0497937
PSMG4	0.352863	4.97855	0.00319415	0.0498492
SULF1	0.532806	2.73146	0.00319428	0.0498492
ADAMTS9	1.36182	3.04234	0.00320615	0.0499085
HIST2H3C	1.2072	1.28385	0.00320775	0.0499085
HIST2H3A	1.2072	1.28385	0.00320775	0.0499085
TBC1D3P1-DHX40P1	-0.599463	1.05611	0.00320857	0.0499085
ZNF605	-0.41773	3.92557	0.00322378	0.0500986
CNN1	0.831286	2.10292	0.00322606	0.0500986
TGFB2	0.69423	4.19907	0.00323439	0.0501611
MDFI	0.754303	1.39945	0.00323535	0.0501611
RAC2	0.825481	1.61075	0.00324444	0.0501977
C8orf88	0.533465	2.06592	0.00324599	0.0501977
KLK10	0.352957	1.24771	0.00324717	0.0501977
CD40	0.552491	2.12136	0.00324826	0.0501977
SOX9	0.712922	5.50357	0.00326563	0.0504252
C17orf107	-0.435446	3.21999	0.00328465	0.050655
FBXO9	-0.371333	5.42177	0.00328753	0.050655
CRYBB2	-0.732565	1.10605	0.00329046	0.050655
PER2	-0.525093	4.12387	0.00329281	0.050655
R3HDM2	-0.338452	6.48522	0.00329602	0.050655
HIVEP1	-0.263825	4.62798	0.00329647	0.050655
RHOC	0.694325	5.53701	0.00330178	0.0506956
DUSP23	0.503571	3.79342	0.00330609	0.0507045
SCARNA17	0.85122	8.05307	0.00330768	0.0507045
DDB2	0.519207	3.11407	0.00331388	0.0507284
DUSP26	0.313011	5.9511	0.00331457	0.0507284
RNF181	0.358997	5.8164	0.00332561	0.0507812
SNORD62A	-0.738034	5.21149	0.00332602	0.0507812
SNORD62B	-0.738034	5.21149	0.00332602	0.0507812
MKRN2	0.249982	5.087	0.00334941	0.0510972
SLC2A6	-0.400922	4.79363	0.00335226	0.0510998
LOC100129534	-0.457442	2.01097	0.00336634	0.0512577
ANKRD55	-0.696968	1.86901	0.003368	0.0512577
TRIM68	0.256539	3.78532	0.00338907	0.0514844
CACNB1	-0.411066	6.10888	0.00339008	0.0514844
AURKAPS1	-0.425707	2.15893	0.00339229	0.0514844
EMP3	0.826893	3.29234	0.00339371	0.0514844
B4GALT4	0.383105	3.8179	0.00339836	0.0515053
VEGFD	-0.428176	1.09582	0.0034005	0.0515053
ZNF286A	-0.224059	3.9474	0.0034109	0.0516217
TRMT44	-0.438177	4.376	0.00341741	0.0516676
MYH3	-0.557785	0.87262	0.00341936	0.0516676
LINC00856	-0.351786	2.2654	0.00342563	0.0517213
C1R	1.1937	4.07491	0.00343678	0.0518288
RGS18	0.73132	0.651326	0.0034382	0.0518288
SSR2	0.261344	5.98373	0.00344951	0.0519445
LOC101928333	-0.360102	1.50632	0.00345133	0.0519445
SLC2A1	0.578413	5.61199	0.00345574	0.0519544
NPTXR	-0.4366	7.35186	0.00345744	0.0519544
LOC101927752	0.354166	4.28194	0.00347214	0.0521039
NCS1	-0.356867	8.20786	0.00347286	0.0521039
RPL3	0.368928	9.59006	0.00347718	0.0521146
S100A6	0.453347	6.83931	0.00347905	0.0521146
DIS3L2	-0.336983	4.99357	0.00348917	0.0522251
SMPD3	-0.38753	3.94826	0.00349839	0.0523219
PPP2R2C	-0.311836	7.49683	0.00350114	0.0523219
POLR1A	-0.276968	4.46802	0.00350554	0.0523466
GPC4	0.576622	3.38615	0.00351967	0.0525165
LOC100288911	0.357792	4.68307	0.00352534	0.0525598
UBL4B	0.750224	0.294031	0.0035483	0.0528496
MPP4	-0.419434	0.752229	0.00355033	0.0528496
SERTAD3	0.683043	2.60986	0.0035589	0.0529359
GPX2	-0.448392	1.8496	0.00356362	0.0529447
S100PBP	0.280645	4.14791	0.00356705	0.0529447
OSR1	1.25035	1.0274	0.00356784	0.0529447
KIAA0513	-0.343339	7.39637	0.00358314	0.0531305
SSR4	0.341433	6.17867	0.00359005	0.0531914
ANKRD20A8P	-0.574172	3.87943	0.00360519	0.0533743
TLR5	0.582873	0.986826	0.00362053	0.0535413
MAST3	-0.486626	7.26075	0.00362528	0.0535413
RNASE4	0.759246	1.97379	0.00362595	0.0535413
LINC01578	0.413939	6.27615	0.00362773	0.0535413
ZFP69B	-0.347559	4.12232	0.00363124	0.0535516
FRRS1	0.348463	1.64829	0.00363972	0.0536351
ACKR3	0.748642	3.13347	0.00365792	0.0538617
CTGF	1.24723	3.80692	0.00368717	0.0541886
SLFN5	0.34738	3.57702	0.00368738	0.0541886
HNRNPF	0.398614	5.09408	0.00368866	0.0541886
CAMK2A	-0.581884	9.59438	0.00369422	0.0542284
SLC6A7	-0.581593	5.33038	0.00371555	0.0544996
RAB3D	-0.239115	4.34663	0.00372177	0.0545032
THBD	0.840867	1.38418	0.00372277	0.0545032
LINC01312	-0.323424	1.88533	0.00373375	0.0545032
C2	0.503317	3.88681	0.00373925	0.0545032
KDELC1	-0.285266	2.93234	0.00374049	0.0545032
C20orf194	-0.242269	5.60921	0.0037417	0.0545032
RPL18	0.399116	8.31553	0.00374172	0.0545032
C20orf24	0.313858	5.35122	0.00374238	0.0545032
TMEM86B	-0.5678	3.39909	0.00374492	0.0545032
CNKSR1	-0.679388	1.86435	0.00374514	0.0545032
CD63	0.466507	7.71837	0.00374729	0.0545032
NOXRED1	0.393563	0.679644	0.00376603	0.0546326
TTLL12	-0.467724	4.65164	0.00376659	0.0546326
MYOF	0.702646	2.6906	0.00376751	0.0546326
SLC16A5	0.696416	0.597907	0.00376767	0.0546326
HTR3B	-0.44581	4.57866	0.00378451	0.0548351
TBCA	0.340736	6.51856	0.00379665	0.0549135
CCL2	2.14662	2.60751	0.00379691	0.0549135
SNORA59A	0.531587	6.08302	0.00380146	0.0549135
SNORA59B	0.531587	6.08302	0.00380146	0.0549135
CSF1R	0.987477	4.65991	0.00381459	0.0550469
ECI2	0.512576	5.1075	0.00381973	0.0550469
PTGER4	0.776205	0.604263	0.00382087	0.0550469
TNFRSF10D	0.525248	1.70327	0.00382371	0.0550469
TEX9	0.647519	2.46732	0.00382618	0.0550469
MEIKIN	-0.64762	1.5329	0.00382839	0.0550469
LOC100499484	-0.286505	2.90593	0.00383542	0.0550469
ZNF860	-0.391227	0.920317	0.00384049	0.0550469
PRDM6	0.961972	0.97161	0.00384258	0.0550469
EIF3I	0.230773	5.85798	0.00384558	0.0550469
ASAP2	-0.219201	4.88568	0.00384777	0.0550469
TRIM9	-0.334341	7.11754	0.00384786	0.0550469
EMD	0.383311	4.95586	0.0038513	0.0550469
FCGR1CP	1.10799	1.57994	0.00385338	0.0550469
BCL11A	-0.392105	4.89505	0.00385406	0.0550469
SLC1A3	0.794	8.55635	0.00385895	0.0550754
C3AR1	1.2152	2.28043	0.00386451	0.0550874
FBF1	-0.453181	2.71364	0.00386558	0.0550874
NFIC	-0.352853	5.51794	0.00387019	0.0550892
HAGHL	-0.514054	4.99719	0.00387149	0.0550892
PTPN13	0.376968	4.86507	0.00387716	0.0551286
SP140L	0.36319	2.56207	0.00388016	0.0551301
INSIG1	0.574662	5.53791	0.00388488	0.0551561
RBMS2	0.361164	3.924	0.00388987	0.0551857
NOM1	-0.227926	3.88726	0.00389373	0.0551993
ETS2	-0.321925	6.33796	0.00390428	0.0552865
CYP4Z1	-0.467221	2.04149	0.00390569	0.0552865
RERGL	-0.976078	2.38862	0.00392017	0.0554504
AA06	-0.598899	3.31116	0.00392859	0.0555281
RFX4	0.785711	4.37786	0.00394084	0.05566
LAMTOR2	0.317703	5.26208	0.00394795	0.0557191
CCNA2	-0.548088	1.372	0.00395269	0.0557447
C1QBP	0.270515	6.34863	0.00395924	0.0557957
TBX19	0.407149	1.09663	0.00396864	0.0558868
SMAD1	0.414771	4.40635	0.00397987	0.0560035
TEX29	-0.736664	3.24877	0.00399204	0.0561333
GRB2	0.184016	6.59825	0.00399715	0.0561636
TRAK2	-0.381317	5.5132	0.0040036	0.0561781
DYNC1H1	-0.252864	8.16882	0.00400408	0.0561781
ADAM19	-0.362163	3.18585	0.00401494	0.0562407
PON2	0.671226	6.63105	0.00401824	0.0562407
LOC441455	-0.542161	3.52701	0.00402182	0.0562407
RPLP1	0.419651	9.50288	0.0040226	0.0562407
LOC642943	-0.382143	0.953474	0.00402331	0.0562407
CDH5	0.553834	3.23856	0.00403479	0.0563598
SYT17	0.319406	4.65849	0.00404425	0.0564504
EGFLAM	0.811231	0.433249	0.00404728	0.0564513
FKBP14	0.30528	3.90637	0.00405453	0.0565112
FAAH2	-0.360577	2.19432	0.00407323	0.0567302
HLA-F	0.69705	3.91456	0.00407905	0.0567411
IL18	0.491833	3.49744	0.00407997	0.0567411
USHBP1	-0.6359	1.40449	0.00408801	0.0568114
DBR1	0.239267	3.60267	0.00409655	0.0568886
TMEM106C	0.371375	4.77782	0.00410784	0.0570038
LCP1	1.25616	2.6434	0.00412452	0.0571259
CEACAM8	0.406499	2.94282	0.00412463	0.0571259
ZNF182	-0.263291	3.24951	0.00412775	0.0571259
RPS19	0.503711	8.06079	0.00412864	0.0571259
LOC101928201	-0.516835	0.488884	0.00413187	0.057129
DSCR9	-0.479501	0.576147	0.00414004	0.0572004
TOB1	0.511476	5.357	0.00414972	0.0572549
SIK1	0.893774	4.11767	0.0041502	0.0572549
LTBR	0.717986	2.78636	0.004153	0.0572549
CLK4	-0.313019	5.04888	0.00415887	0.0572943
ZAK	0.319795	3.51989	0.00417056	0.0574138
RBPMS	0.668703	2.97686	0.0041795	0.0574953
OSTF1	0.248887	5.95073	0.00418494	0.0575286
CACHD1	0.350446	4.45057	0.0042039	0.0577475
PRPH2	-0.666527	2.61259	0.00421294	0.0578299
OST4	0.407077	6.73293	0.00422679	0.0579653
CYBRD1	0.820034	4.585	0.00422889	0.0579653
TRIM66	-0.264635	3.61867	0.00423205	0.0579669
CACNA1D	-0.361522	4.78476	0.00424674	0.0580866
LOC100130849	0.551695	3.06194	0.00424689	0.0580866
PTPN5	-0.381487	6.52183	0.00425983	0.0582217
SEC61A1	0.3435	5.41638	0.00427881	0.0584204
ALMS1P1	-0.590442	2.84417	0.0042805	0.0584204
ALMS1	-0.326252	4.74297	0.004287	0.0584311
PLXNA1	-0.590404	5.63741	0.00428984	0.0584311
SCIN	0.925604	2.80183	0.00429351	0.0584311
SRPX2	0.773942	0.742339	0.00429356	0.0584311
OGFRL1	0.316269	6.75451	0.00430339	0.0585231
ADH5	0.266602	5.82146	0.00431529	0.058643
HUWE1	-0.229796	6.69484	0.00432115	0.0586576
YWHAB	0.543472	12.0607	0.00432253	0.0586576
MGST2	0.473614	4.09459	0.00433005	0.0587025
PKDCC	-0.629561	4.37339	0.004332	0.0587025
TP53BP2	0.593283	5.37518	0.00433824	0.0587452
RNVU1-20	0.585164	5.6113	0.00436503	0.0590537
MYZAP	0.452627	0.79546	0.00436722	0.0590537
DTX4	-0.424609	4.5479	0.00437407	0.0591042
CHPT1	0.361721	6.00465	0.00439388	0.0593298
GLRX	0.418502	5.02429	0.00441382	0.0595568
ZNF331	0.320811	5.20691	0.00443155	0.0597293
TCF19	0.583168	1.09277	0.00443587	0.0597293
ALOX5	0.869906	2.37175	0.00443771	0.0597293
FSCN2	-0.573765	1.33814	0.00443915	0.0597293
PHKG2	-0.310928	4.01531	0.00444941	0.0598251
AOAH	0.626515	2.64001	0.00445944	0.0598819
UXT	0.336622	5.22141	0.00445993	0.0598819
ITIH2	1.05447	0.664822	0.00447845	0.0600883
TEN1-CDK3	0.649577	1.56276	0.00448988	0.060178
MMP25-AS1	-0.393827	2.76786	0.00449146	0.060178
EDN3	-0.703238	1.41653	0.00449628	0.0601926
HIST2H2BE	0.655456	4.16146	0.00450149	0.0601926
SLC9A8	-0.301478	3.27682	0.00450204	0.0601926
LYVE1	0.945873	2.79622	0.00451316	0.0602989
CDKN2C	0.483191	3.0149	0.00452721	0.0603665
LINC00889	-0.277476	5.13719	0.00453005	0.0603665
GCK	0.494394	1.57663	0.00453586	0.0603665
OR2D2	-0.628529	1.22081	0.00453628	0.0603665
LOC100128714	0.553811	0.55393	0.00453782	0.0603665
SNORA23	0.96806	7.12338	0.00454314	0.0603665
KCNH4	-0.930143	2.51743	0.00454638	0.0603665
FOS	1.53034	5.6496	0.00454915	0.0603665
ANAPC7	-0.276568	5.17294	0.0045516	0.0603665
AOX1	0.798264	0.791507	0.00455234	0.0603665
LOC105376805	0.474031	4.21899	0.0045537	0.0603665
DBI	0.586404	6.79406	0.00455858	0.0603665
ZIM2	-0.489809	4.5154	0.00455943	0.0603665
ATXN7	-0.237492	4.20835	0.00456744	0.0604152
SCRT2	-0.641411	0.788919	0.00456946	0.0604152
FAM91A1	0.443175	5.0394	0.00458334	0.0605513
PRKD1	-0.290897	3.79787	0.00458611	0.0605513
PANX2	-0.446274	5.16435	0.00461195	0.0608503
MAFG-AS1	-0.452453	2.84455	0.00462799	0.0610195
SERPINA1	1.48847	1.70315	0.00463832	0.0611135
KLF2	1.1278	4.28339	0.00464384	0.0611439
CLEC18A	-0.688127	1.71132	0.00465218	0.0612114
GALNT15	0.697013	5.3131	0.00465787	0.0612424
INA	-0.373341	7.17802	0.00466097	0.0612424
LOC441081	0.694298	1.96953	0.00466493	0.0612522
LGALS3	1.01809	5.44205	0.00466827	0.0612538
LAP3	0.482366	5.06367	0.00467654	0.0613201
OSBPL3	-0.456629	4.14892	0.00468842	0.0614335
PTPRZ1	0.556978	6.71882	0.00469907	0.0615306
ZNHIT3	0.247868	5.57692	0.0047043	0.0615568
PILRB	-0.553917	3.21206	0.00471765	0.0616891
KIF21B	-0.663937	5.17663	0.00472575	0.0617527
USP3	0.302643	3.33463	0.00473358	0.0617812
KDM1A	0.195936	5.83838	0.00473443	0.0617812
PLCH2	-0.736928	4.92778	0.0047377	0.0617815
PPFIA4	-0.580324	6.03356	0.00474134	0.0617867
TTC23	0.387241	2.66734	0.00475283	0.0618565
LINC00333	0.688325	0.877194	0.00475319	0.0618565
PSMB4	0.282673	7.47949	0.00476183	0.0619265
SLED1	0.71801	1.61455	0.0047767	0.0620397
LINC01257	-0.85452	0.868683	0.00477741	0.0620397
MTHFD2L	0.51078	3.24106	0.00478031	0.0620397
TMEM201	-0.323152	3.98633	0.00479062	0.0621312
RGS4	-0.614019	7.8603	0.00480401	0.0622362
POP1	-0.379579	2.37298	0.00480525	0.0622362
TULP4	-0.258024	6.37866	0.00481626	0.0622872
BBC3	0.494369	3.10939	0.00481796	0.0622872
PDIA5	-0.432213	2.60497	0.00483019	0.0622872
MRPL44	0.192263	4.79917	0.00483096	0.0622872
LOC400684	-0.376594	2.32576	0.0048315	0.0622872
ZNF890P	-0.510237	3.11005	0.00483195	0.0622872
DIRAS1	-0.37981	6.76805	0.00484012	0.0622872
MNDA	0.780801	2.03804	0.00484079	0.0622872
RNASET2	0.458469	5.63881	0.00484142	0.0622872
GMFG	0.611316	3.51009	0.0048419	0.0622872
SPAG6	-0.494892	2.14608	0.00485433	0.0624049
TRIP6	0.685071	4.18701	0.00488368	0.0626887
ADGRB1	-0.546712	6.34241	0.00488464	0.0626887
ZC2HC1C	-0.251733	2.34372	0.00488629	0.0626887
RRP1B	-0.208186	3.92937	0.00489651	0.0627775
ZNF211	-0.241531	4.07869	0.00490801	0.0628526
PCBP1	0.197873	7.02281	0.00491169	0.0628526
COL28A1	-0.356402	2.40089	0.00491421	0.0628526
RPS7	0.348055	8.51841	0.00491557	0.0628526
NCF2	0.864614	1.5894	0.00492296	0.0629048
LINC00683	0.636596	0.339939	0.00493716	0.063044
ERH	0.408807	6.80449	0.00494868	0.0631487
STX1B	-0.307067	7.39614	0.00495432	0.0631783
SNORA81	0.760954	5.01758	0.00496421	0.0632228
GRAMD1C	0.700548	3.84761	0.00496955	0.0632228
LINC00852	-0.446006	2.40573	0.00497012	0.0632228
SNRPA1	0.446947	5.50012	0.00497109	0.0632228
FBN1	-0.340039	4.062	0.00498333	0.0632702
SLC29A2	-0.446279	3.38321	0.0049848	0.0632702
ADPRH	0.552513	1.00276	0.00498981	0.0632702
YES1	0.343323	4.2989	0.0049914	0.0632702
CYP2E1	-0.487448	3.77205	0.00499529	0.0632702
CYR61	1.61601	4.30082	0.00499869	0.0632702
ZNF341	-0.350187	2.79864	0.00499948	0.0632702
INPP5J	-0.365074	3.73779	0.00500207	0.0632702
FAM53B-AS1	0.376747	2.50536	0.00500677	0.0632702
PRRX1	0.540891	3.35128	0.00501576	0.0632702
LTB	0.542315	0.5292	0.00501689	0.0632702
ZIC1	0.848831	3.23354	0.00501894	0.0632702
BRI3BP	-0.349968	4.93328	0.00501948	0.0632702
LOC283922	-0.49257	4.61087	0.00502134	0.0632702
TRAPPC4	0.28811	5.0207	0.00502704	0.0633001
LINC01063	0.907132	2.09117	0.00503728	0.0633639
PHACTR2	0.352625	3.90447	0.00503876	0.0633639
MPDZ	-0.29992	5.86021	0.00504756	0.0634327
ADORA1	-0.443203	5.37708	0.00506294	0.0635839
ABCC5	-0.491005	6.32745	0.00507524	0.0636478
C5orf17	-0.55646	3.57032	0.00508115	0.0636478
MTRNR2L8	-1.46746	9.43267	0.0050814	0.0636478
KBTBD12	-0.312114	2.55814	0.00508304	0.0636478
DDB1	0.20688	6.81669	0.00508473	0.0636478
OAZ2	0.170732	6.44252	0.00508958	0.0636666
LINC00694	0.475696	2.1622	0.0050974	0.0637225
EEF1B2	0.358319	7.24994	0.00510861	0.0637999
ZIC2	0.790778	3.73099	0.00511201	0.0637999
HIVEP2	-0.290434	6.34137	0.0051143	0.0637999
CELSR2	-0.394396	6.7605	0.00511699	0.0637999
TJP2	0.748775	4.77839	0.0051288	0.0638732
IFI27L1	0.423084	4.4827	0.00512958	0.0638732
SNX8	-0.498666	3.68049	0.00513476	0.0638959
QRICH2	-0.624897	3.53394	0.00513863	0.0639023
ABHD4	0.587392	3.57581	0.00515776	0.0640983
ITPR1	-0.337057	6.96041	0.00516498	0.0641461
HIC2	-0.430242	3.00948	0.00517086	0.0641773
GPANK1	0.27425	3.44871	0.00517752	0.0641897
KIAA0556	-0.276418	3.83528	0.00517941	0.0641897
ZNF274	0.37784	3.37562	0.00518257	0.0641897
CCDC122	0.487678	3.50444	0.00518534	0.0641897
SPON2	-0.770296	2.94867	0.0051898	0.0642031
ZNF133	-0.341947	4.4944	0.00521843	0.0645154
PROCR	0.848054	1.16063	0.00522199	0.0645175
POU6F2	-0.450339	3.17117	0.00523566	0.0646444
SELL	0.987722	1.14587	0.0052438	0.0647027
SLC4A11	-0.429475	1.30117	0.00524882	0.0647027
LOC101928161	-0.815064	1.64173	0.00525405	0.0647027
FLJ42351	-0.687042	2.67819	0.00525693	0.0647027
KIAA0430	-0.281803	6.10661	0.00525737	0.0647027
CARMIL3	-0.366717	3.22649	0.00526784	0.0647597
SLC16A4	0.353216	2.92575	0.0052688	0.0647597
SGCE	0.309791	5.24601	0.00528405	0.0649051
ABI3	0.908988	1.98597	0.00530347	0.0651017
C3	1.01213	5.58641	0.00532662	0.0653438
IDH1	0.374022	4.60259	0.00533728	0.0654324
CRISPLD2	0.730567	2.93588	0.00534592	0.0654528
SFXN3	0.272133	5.77887	0.0053471	0.0654528
CALCOCO2	0.380291	5.27208	0.00534926	0.0654528
STH	-0.721436	4.61627	0.00535744	0.0654792
PKNOX2	-0.524127	5.04131	0.00535886	0.0654792
PARP9	0.515014	3.27924	0.00536174	0.0654792
ERI3	0.227842	6.87556	0.00536817	0.0654882
TMEM40	-0.285851	2.27305	0.00536935	0.0654882
OR2M3	-0.717074	0.650439	0.00538079	0.0655857
KIAA1456	-0.389147	4.19206	0.00539301	0.0656378
SORL1	-0.271239	7.0599	0.00539401	0.0656378
SHMT1	0.48564	3.18911	0.0053954	0.0656378
SYK	0.635123	2.12729	0.00540536	0.0657169
HIVEP3	-0.266824	4.59033	0.00541046	0.0657369
NKX6-3	-0.705033	1.04297	0.00542317	0.0658493
FHL2	-0.289492	4.90201	0.00543901	0.0659775
HMGCLL1	0.420102	5.04051	0.00544066	0.0659775
TBX18	0.689834	1.47518	0.00544915	0.0660384
CKS2	0.803353	2.59335	0.00545858	0.0660734
ARID3B	-0.410888	2.53663	0.00545898	0.0660734
CXCR4	1.21608	2.68745	0.00546259	0.0660751
CTH	0.491881	3.54889	0.00547147	0.0661405
LY75	0.400113	1.64963	0.00548783	0.0662962
COX11	0.205484	6.10408	0.00550351	0.0664434
ERC2-IT1	-0.409628	3.32195	0.00550835	0.0664598
CKS1B	0.380807	4.00413	0.00551366	0.0664817
ARMCX1	0.166477	5.18682	0.00551852	0.0664818
SAMD10	-0.378681	2.86762	0.00552065	0.0664818
EIF4A3	0.348484	5.20935	0.00553469	0.0665915
CASC15	-0.467754	2.73699	0.00553676	0.0665915
GRAMD3	0.597607	5.78046	0.00554043	0.0665936
APP	-0.276681	9.79044	0.00554647	0.0666241
ZSCAN23	-0.375971	2.62898	0.00555382	0.0666703
FHL1	0.278149	7.19896	0.0055605	0.0667085
HLA-DPB1	0.862903	2.74403	0.00558341	0.0669407
FAM184B	-0.408939	2.48883	0.00558689	0.0669407
SNX7	0.323322	3.96571	0.00559196	0.0669489
EPHA3	-0.424429	3.37827	0.00559664	0.0669489
LOC285692	-0.3456	1.25071	0.00559899	0.0669489
CAP2	-0.538494	6.69072	0.00560164	0.0669489
ITGA9	-0.344785	4.04348	0.00561081	0.0670165
LOC340017	-0.28418	2.30443	0.00561631	0.0670202
ANK1	-0.418325	3.79205	0.00561858	0.0670202
LOC101928535	-0.326713	2.29832	0.00562176	0.0670202
ATP6V0E1	0.551108	5.29938	0.00562521	0.0670202
CKB	-0.314294	9.97539	0.00563354	0.0670776
DGKG	0.315086	5.00713	0.00563902	0.0671008
CFAP47	0.714617	1.08927	0.00564942	0.0671706
SNORD116-4	-0.679235	9.82501	0.00565194	0.0671706
PABPC4	0.238294	5.43139	0.00566473	0.0672805
SAPCD1-AS1	-0.557072	3.39085	0.00568389	0.0674188
KCNS1	-0.468477	5.34929	0.00568461	0.0674188
GOLGA8T	-0.356596	1.45767	0.00568699	0.0674188
RAP1GAP2	-0.428093	5.8724	0.00569361	0.0674552
LOC101929504	-0.521743	1.76883	0.00569962	0.0674846
HIST2H2AC	0.616908	7.03177	0.00571069	0.0675394
AGPAT2	0.416988	3.68714	0.00571432	0.0675394
PRDX1	0.325971	8.19994	0.0057149	0.0675394
LOC401320	-0.314184	4.73694	0.00572679	0.0676298
STON1	0.355206	1.89023	0.00572966	0.0676298
RNF145	0.281073	5.84157	0.00573716	0.0676764
DRP2	-0.344643	5.02657	0.00575341	0.0678262
H3F3AP4	0.544245	6.44835	0.00575894	0.0678493
EPB41L4B	-0.434325	5.09404	0.00579115	0.0681844
LAIR1	0.620577	3.02051	0.0057961	0.0681844
SLC7A11	0.699043	4.90352	0.00579813	0.0681844
CMTM6	0.411524	3.64492	0.00581342	0.0682735
TSHZ3	-0.449581	3.83005	0.00581698	0.0682735
BNIP2	0.360762	4.46665	0.00581729	0.0682735
MGST1	0.838197	5.59886	0.00582426	0.0682735
TRPM3	-0.472209	4.4508	0.00582734	0.0682735
CCDC61	-0.594707	4.50335	0.00582829	0.0682735
NPM1	0.26473	7.77162	0.00583081	0.0682735
CCDC24	-0.385867	4.05938	0.00585605	0.0684866
SNORA89	0.639193	4.3156	0.00585779	0.0684866
PARVA	-0.261232	3.88547	0.00586124	0.0684866
TLR1	0.874708	2.07137	0.0058634	0.0684866
LOC101929505	-0.528107	1.31383	0.00587256	0.0685097
IFITM3	1.24747	6.96435	0.00587257	0.0685097
PPP1R14C	-0.536033	4.16089	0.00588147	0.0685715
BMPR1B	0.69439	4.30766	0.0059026	0.0687757
MRPL32	0.285235	5.37413	0.00591567	0.0688859
APLP2	0.234469	8.12399	0.00592395	0.0689401
FAM19A5	-0.328686	6.18821	0.00593501	0.0689489
SQRDL	0.558425	2.84248	0.00593542	0.0689489
AQP4	0.952056	8.03595	0.00593851	0.0689489
NGRN	-0.228199	8.55857	0.00593918	0.0689489
ACHE	-0.387625	4.64079	0.00595175	0.0690527
WBP1	0.349872	5.86275	0.00597636	0.0692959
CPD	0.363558	5.29903	0.00599316	0.0694484
LINC01341	-0.53178	2.42458	0.0059976	0.0694577
PTGES3L-AARSD1	-0.738422	1.88878	0.00601858	0.0696383
CDC14A	0.532014	2.99815	0.00602051	0.0696383
ICA1	-0.236207	5.71117	0.00602447	0.0696417
ZNF419	-0.240227	4.13752	0.00604231	0.069782
OR2AG2	-0.691591	0.677742	0.00605022	0.069782
CHRM1	-0.394759	5.77707	0.00605073	0.069782
ATL3	0.34239	4.39318	0.00605127	0.069782
MTHFSD	-0.301231	3.08926	0.00605625	0.0697971
FZD7	0.673127	2.19997	0.00608689	0.0701045
SLC16A9	0.853115	3.14643	0.00609258	0.0701045
SEMA3C	0.6746	3.8345	0.00609396	0.0701045
PSMA2	0.409008	5.31292	0.0061313	0.0704466
LOC101928944	0.527983	1.37073	0.00613163	0.0704466
CD8A	-0.264471	2.14199	0.00613481	0.0704466
TOLLIP	-0.338442	7.40665	0.00614704	0.0705447
CD81	0.433385	8.30111	0.0061769	0.0708446
SPRED2	-0.34647	4.96006	0.00620441	0.0710933
TMEM170A	0.266686	4.30864	0.00620605	0.0710933
MGAT4A	0.342889	5.03495	0.00622003	0.0711722
LSM14A	0.212565	5.21685	0.00622042	0.0711722
ANKHD1-EIF4EBP3	-0.570288	3.18014	0.00622607	0.0711845
CNTNAP3	0.341447	3.85709	0.00622897	0.0711845
AGAP1-IT1	-0.467107	3.82776	0.00624001	0.0712679
MARS	-0.20409	6.20942	0.00625332	0.0712934
IFNE	-0.546737	0.683003	0.00625527	0.0712934
TRIM5	0.345893	2.97297	0.00625861	0.0712934
LYPD8	-0.558217	3.19373	0.00625882	0.0712934
FGF11	0.676758	2.81214	0.00626442	0.0712934
BRD9	-0.326176	5.4194	0.00626668	0.0712934
PIK3IP1	0.523863	5.52282	0.00626846	0.0712934
PDGFRL	0.588437	1.39059	0.00628787	0.0714715
NEURL3	0.481494	0.690178	0.00629537	0.0715141
HCG8	-0.298273	2.82163	0.00631584	0.0717038
LCP2	0.50596	2.91707	0.00633044	0.0718108
DOK1	0.595488	2.27083	0.00633281	0.0718108
SLC26A2	1.10437	3.36531	0.00634048	0.071836
DAG1	0.259918	5.03203	0.00634257	0.071836
LOC101928591	-0.556928	3.9696	0.00635467	0.0718912
EDN1	1.03835	3.14334	0.00635926	0.0718912
HADHA	0.341328	5.93634	0.00636549	0.0718912
CLDN9	-0.585152	1.21623	0.00637312	0.0718912
NPBWR2	-0.711847	0.840174	0.00637343	0.0718912
TRPV3	-0.47873	2.56636	0.00637419	0.0718912
FMC1	0.335279	4.60704	0.00637786	0.0718912
BRSK1	-0.41537	7.38505	0.00637834	0.0718912
CSMD1	-0.34204	5.55222	0.00638487	0.0718912
RABGGTB	0.376537	5.79948	0.00638521	0.0718912
SH2B2	-0.493929	2.59344	0.00639036	0.0718974
ZNF254	0.297635	5.27197	0.00639331	0.0718974
CROCCP2	-0.63549	5.15546	0.00641235	0.0720689
SVIL	0.695359	2.65341	0.00642126	0.0721265
FAM131B	-0.299797	6.40768	0.00644189	0.0723155
EIF2S3	0.311752	6.11299	0.0064505	0.0723413
VSIG4	1.41768	2.9426	0.00645416	0.0723413
AGT	0.813223	6.86874	0.00645559	0.0723413
STK3	0.476967	3.17541	0.00646058	0.0723547
SP1	0.334605	3.99165	0.00646575	0.0723701
ACSS3	0.555911	3.9781	0.00650844	0.0727931
NINJ1	0.401963	4.52634	0.00651677	0.0727931
PCSK6-AS1	0.631983	4.01393	0.00651813	0.0727931
ZNF862	-0.343546	3.79365	0.00652287	0.0727931
MCF2L	-0.442037	6.56023	0.00652539	0.0727931
LOC730102	-0.260512	3.64969	0.00652649	0.0727931
F7	-0.482828	0.681682	0.00654218	0.0728946
SPTSSA	0.342263	4.25283	0.0065469	0.0728946
AGAP11	0.466501	2.03873	0.00655012	0.0728946
PKD2L2	-0.333795	1.27646	0.00655091	0.0728946
BCL2L11	0.353379	2.55339	0.00655693	0.0729191
TRABD2A	-0.422821	3.29074	0.00657014	0.0730032
NAT8L	-0.388354	7.09735	0.00657216	0.0730032
CCDC158	-0.370638	2.14523	0.006577	0.0730065
MIR641	-0.684926	7.12716	0.00658374	0.0730065
KIAA1549L	-0.426241	6.2577	0.00658826	0.0730065
IGFBP4	0.809208	4.79415	0.00658878	0.0730065
F13A1	1.20155	2.86412	0.00659164	0.0730065
CCDC65	-0.382399	1.55403	0.00662567	0.0733269
CFAP54	0.426275	2.0142	0.00662827	0.0733269
UCP2	0.83283	2.96951	0.0066391	0.073404
GOLGA1	-0.20386	4.07756	0.00666777	0.0735721
PYGM	-0.894702	3.20907	0.00666933	0.0735721
PMS2P9	-0.441133	5.50955	0.0066701	0.0735721
EML2-AS1	0.694321	1.35826	0.00667349	0.0735721
GEN1	-0.401666	2.71854	0.00667362	0.0735721
SNX29P1	0.541027	1.26911	0.0066781	0.0735789
MOB1A	0.411883	4.37592	0.00669512	0.07371
ROCK1P1	-1.57879	4.43628	0.00669774	0.07371
ACAA2	0.526726	4.98968	0.00670445	0.0737413
SPEF1	-0.502367	3.16534	0.00671312	0.0737554
LINC00898	-0.528548	1.65091	0.00671349	0.0737554
CAV1	0.627778	2.78531	0.00671761	0.0737582
TUBGCP3	0.280265	5.05473	0.00672734	0.0738078
POLR1E	0.230298	4.35269	0.00672989	0.0738078
SYNPO	-0.603013	7.10159	0.00673916	0.0738669
MIR3935	-0.658461	6.93295	0.00674601	0.0738995
ACTG1	0.230282	9.71421	0.00675127	0.0739146
EPHB6	-0.368549	7.25636	0.00675842	0.0739504
LRTOMT	0.294156	4.34063	0.00679418	0.0742919
SPTBN2	-0.451641	6.92083	0.00679745	0.0742919
PRR14L	-0.196909	4.86655	0.00680325	0.0743049
PEX26	-0.273391	5.37635	0.00680643	0.0743049
GLI2	0.447567	1.04462	0.00681858	0.0743948
NECTIN2	0.4339	3.87378	0.00682356	0.0744065
RBM20	-0.419366	0.84187	0.0068469	0.0746182
MICAL1	-0.788463	4.9729	0.00686342	0.0747231
KLF7	0.295267	4.22079	0.00686737	0.0747231
RPL19P12	-0.4809	3.47095	0.00686829	0.0747231
ZNF846	-0.348229	4.38669	0.00689172	0.0749352
PDE3A	0.457783	2.24659	0.00692071	0.0751989
LINC00271	0.514481	1.13294	0.00692388	0.0751989
PSME1	0.339744	5.51499	0.00693433	0.0752546
LINC01422	0.530817	1.49465	0.00693921	0.0752546
SLC7A9	-0.653863	0.937578	0.00694301	0.0752546
TIMM17B	0.314278	5.11658	0.00694481	0.0752546
NRAV	-0.355324	3.68334	0.00695826	0.0753574
GLDC	0.377837	3.78522	0.00696625	0.0754011
SNORD116-12	-0.755843	8.64008	0.00697137	0.0754136
ANO6	0.398943	3.72219	0.00697764	0.0754385
CD99P1	0.487822	2.12906	0.00699061	0.0755359
PRKCE	-0.284215	6.47033	0.007011	0.0757132
TIAF1	-0.466582	3.4152	0.00701961	0.0757419
FLJ38576	-0.355268	0.550258	0.00702678	0.0757419
RPA2	0.294875	5.04646	0.00702744	0.0757419
PDLIM3	0.552968	2.80958	0.00702957	0.0757419
RARRES3	1.04402	4.27372	0.00704319	0.0758457
CCDC89	-0.435141	1.02065	0.00705271	0.0759054
VDAC3	0.263486	7.18048	0.00708627	0.0762235
LOC153910	-0.378824	1.16545	0.0071046	0.0763775
SLC44A2	0.448574	6.01117	0.00711199	0.0764138
OR7E91P	-0.419926	2.63858	0.00711891	0.076445
LRTM2	-0.446742	4.20313	0.00713343	0.0765306
BCL6	0.522467	5.18847	0.00713763	0.0765306
ACADL	0.499137	1.97511	0.00713895	0.0765306
PRR22	-0.569036	1.59142	0.00717161	0.0768151
MAEA	-0.254533	5.59247	0.0071773	0.0768151
WDR97	-0.830374	2.16295	0.00717759	0.0768151
EIF3K	-0.204062	7.43582	0.00719804	0.076987
INO80	-0.198662	4.23821	0.00720414	0.076987
KCNF1	-0.44922	5.50459	0.00720787	0.076987
LINC01555	-0.283974	0.621437	0.00720982	0.076987
TMEM128	0.408189	4.86195	0.00721718	0.0770223
DOPEY2	-0.244455	4.43995	0.00723506	0.0771699
DGKZ	-0.527135	7.89741	0.00725678	0.0773582
TMA7	0.348634	7.87953	0.00727281	0.0774857
RSPH3	-0.276477	4.27441	0.00728801	0.0776043
RTP1	-0.586203	1.78153	0.00729992	0.0776877
SNORD116-6	-0.562937	8.22483	0.00730695	0.0777038
PGRMC1	0.350091	7.05405	0.00730961	0.0777038
ITPKB-IT1	0.564449	2.10903	0.00731823	0.0777179
N4BP2	0.372657	3.39083	0.00731909	0.0777179
GSE1	-0.392885	4.46566	0.00733096	0.0778005
CD4	0.731378	3.02503	0.00734453	0.0779011
GNG12	0.612191	3.61649	0.00734913	0.0779066
MIR1248	1.1258	5.70788	0.00735547	0.0779303
MSH4	-0.769261	1.24106	0.00737817	0.0780905
ARID5B	0.338064	5.14929	0.00738109	0.0780905
FBXL18	-0.368367	4.99855	0.0073887	0.0780905
TMEM266	-0.352973	3.08032	0.00739346	0.0780905
MIR4480	-0.767293	4.98628	0.00739529	0.0780905
ADIPOR1	0.247234	5.48947	0.00739547	0.0780905
ADGRF2	-0.396704	1.79188	0.0073993	0.0780905
HACD4	0.674913	1.92645	0.00740354	0.078092
CNMD	0.385037	0.702566	0.00743015	0.0783293
MAPK3	0.235424	7.01991	0.00745602	0.0785305
SNHG1	0.489602	4.63465	0.00745749	0.0785305
SLC18B1	0.511084	5.10337	0.00746224	0.0785371
DOCK2	0.63145	2.3144	0.00747848	0.0786541
PMEPA1	-0.400028	4.37925	0.00748334	0.0786541
ZNF417	-0.221725	4.58642	0.00748575	0.0786541
KLHL41	-0.455871	1.66643	0.0074921	0.0786774
CTD-2201I18.1	-0.387343	0.669952	0.00750003	0.0787172
SPATA13	0.568037	4.27332	0.00750615	0.078738
PLOD2	0.45588	3.9554	0.00751287	0.0787651
SPAG4	-0.408472	2.30311	0.007528	0.0788749
CYP1B1	0.909523	3.53685	0.00753163	0.0788749
CCDC144CP	-0.521461	4.17736	0.00753682	0.0788859
LHFP	0.259278	5.32171	0.00758123	0.0792372
IQGAP1	0.471125	4.84803	0.00758283	0.0792372
HCG4	0.492523	1.72079	0.00758287	0.0792372
SNORD129	1.04333	5.2421	0.00761355	0.0795142
LY96	0.891776	2.25246	0.00764285	0.0797137
ABCB9	-0.361009	4.76233	0.00764469	0.0797137
EIF3H	0.301882	6.75056	0.00764901	0.0797137
EIF3L	0.315541	6.882	0.0076494	0.0797137
SPSB4	-0.4606	0.823681	0.00767077	0.0798699
COLQ	-0.486024	3.3769	0.00767278	0.0798699
COL3A1	1.33351	1.22062	0.00768387	0.0799417
WDR27	-0.362724	4.1631	0.00769184	0.0799809
IRAK3	0.537421	2.13947	0.00769981	0.08002
SNORD116-9	-0.511862	7.67327	0.00771767	0.0801182
SNORD116-3	-0.511862	7.67327	0.00771767	0.0801182
DMC1	0.326492	2.79465	0.00773249	0.0801962
C9orf41-AS1	0.419093	0.569489	0.00773361	0.0801962
P2RX5	-0.576852	3.07322	0.00776918	0.0805212
LOC100499484-C9ORF174	-0.415457	3.60911	0.00777896	0.0805729
LINC00507	-0.522963	6.23405	0.00778264	0.0805729
HTR1B	0.465594	2.78312	0.00778727	0.0805771
EPB41L4A	0.365404	2.72249	0.00779918	0.0806211
THEMIS2	0.910459	3.43944	0.00780296	0.0806211
HLA-H	0.740724	2.3883	0.00780423	0.0806211
ZNF18	-0.257204	3.62915	0.0078121	0.0806587
RBSN	0.182063	5.70569	0.00783843	0.0808866
LOC653602	-0.422607	3.73243	0.00786064	0.0810306
FOXC1	1.01617	2.65014	0.00786089	0.0810306
BDH2	0.419836	4.29995	0.00786754	0.0810553
C7orf49	-0.228024	4.38361	0.00787671	0.0810841
CCDC154	-0.999554	2.34346	0.00787886	0.0810841
TMEM123	0.661384	4.80118	0.00788957	0.0811113
SEC22C	0.204684	5.08216	0.0078921	0.0811113
MED30	0.332443	3.55958	0.00789428	0.0811113
HSPB2	0.747624	3.36383	0.00792416	0.0813744
COPS7A	-0.234314	6.26847	0.00793602	0.0814425
PPP1R18	0.555352	3.31179	0.0079415	0.0814425
TDH	0.47654	1.20737	0.00794363	0.0814425
MAK	0.345739	0.697121	0.00794834	0.081447
PRKAR1A	-0.211909	8.14629	0.00796365	0.08156
DOC2A	-0.39279	6.19302	0.00797231	0.0816047
ELMO1	-0.275711	6.22529	0.00798255	0.0816657
PTS	0.396411	5.22605	0.00800152	0.081787
ANKFN1	0.490566	2.0719	0.00800685	0.081787
ARL17B	0.580824	3.77889	0.0080073	0.081787
MRPL40	0.218322	4.91599	0.00801837	0.0818253
TSC1	-0.228616	5.46534	0.00802181	0.0818253
TMEM214	-0.235708	4.44306	0.00802394	0.0818253
TTLL5	-0.201262	4.49305	0.00802913	0.0818343
AGAP4	-0.373802	4.62311	0.00803777	0.0818415
MLIP	-0.455842	5.84551	0.00803843	0.0818415
ATXN1	-0.24823	5.88134	0.00804658	0.0818643
LOC105372273	-0.483412	2.52769	0.00804926	0.0818643
LMAN1	0.383366	4.54159	0.00807662	0.0820987
C16orf46	-0.271238	3.54644	0.00808312	0.0821001
LINC01277	-0.465297	0.870645	0.00809185	0.0821001
BNC2	0.730279	0.485124	0.00809283	0.0821001
TPCN2	-0.456842	3.89047	0.00809401	0.0821001
MYLK2	-0.535723	0.284573	0.00811253	0.0822442
THRA	0.303006	7.66815	0.00814327	0.0825118
FAM189A2	0.689534	4.05005	0.0081701	0.0827397
CACNA2D2	-0.311233	3.58497	0.00818111	0.0827717
TMEM263	0.341574	4.58361	0.00818444	0.0827717
RNF144B	0.322945	3.12362	0.00818848	0.0827717
FAM153B	-0.80004	5.63691	0.00819066	0.0827717
CNTN1	0.437537	7.92775	0.00820134	0.0828357
BAIAP2L2	-0.477609	2.15521	0.00820906	0.0828697
LOC100507437	-0.296902	2.75068	0.00822694	0.0830062
LRRC29	-0.425791	3.61237	0.00823457	0.0830392
PTPN3	-0.403292	3.78131	0.00827906	0.0834108
TMED8	-0.237219	5.5584	0.00828018	0.0834108
BMS1	-0.215845	4.70619	0.0083082	0.0836049
SORT1	0.320003	7.70367	0.00830823	0.0836049
LTA4H	0.238338	5.11617	0.00834185	0.0838988
NUDCD2	0.280027	5.10967	0.00834968	0.0839018
NDUFAF2	0.296602	4.89251	0.00835454	0.0839018
KDM8	-0.26054	3.10337	0.00835537	0.0839018
FAM167B	0.674991	0.911588	0.00838384	0.0841305
ZCCHC18	0.505879	3.16053	0.00839062	0.0841305
LOC652276	-0.403058	4.10144	0.0083914	0.0841305
SPP1	1.54955	6.50322	0.00840609	0.0842335
GIMAP5	0.58936	2.70932	0.00841281	0.0842564
BTK	0.633605	1.44112	0.00843709	0.0844552
MATN3	0.623698	1.58809	0.00844291	0.0844691
ANKMY1	-0.413314	3.36081	0.00846429	0.0846385
KCTD1	-0.30022	6.15086	0.00847952	0.0847287
NOTCH2NL	0.475737	5.46699	0.00848537	0.0847287
RPL26	0.351669	9.05838	0.00848667	0.0847287
EIF4EBP3	0.683	2.36285	0.00850722	0.0848613
CARD6	0.297858	2.02564	0.0085096	0.0848613
ULK3	-0.557018	5.66012	0.00851332	0.0848613
GALNT10	0.432956	3.33431	0.00851983	0.0848817
LOC729218	-0.376993	3.12525	0.00852622	0.084901
RNASE6	0.98199	1.70114	0.00854326	0.0850262
C7orf31	0.617221	0.831195	0.00856283	0.0851726
KCNK4	-0.528185	2.83005	0.00856692	0.0851726
EPHB4	0.551146	2.12656	0.00858552	0.0852888
RPS27L	0.411224	4.86532	0.00858757	0.0852888
LOC100507002	0.51716	2.24104	0.00860374	0.0854049
CYP2G1P	-0.466418	2.02884	0.00861429	0.0854651
PCDHA13	-0.363564	2.54088	0.00862769	0.0855237
PCDHB19P	-0.378735	2.82398	0.00863342	0.0855237
FOSL2	0.525614	5.6885	0.00863367	0.0855237
ZNF79	-0.333249	3.20419	0.00864922	0.0856279
KBTBD11-OT1	-0.524674	2.2006	0.0086532	0.0856279
UAP1	0.339838	4.96332	0.00867711	0.0857465
AGO1	-0.194659	5.14897	0.00867789	0.0857465
DNMT1	-0.371901	4.52771	0.00867869	0.0857465
PDLIM4	0.770144	2.50799	0.00868502	0.0857646
SH3D21	-0.607724	4.29528	0.00869518	0.0858125
LINCR-0002	-0.694074	3.33421	0.00869889	0.0858125
LINC00838	-0.246218	2.80905	0.00870599	0.0858381
HDAC1	0.32938	4.37965	0.00873541	0.0860836
SIX4	0.254765	2.26026	0.00874515	0.086135
BIVM-ERCC5	-0.74892	3.83236	0.0087617	0.0862442
TMEM100	0.794725	2.05667	0.00876529	0.0862442
DRG1	0.24627	5.79668	0.00878822	0.0864251
SGSM3	-0.455916	5.88119	0.00879952	0.0864915
PAWR	0.443935	2.82911	0.0088237	0.0866845
TMEM249	-0.67899	1.94411	0.00885861	0.0869825
PCDHB12	-0.337879	3.54483	0.00888977	0.087213
TIPARP	0.723744	3.98223	0.00889391	0.087213
NPTX2	-1.13619	4.6147	0.00889582	0.087213
ARHGEF11	-0.267777	5.88036	0.00891905	0.0873957
SFRP2	1.29556	3.37789	0.00894114	0.0875606
ELL3	0.365125	0.802728	0.00894508	0.0875606
MAP3K12	-0.393956	5.58575	0.00896266	0.0876865
PPP1R42	0.544407	0.864761	0.00897064	0.0876865
GJA4	0.803678	1.9113	0.00897175	0.0876865
MPPED1	-0.336819	6.18015	0.00898985	0.0877734
NAGA	0.385378	3.12906	0.00898986	0.0877734
DLGAP1-AS1	0.629066	2.45903	0.0090029	0.0878555
LOC101929733	0.988057	1.60182	0.00901278	0.0879024
SLC3A1	0.414922	0.662284	0.00901694	0.0879024
GCNA	-0.577679	2.56532	0.00903022	0.0879868
TSPAN32	-0.457918	0.962861	0.00904355	0.0880717
SHE	0.315418	2.85855	0.00909581	0.0885059
DERL1	0.32536	4.505	0.00909743	0.0885059
ZNF674-AS1	0.538875	4.60954	0.00914116	0.0888859
AAED1	0.427328	3.00908	0.00915835	0.088979
PTPRC	0.372282	4.78574	0.00916401	0.088979
MYPOP	-0.391614	4.60954	0.00916476	0.088979
ZNF169	-0.259631	2.60537	0.00917298	0.0890135
FOLR2	0.826916	2.24482	0.00917809	0.0890176
TRPM2	-0.547062	5.12325	0.00918373	0.089027
LINC00493	0.299097	5.73085	0.00920535	0.0891724
SCARNA12	0.357632	9.07212	0.00921147	0.0891724
ARPC1B	0.618752	3.74443	0.00921278	0.0891724
FZD5	0.484376	2.0315	0.00923035	0.0892636
SUGP2	-0.378176	7.14527	0.00923158	0.0892636
TES	0.320546	2.26531	0.00924059	0.0893054
GRIA3	-0.288466	6.69237	0.0092563	0.0894118
DOK3	-0.490566	2.67758	0.00927013	0.0894305
TMEM55B	0.24893	5.31736	0.0092709	0.0894305
SUMO2	0.35295	7.51324	0.00927233	0.0894305
COL4A1	0.791466	3.66245	0.00932948	0.0899362
SH3GLB1	0.348708	4.87407	0.00934798	0.0900689
EHD3	-0.2616	6.47476	0.00935604	0.090101
C21orf62	0.337153	2.87533	0.00938417	0.0903262
TMEM243	0.296892	4.0929	0.00940095	0.0904149
TDRKH	-0.240305	4.35969	0.00940288	0.0904149
ETFA	0.302993	5.74003	0.00942278	0.0905605
NFRKB	-0.279181	3.95729	0.00944476	0.0907082
C6orf163	-0.455782	3.0672	0.00944768	0.0907082
GAS6-AS2	0.286196	3.1962	0.00945518	0.0907345
PAQR9-AS1	-0.474677	2.25478	0.00946929	0.0908241
CCDC30	-0.31532	3.61011	0.00948327	0.0909124
SLC27A4	-0.314749	5.3034	0.00949876	0.0910151
PDCL3P4	-0.545898	3.06804	0.00950465	0.0910257
ZNF516	0.370349	3.64392	0.0095103	0.091034
HEATR4	-0.306576	2.27639	0.00952496	0.0911285
SLC45A4	-0.327152	5.1062	0.00956116	0.0914288
GGA3	-0.358274	4.93474	0.00957847	0.0915484
COL1A1	1.44514	1.36545	0.009584	0.0915554
KNDC1	-0.559552	6.10945	0.00960255	0.0916529
ADCY9	-0.279057	4.39818	0.00960554	0.0916529
KIAA1191	0.247476	6.43006	0.00961341	0.0916529
RNF214	-0.192963	4.49519	0.00961347	0.0916529
DPH2	-0.287075	3.85096	0.00962276	0.0916955
FRMPD2	-0.860605	3.01264	0.00963969	0.0918109
[truncated: 17,040 more rows]
