# Supplementary material for: Transcriptome changes in DM1 patients’ tissues are governed by the RNA interference pathway
Source: Front Mol Biosci. 2022 Aug 19;9:955753. doi: 10.3389/fmolb.2022.955753 (PMC9437208; doi:10.3389/fmolb.2022.955753)
Supplement: Supplementary file 2 [file Table3.XLSX]

## Sheet: Heart
Gene	logFC	Average Expression	P-Value	Adjusted p-value
LMO7	2.37784	7.34192	4.69e-08	0.000781706
CSRP3	3.86092	7.22813	2.1e-07	0.00125381
LCN10	-5.44193	0.935415	2.26e-07	0.00125381
TAL1	-2.33226	2.24014	6.39e-07	0.00242083
CPAMD8	-2.46618	4.20332	7.26e-07	0.00242083
DMD	2.33868	8.94987	1.66e-06	0.00434508
SRGAP2B	-1.80507	3.87062	1.82e-06	0.00434508
TNNC1	2.29708	9.11787	2.9e-06	0.00605003
RAMP2	-2.67922	1.91969	3.68e-06	0.00672986
UQCRC2	1.81495	7.24447	4.04e-06	0.00672986
PPP1R14A	-2.80827	0.605819	6.54e-06	0.00904583
GDPD3	-3.25793	-0.876842	6.74e-06	0.00904583
NCOA3	-1.526	6.29411	7.05e-06	0.00904583
LNX1	-2.11028	3.05683	7.91e-06	0.0093164
VWA8	1.60974	6.02064	8.91e-06	0.0093164
MYO18B	2.49196	7.81545	8.94e-06	0.0093164
ANO2	-2.20443	4.15169	1.1e-05	0.0107331
IDH3B	1.51663	5.13719	1.22e-05	0.0107331
KIAA1549	-2.33235	2.70221	1.22e-05	0.0107331
MDH1	2.9463	7.56595	1.42e-05	0.0112966
BZW2	2.09155	5.79764	1.52e-05	0.0112966
AKAP6	2.40197	7.9694	1.54e-05	0.0112966
GIMAP1	-1.92062	2.99343	1.65e-05	0.0112966
CXORF36	-1.61442	4.74741	1.74e-05	0.0112966
UNC45B	1.51155	7.16445	1.76e-05	0.0112966
LCN6	-4.51799	0.604294	1.76e-05	0.0112966
NDUFB9	1.76557	6.05733	1.94e-05	0.0117815
ACTN2	2.23467	9.62331	2.04e-05	0.0117815
CYYR1	-2.3177	3.9418	2.05e-05	0.0117815
COX5B	1.55218	6.77827	2.28e-05	0.0123016
ATP5A1	1.78154	8.84754	2.46e-05	0.0123016
PDHA1	1.64418	6.43838	2.62e-05	0.0123016
PFKM	2.47754	8.0241	2.66e-05	0.0123016
NOVA2	-2.66696	2.04561	2.81e-05	0.0123016
RBMS2	-1.51532	5.78556	2.84e-05	0.0123016
ATP5O	1.89089	6.0935	2.9e-05	0.0123016
PTGDR	-2.76044	0.700005	3.02e-05	0.0123016
SGCD	2.43519	7.07161	3.05e-05	0.0123016
CYP4Z2P	-2.74962	0.329479	3.13e-05	0.0123016
ARHGEF15	-2.17124	3.41883	3.15e-05	0.0123016
SULF2	-1.97191	4.43235	3.27e-05	0.0123016
COX6C	2.20233	5.42364	3.31e-05	0.0123016
UQCRC1	1.50793	7.19407	3.37e-05	0.0123016
TNIK	2.56704	5.02499	3.4e-05	0.0123016
FH	2.21599	5.31921	3.4e-05	0.0123016
NDUFS5	1.79022	5.91846	3.56e-05	0.0123016
PCCB	2.08095	4.70506	3.57e-05	0.0123016
IMMT	1.52175	6.11463	3.58e-05	0.0123016
ADCY4	-2.05522	4.40405	3.62e-05	0.0123016
CTSH	-1.87066	4.04584	3.8e-05	0.0125167
CH17-472G23.4	2.3933	7.61968	3.89e-05	0.0125167
CABP1	-2.2158	1.87411	3.9e-05	0.0125167
LRRTM3	3.08866	2.85077	4.19e-05	0.0130523
SEMA6A	-1.4697	4.29397	4.23e-05	0.0130523
CARHSP1	-1.7098	3.74105	4.38e-05	0.0132808
SMYD1	2.59763	7.22918	4.51e-05	0.0134151
PATJ	1.82382	6.73264	4.68e-05	0.0135329
NOV	-3.01226	0.9853	4.72e-05	0.0135329
TPO	-2.32024	3.42381	4.88e-05	0.0135329
FGD5	-1.62927	4.45557	4.92e-05	0.0135329
CCM2L	-2.22818	1.84872	4.95e-05	0.0135329
IFNAR2	-1.336	3.65766	5.14e-05	0.0138211
KL	-2.17542	1.47265	5.23e-05	0.0138532
PPARGC1A	2.63274	6.24526	5.32e-05	0.0138685
TPST2	-1.53745	4.34455	5.61e-05	0.0142809
ATP5B	1.89703	8.63946	5.65e-05	0.0142809
SLC1A1	-2.07888	1.67189	5.76e-05	0.0143286
ARAP3	-2.31028	3.79146	6.14e-05	0.0150498
PTPN12	-1.60475	5.44511	6.52e-05	0.0151963
RPL3P4	-5.87435	-3.29511	6.57e-05	0.0151963
TMPO	-1.45568	4.269	6.57e-05	0.0151963
ANK2	1.56699	7.5621	6.71e-05	0.0151963
KLF2	-3.05708	3.23057	6.73e-05	0.0151963
ERG	-1.88297	4.07881	6.78e-05	0.0151963
PTPRB	-1.86705	6.71666	6.85e-05	0.0151963
LMOD2	2.32345	7.24288	7e-05	0.0151963
ACTA1	6.14459	9.37155	7.11e-05	0.0151963
ELOVL7	-1.90315	0.916105	7.11e-05	0.0151963
CTNNA3	2.9436	6.82825	7.62e-05	0.0160855
NCOA7	-1.09463	4.2793	7.84e-05	0.0162028
COX8A	1.69118	4.86661	7.89e-05	0.0162028
AKT3	-1.35746	5.30729	8.08e-05	0.0162028
ANK3	1.67775	7.40394	8.1e-05	0.0162028
CYP4B1	-2.7122	4.05955	8.3e-05	0.0162028
PPP1R9A	2.1283	5.42641	8.41e-05	0.0162028
ST6GALNAC1	-1.97377	1.24354	8.49e-05	0.0162028
NDUFS1	1.33464	8.07485	8.54e-05	0.0162028
CS	1.44059	7.74206	8.77e-05	0.0162028
AFG3L2	1.41608	6.02307	8.78e-05	0.0162028
ZNF137P	-1.65254	0.486051	8.79e-05	0.0162028
TSPAN14	-1.47735	5.23555	8.84e-05	0.0162028
C9ORF40	-1.89333	-0.153858	8.95e-05	0.0162278
MCF2L	-2.46602	5.34365	9.22e-05	0.0165323
SH3BGRL2	-1.74348	3.35554	9.37e-05	0.0165992
GNAQ	-1.74394	4.75189	9.46e-05	0.0165992
KIAA1462	-1.73873	5.63485	9.68e-05	0.0167013
MRPL15	1.9504	3.88393	9.79e-05	0.0167013
RGCC	-2.78134	3.14206	9.82e-05	0.0167013
RP11-1198D22.1	-6.95744	-2.18682	9.92e-05	0.0167013
ITPKB	-1.69719	4.71961	0.000101294	0.0168888
TMTC1	-1.71744	6.53832	0.000105862	0.0173709
MLIP	1.90264	6.74455	0.000106709	0.0173709
PPP1R3C	2.87652	5.90528	0.000107312	0.0173709
EFNB2	-1.91884	4.02126	0.000110637	0.0176209
EIF3K	1.07052	5.85432	0.00011097	0.0176209
C7ORF55-LUC7L2	2.45739	3.59958	0.000114952	0.0180328
NDUFA10	1.44143	6.30802	0.000115726	0.0180328
UNC119B	-1.25013	3.57547	0.000120986	0.0185215
RAPGEF3	-2.10018	4.40834	0.000121505	0.0185215
OLFM1	-1.83413	1.98464	0.000122629	0.0185215
TSPYL5	1.47762	3.95504	0.000123889	0.0185215
GOT2	1.67166	6.82608	0.000125174	0.0185215
MYPN	2.86092	7.36633	0.000126711	0.0185215
ZC3HAV1	-1.47298	4.76943	0.000128358	0.0185215
TTN	2.75872	16.0463	0.000128364	0.0185215
HDAC9	1.41954	4.88949	0.000129483	0.0185215
CKMT2	1.86548	8.07544	0.000129972	0.0185215
TMOD3	-1.16214	5.46271	0.000134713	0.0187863
LRRFIP2	1.20181	6.12988	0.000134935	0.0187863
MRPS18B	1.16057	4.91952	0.000135676	0.0187863
SMPX	2.83557	5.51415	0.000136337	0.0187863
NNT	1.50702	7.75675	0.000137548	0.0187978
NOTCH4	-2.03119	5.24101	0.000141655	0.0189744
TPM1	1.67124	10.2939	0.000141853	0.0189744
CDH24	-2.47159	0.256293	0.000142254	0.0189744
MLKL	-1.60043	3.02572	0.000144335	0.0189998
ZNF347	-0.999678	4.8107	0.000144724	0.0189998
PABPC4L	-2.43246	0.760745	0.000150957	0.0196633
PHB2	1.15883	5.39804	0.000152305	0.0196851
C17ORF67	-2.39037	0.325322	0.000157376	0.0200761
PDLIM5	1.66928	8.96128	0.000158578	0.0200761
SLC20A2	1.35933	5.92352	0.000158942	0.0200761
SUCLA2	1.99773	4.97694	0.000163184	0.020457
SULT1A4	-1.70545	1.97881	0.000166826	0.0207374
NMT2	-1.08093	4.2575	0.000167909	0.0207374
CMTM8	-2.01827	0.284987	0.00017182	0.0210643
CA8	-2.08782	2.24414	0.000176399	0.0214423
PKN3	-2.38055	1.90327	0.000177475	0.0214423
GIPC3	-3.26704	-0.00425952	0.000182473	0.0218875
ESAM	-1.69295	4.38696	0.000186659	0.0221612
SHE	-1.79187	5.0108	0.000187412	0.0221612
OGDH	1.27572	8.01918	0.000191293	0.0224608
AQP3	-3.64288	2.09498	0.000201798	0.0235274
DECR1	1.78428	5.34616	0.000206199	0.0235274
CXCL12	-1.88992	6.01477	0.000206757	0.0235274
TPI1	1.59216	6.89647	0.000207339	0.0235274
DLD	1.50748	6.02328	0.000207433	0.0235274
RNF150	1.60523	6.72492	0.00021369	0.0240733
MTR	1.37885	6.80149	0.000215444	0.024108
IFFO2	-1.46691	2.38359	0.000218554	0.0242931
ZNF761	-1.10381	3.47927	0.000224256	0.0247228
TMEM132A	-1.95336	2.15256	0.000225386	0.0247228
MB21D1	-1.81137	2.52754	0.000227639	0.0248067
ETS1	-1.35581	6.23515	0.000231532	0.0249676
SRGAP2	-1.34529	4.75356	0.000232809	0.0249676
TRIM63	2.54628	5.65148	0.000233608	0.0249676
MFN2	1.42438	8.17682	0.000240927	0.0255858
RIC3	2.54411	3.15703	0.00024424	0.0257735
SUCLG1	1.59076	5.37613	0.000248495	0.0258886
VANGL2	-1.81456	1.15841	0.000249307	0.0258886
AQP1	-1.68173	6.73849	0.000250645	0.0258886
GPR4	-2.01063	1.88243	0.000251541	0.0258886
PREX2	-1.52301	5.84997	0.000255523	0.0260001
DOCK9	-1.74222	6.50229	0.000255744	0.0260001
CRYAB	1.97078	8.92781	0.00026161	0.0264353
FAM162A	1.80255	4.17135	0.000264113	0.0265274
ALPK2	1.48301	7.79333	0.000267959	0.0267288
PRKX	-1.28651	3.50901	0.000269324	0.0267288
DOC2B	-1.65384	2.97428	0.000271169	0.0267527
SLC35G2	-1.30634	2.26376	0.000275347	0.0270051
ASAP2	-1.42288	4.44026	0.000278945	0.0271457
COX7B	1.32994	6.56212	0.000280912	0.0271457
PRDX2	1.55547	6.41394	0.000281665	0.0271457
SHROOM4	-1.68142	5.42417	0.00029055	0.0276655
CYCS	1.61618	6.5777	0.000291335	0.0276655
CYP4F12	-2.76544	0.972718	0.000293453	0.0276655
PDHB	1.27676	5.16913	0.000293696	0.0276655
KCTD15	-1.87571	2.83839	0.000299336	0.0277986
SCHIP1	1.48008	5.33746	0.000299914	0.0277986
KIAA1551	-1.41367	5.30812	0.000303112	0.0277986
ADGRF5	-2.29155	7.01455	0.000304885	0.0277986
BAIAP2L1	-1.75854	2.32943	0.000305021	0.0277986
RFTN2	-1.40392	3.71205	0.000305673	0.0277986
KLF3	-1.33089	5.10394	0.00030678	0.0277986
CMIP	-1.69561	3.49208	0.000308707	0.027822
ELMO1	-1.3237	4.70346	0.000312451	0.0278465
NDNF	-1.97925	3.40264	0.000312714	0.0278465
FOXC1	-1.92301	1.32762	0.00031399	0.0278465
FAM129A	1.61597	8.07759	0.000316589	0.0278781
ZDHHC20	-1.57641	4.27432	0.000317689	0.0278781
GIMAP5	-1.72692	3.78227	0.000323577	0.0282461
KLHL31	1.77856	7.36336	0.000329507	0.0285248
NDUFS2	1.55594	5.90805	0.000330592	0.0285248
CLEC3B	-1.75915	3.29461	0.00033408	0.0285248
HID1	-1.75261	2.22609	0.000334613	0.0285248
SLC14A1	-2.30821	3.89154	0.000335628	0.0285248
VDAC1	1.35151	6.91184	0.000337035	0.0285248
PDE4DIP	1.51617	10.499	0.000340778	0.0286959
GATA2	-2.63664	2.44415	0.00034352	0.0287068
ACAT1	1.65629	6.40824	0.00034435	0.0287068
TLDC2	-1.7138	0.376165	0.000347561	0.0288303
VIP	-3.24033	-1.10724	0.000352659	0.0291083
NDUFA4	1.92853	6.47178	0.000356296	0.0291422
RAB3D	-1.38303	3.08568	0.000356565	0.0291422
GBAS	1.46954	6.49095	0.00035936	0.0292274
ATP5F1	1.72594	6.54734	0.000361507	0.0292593
TMEM204	-1.8544	2.99188	0.000365559	0.0293862
DACH1	-1.89592	2.4651	0.000367504	0.0293862
GOT1	2.03686	7.06927	0.000369464	0.0293862
ZNF83	-1.10109	4.8317	0.000371936	0.0293862
SAP30L	-0.984125	4.18855	0.000372477	0.0293862
LDB2	-1.98282	4.83786	0.000374538	0.0293862
UQCRFS1	1.42005	6.06812	0.000375413	0.0293862
NDRG1	-1.75534	5.75551	0.000377702	0.0294273
SGCG	1.7633	4.68962	0.000382265	0.0296442
IL1R2	-3.77896	-0.796851	0.000384478	0.0296778
SRSF12	-1.66122	1.35652	0.000387387	0.0297234
SPRED2	-1.38158	3.62385	0.000388767	0.0297234
HERC2P9	-1.22045	6.08693	0.000390418	0.0297234
PODXL	-2.3509	6.56235	0.000396375	0.0300398
PRKCH	-1.34965	4.62063	0.00040262	0.030375
SAMD4A	0.97133	7.32269	0.00041993	0.0315382
PIEZO1	-1.55143	4.48461	0.000422622	0.0315981
STARD8	-1.23527	4.43106	0.000424832	0.0316215
H3F3AP4	3.42538	2.5306	0.000430046	0.0318674
VDAC3	1.96823	5.70917	0.000440588	0.0323016
NLRP1	-1.39556	4.22479	0.000441551	0.0323016
HSPA9	1.33348	6.97413	0.000441718	0.0323016
MYOM1	1.7055	8.70701	0.000444921	0.0323937
PSMB4	1.26802	4.52828	0.000451415	0.0327237
CD34	-1.57133	5.84992	0.000465803	0.0336205
ACADM	1.6595	5.80187	0.000471406	0.0338298
VWF	-1.99457	8.90433	0.000472761	0.0338298
NDUFA9	1.22627	5.97885	0.000490265	0.0348848
SEMA3G	-1.26527	3.53429	0.000491688	0.0348848
AR	1.30379	5.27301	0.000509431	0.0356916
RGL3	-2.01149	1.51575	0.000510945	0.0356916
MCCC1	1.28609	4.35593	0.000511082	0.0356916
SRL	0.994464	8.18365	0.000511623	0.0356916
DGKE	-1.68224	3.9771	0.00051395	0.0357045
GRASP	-2.14746	2.94577	0.000518031	0.0358387
C9ORF84	-1.55662	2.44077	0.000523935	0.0359235
HHATL	1.99849	6.05723	0.000524241	0.0359235
ETFA	1.35246	5.81355	0.00052572	0.0359235
HERC2P3	-1.69636	5.18781	0.000538622	0.0366549
GIMAP6	-1.84207	4.39528	0.000545389	0.0369645
CSF1	-1.35784	3.81736	0.000547681	0.0369696
CCNA2	-2.18301	0.00467839	0.000554047	0.0372485
ECI2	1.10509	5.25734	0.000562497	0.0376647
LRRC37A16P	-1.33168	4.38839	0.000569252	0.0379645
RPS20P31	-2.98008	-1.48943	0.000572586	0.0380348
TARBP1	1.35095	4.07599	0.000588327	0.0387845
C1QBP	1.16988	4.32	0.000590724	0.0387845
MYOM2	1.80774	9.62081	0.000590852	0.0387845
IFITM2	-1.88978	3.86506	0.000598559	0.0391364
ATP1B1	1.5007	6.6407	0.000605097	0.039273
KRT18P15	-1.88188	0.0229235	0.00060536	0.039273
RAMP3	-1.78481	3.31367	0.000608148	0.0393009
AC255361.1	-2.91337	3.21811	0.000612045	0.0393441
PRKAA2	1.51854	7.30272	0.000613535	0.0393441
CARD8	-1.09691	5.17283	0.000615974	0.0393491
HSPB8	1.38855	7.05849	0.000624928	0.0397153
SH3GL1P3	-1.65519	0.752918	0.000627945	0.0397153
DENND3	-1.82647	5.21025	0.000628852	0.0397153
UQCR10	1.28475	4.98294	0.000645028	0.0405116
ADAL	1.53851	3.72348	0.00064632	0.0405116
APBB2	-1.04121	5.61446	0.000653124	0.040663
CHCHD3	1.57812	5.4936	0.000658815	0.040663
ATOH8	-1.84364	3.24395	0.000659441	0.040663
SYTL4	-1.09816	3.57146	0.00066005	0.040663
PSMC4	1.2219	4.31658	0.00066093	0.040663
SLC52A3	-1.68025	2.12741	0.000665706	0.0408063
NPM1P40	-2.15945	0.543955	0.000678771	0.041452
ADAMTS10	-1.88378	1.86078	0.000684702	0.041452
MMRN2	-1.37855	5.52746	0.000685564	0.041452
IL3RA	-1.75596	2.30866	0.000688648	0.041452
TLR5	-1.73482	2.37749	0.00069311	0.041452
CTTNBP2NL	-1.36115	4.1377	0.000694767	0.041452
ANXA7	1.18089	5.50515	0.000695591	0.041452
ARFGAP2	0.971467	5.04431	0.000698206	0.041452
DTNA	1.82408	6.0133	0.00069968	0.041452
TEK	-2.04947	5.41141	0.000701102	0.041452
SLC25A12	1.69402	5.69568	0.00070734	0.0415923
MYOZ2	1.96217	7.91844	0.000708463	0.0415923
KLHL6	-1.13154	3.4736	0.000714275	0.0416207
SDHB	1.40031	5.57891	0.000716727	0.0416207
BAIAP2	-1.83122	2.13122	0.000718408	0.0416207
NOSTRIN	-1.90331	3.59818	0.000718932	0.0416207
MYOM3	1.21105	8.2104	0.000728231	0.0416663
ELK3	-1.4407	4.52412	0.000728697	0.0416663
MICB	-1.7693	1.53017	0.00072924	0.0416663
LIFR	-1.44072	6.82548	0.000729716	0.0416663
VPS8	1.27036	6.14121	0.000735959	0.0418793
FLT1	-2.46938	7.34802	0.00074107	0.0418952
MSX1	-2.18071	0.947558	0.000745309	0.0418952
LEPROTL1	-1.23121	4.62071	0.000746025	0.0418952
ATP2A3	-2.21198	1.75679	0.000746289	0.0418952
RP5-1049G16.4	-1.65786	-0.0707504	0.000752919	0.0421256
MAP2	-1.55255	3.62183	0.000760928	0.0422898
ACO2	1.46061	7.99352	0.000763145	0.0422898
IFNAR1	-1.25262	5.16425	0.000764359	0.0422898
NDUFV1	1.2635	6.13888	0.000770025	0.0422898
NDUFB8	1.25732	4.40977	0.000770026	0.0422898
MAPK11	-1.56141	1.41957	0.000771073	0.0422898
BTNL9	-2.0479	5.44232	0.000778848	0.0424181
PCDH1	-1.69346	4.93709	0.000778981	0.0424181
TNFRSF10D	-2.07746	2.21818	0.000781045	0.0424181
SLMAP	1.30363	7.12945	0.000789707	0.0425146
KLF11	-1.42411	3.84787	0.000792259	0.0425146
GHITM	1.49327	6.61833	0.000794129	0.0425146
CASQ2	2.5367	8.37007	0.000794799	0.0425146
MAGED1	1.06246	4.92037	0.000796007	0.0425146
MT-ND3	-3.73734	9.46786	0.000799542	0.0425146
TMEM243	-1.32951	1.94155	0.000800671	0.0425146
NDUFS3	1.7328	4.08842	0.000804496	0.0425821
ANXA3	-1.91576	3.96819	0.00080742	0.0426016
COX4I1	0.98477	6.5721	0.000815487	0.0428112
EDN1	-2.03814	0.889318	0.000816528	0.0428112
SLC16A13	-2.56972	-1.16896	0.000823879	0.0430612
N4BP2L1	-1.45574	3.34934	0.000854137	0.0444715
RPL7P1	-4.53714	-1.86646	0.000856196	0.0444715
PPP1R3A	3.00884	5.98212	0.00086604	0.0446172
PDP1	1.62166	6.00723	0.000866886	0.0446172
TRIM24	1.06126	4.22852	0.00086703	0.0446172
AIF1L	-1.77629	4.35228	0.000874194	0.0446633
ROBO4	-1.67806	3.76293	0.000874323	0.0446633
FBLN5	-1.23767	5.28037	0.00087744	0.0446633
SPNS2	-2.00605	2.57039	0.000878639	0.0446633
MYL3	1.84593	9.40505	0.000882329	0.0447145
RHOJ	-1.50322	3.64132	0.000889555	0.0448339
CYP4Z1	-2.11666	0.323118	0.000890064	0.0448339
ZNF366	-1.81533	3.41085	0.000895136	0.0449536
REEP1	1.42455	3.64527	0.000911548	0.0455377
CASP7	-1.25612	3.06613	0.000912939	0.0455377
RAB27A	-1.33853	2.93616	0.000915713	0.0455377
INMT-FAM188B	-2.3022	0.506871	0.00092371	0.0455377
PRKD2	-1.59344	2.91612	0.000924314	0.0455377
VSIG2	-2.25498	-0.220329	0.000925291	0.0455377
TNS2	-1.64272	5.92001	0.000926838	0.0455377
OVCH1	-2.33028	-0.2663	0.000931221	0.0455377
TDRD10	-2.01582	1.07684	0.000931348	0.0455377
BST2	-1.83785	2.83562	0.000935691	0.0456163
ITGB1BP2	2.80758	3.98073	0.000958499	0.0464586
RFTN1	-1.58295	5.06489	0.000961651	0.0464586
NFAT5	-0.943061	6.53923	0.0009617	0.0464586
TMEM100	-1.30787	1.4078	0.000964113	0.0464586
FILIP1	1.28643	7.62837	0.000969384	0.0465779
USP28	1.41392	6.00628	0.000976369	0.0467787
TMTC2	-1.64988	3.26487	0.000992046	0.047093
CTBP2	-0.831225	4.61847	0.000994983	0.047093
PDHX	1.22419	5.14464	0.000996158	0.047093
EMP2	-1.08561	6.23783	0.00099674	0.047093
GIMAP4	-1.79221	3.98496	0.000997052	0.047093
THRB	1.35219	4.40228	0.000999966	0.0470973
ITPR3	-1.61862	4.55695	0.00100611	0.047253
CABYR	-1.90998	1.62679	0.00101925	0.0476491
ZNF467	-2.42071	0.126505	0.00102026	0.0476491
FAM9C	-1.82861	1.85028	0.00103045	0.0478213
HPCAL1	-1.4649	3.06468	0.00103174	0.0478213
YBX1	1.29999	7.16051	0.00103255	0.0478213
TIE1	-1.48822	4.48289	0.00103711	0.0478997
TMEM170A	-1.07972	3.88732	0.00104492	0.0481268
FABP5	-1.75579	3.72162	0.00104983	0.0482201
RP11-814E24.1	-5.92329	-2.18136	0.00106295	0.0486882
WASF2	-1.05112	5.40942	0.00106882	0.0487424
ETS2	-1.52278	5.67892	0.00106998	0.0487424
TMEM154	-0.940126	3.59644	0.00108165	0.0491262
FLT4	-1.96749	3.00489	0.00108632	0.0491262
STRIP2	2.09815	4.57933	0.00108738	0.0491262
MFNG	-1.52113	1.25776	0.00109026	0.0491262
HSD17B11	-1.60842	3.31318	0.00109314	0.0491262
SRGAP2C	-1.34531	3.95664	0.00109843	0.0492315
ACOT11	1.36862	6.2197	0.00110178	0.0492493
NUMB	-0.827655	5.04862	0.00110587	0.0493
GNB5	-0.814069	3.69731	0.00111132	0.0494109
CDH13	1.48827	6.45356	0.00111559	0.0494548
LRRN2	-1.52597	1.58737	0.00111824	0.0494548
ACER2	-1.98475	2.47988	0.00112512	0.0495143
GATA3	-2.1517	-0.389927	0.00112553	0.0495143
GYS1	1.88073	5.80565	0.00115747	0.0507857
FCN3	-3.58504	2.32418	0.00116491	0.050978
CBX2	-2.09287	0.3894	0.00116856	0.0510036
CMYA5	2.08654	11.2744	0.00117487	0.0511
PPP2R3A	1.69878	6.06243	0.0011769	0.0511
STAT6	-1.16351	5.24941	0.00118751	0.0513404
MRPS35	1.67866	3.93009	0.00119074	0.0513404
CLEC1A	-1.26704	1.77971	0.00119167	0.0513404
APOL3	-1.22072	4.20111	0.00119824	0.0514903
CAMK2D	1.43342	6.95785	0.00121244	0.0519668
PLCL2	1.35997	5.7735	0.00122285	0.0522783
SHROOM1	-1.42793	2.00801	0.00124085	0.0528065
CASP10	-1.19267	4.10988	0.00124154	0.0528065
TACC1	-1.51889	7.176	0.00125408	0.0532042
GPX3	-1.54113	6.95106	0.00128002	0.0541671
GPAT3	2.39939	4.26058	0.00130068	0.0548882
SLC2A12	1.49225	3.70524	0.00130365	0.0548882
NDUFS4	1.61764	3.82628	0.00130726	0.0549017
CD82	-1.7876	3.61129	0.00131151	0.0549415
SVIL	1.84252	8.97542	0.00131771	0.0549415
ZFP36L1	-1.39686	4.86272	0.00132137	0.0549415
FTH1P2	-7.95393	0.775866	0.00132139	0.0549415
QARS	1.15607	5.22068	0.00132883	0.0550464
CNOT6L	-1.31892	5.14522	0.00133052	0.0550464
AP1G2	-1.10964	2.95187	0.00133516	0.0551019
SLC9A3R2	-1.97221	4.70704	0.00134878	0.055372
SYT15	-1.21109	3.46138	0.00135084	0.055372
HERC2P2	-2.07909	6.23436	0.00135167	0.055372
SELP	-1.92351	2.367	0.00135504	0.0553739
CRYGS	-1.45825	-0.107582	0.00136845	0.0557851
KCNJ2	1.26729	5.04084	0.00137496	0.0559138
EPHB4	-1.28602	4.21272	0.00138836	0.0563216
SERPING1	-1.62216	5.5418	0.00139588	0.0563534
NDUFV2	1.14087	5.63846	0.00139805	0.0563534
TFRC	2.53346	5.84512	0.00140687	0.0563534
GRB10	-1.57923	5.62398	0.00140866	0.0563534
ESRRG	1.84385	4.62391	0.0014093	0.0563534
MGST3	1.31224	6.38297	0.00141688	0.0563534
CHCHD2	1.29419	5.05115	0.0014203	0.0563534
JDP2	-1.77679	3.51107	0.00142176	0.0563534
PDZK1	-1.40646	0.999951	0.00142181	0.0563534
TAS2R4	-1.39515	1.38622	0.00142294	0.0563534
CD300LG	-1.416	4.08094	0.00143207	0.0565803
SYNE2	-1.31677	8.78923	0.00143566	0.0565881
CFAP161	-1.83477	0.0762941	0.00144019	0.0566326
MPC1	2.39228	5.44873	0.0014486	0.0568296
NBPF15	-1.05678	4.55787	0.00145861	0.0570878
PLXDC2	-1.13541	5.75155	0.00146856	0.0573425
FAM65C	-1.80161	3.20111	0.00148635	0.0579016
SLC25A3	1.26797	7.88178	0.00149738	0.0581754
MRPS22	1.05155	4.41173	0.00150036	0.0581754
GABPA	-1.02629	4.42611	0.00150526	0.0582301
SEMA6D	1.44622	4.01218	0.00150984	0.0582723
COX10	1.34028	4.21231	0.00153165	0.0589261
C14ORF159	1.45538	6.29499	0.00153419	0.0589261
NAA16	-1.08573	3.86747	0.00154364	0.0589261
FAM167B	-2.254	-0.593534	0.00154497	0.0589261
FLI1	-1.32932	4.45786	0.00155048	0.0589261
FBXO21	1.02891	5.13642	0.00155134	0.0589261
ZNF792	-1.34433	2.64017	0.00155504	0.0589261
ZC3HAV1L	-1.17929	2.17886	0.00155763	0.0589261
PLCG1	-1.40758	5.4543	0.00156714	0.0589261
DST	1.34831	10.4399	0.00157191	0.0589261
CYC1	1.19604	6.44644	0.00157206	0.0589261
FAM84B	-1.6766	3.21728	0.00157477	0.0589261
EPB41L2	-1.12064	6.27354	0.00157551	0.0589261
DOCK6	-1.62402	4.87011	0.00157626	0.0589261
HIST2H2AC	1.65048	4.69741	0.00158968	0.0591184
PLN	2.72888	7.99664	0.00159087	0.0591184
MXD1	-1.11889	3.17787	0.00159205	0.0591184
TRIM25	-1.64114	4.15985	0.00159567	0.0591215
APEH	0.969575	4.68892	0.00160742	0.0593255
LPAL2	-1.16556	2.99667	0.0016083	0.0593255
TNFAIP8L1	-1.11319	3.50004	0.0016162	0.059382
SYNE1	-1.29985	9.20638	0.00161695	0.059382
SEMA3C	1.92913	5.65836	0.00162901	0.0596031
NDUFB10	1.35582	5.15069	0.00163033	0.0596031
EXOC3L1	-1.98949	0.319782	0.00163652	0.0596031
STXBP1	-1.08528	4.64706	0.00163727	0.0596031
COL21A1	2.27878	3.51497	0.00164225	0.0596541
MPP1	1.45413	3.53252	0.0016529	0.0597956
HK1	1.20853	6.9031	0.00165493	0.0597956
PCDH19	-2.64227	0.675666	0.00166098	0.0597956
NCK1	-1.15065	3.44385	0.00166253	0.0597956
MTMR11	-1.88911	1.27454	0.00166408	0.0597956
ATHL1	-1.60539	2.49579	0.00167529	0.0600692
CDC42EP1	-1.6169	2.6123	0.00168033	0.0601205
SAV1	-1.00986	4.19848	0.00169494	0.060474
GNB1	-0.913371	5.84616	0.00169836	0.060474
MYO6	-1.05043	4.19018	0.0017035	0.060474
ERBB4	1.839	4.09748	0.0017048	0.060474
PDE2A	-1.68584	4.14596	0.00170835	0.060474
RASGRF2	-1.52873	4.85041	0.00172619	0.0608539
CHD3	-1.19376	4.25064	0.00172638	0.0608539
WIPF2	-0.903879	4.29999	0.00173298	0.0609576
LLGL2	-1.32542	1.57958	0.00173727	0.0609802
ZKSCAN2	1.49327	2.77216	0.00175587	0.0615033
EHD2	-1.21606	5.05415	0.00176285	0.0616183
RNF125	-1.01753	3.98668	0.00177873	0.0620436
MLH1	1.10744	4.79616	0.00178664	0.0621891
LINC00961	-1.5421	2.60774	0.0017964	0.0623308
ABCB7	1.25142	4.19998	0.00179818	0.0623308
ELF4	-1.42072	1.98039	0.00180469	0.0623521
FECH	1.11259	4.01933	0.00180628	0.0623521
AC027612.6	-1.58775	3.19314	0.00181343	0.0624698
PAPOLB	-2.16512	-0.743597	0.00183896	0.0632185
UROD	1.06968	3.36613	0.00184778	0.063327
PRKG1	0.948323	5.27961	0.00184971	0.063327
TMEM38B	1.40006	4.59284	0.00185996	0.0635473
PDLIM3	2.51213	7.56409	0.00186518	0.0635955
CUL4A	1.01194	6.36844	0.00188102	0.0639649
FANCC	1.48887	4.20874	0.00188369	0.0639649
KLF6	-0.913297	5.35331	0.00190134	0.0644313
CXCR1	-2.59509	-0.889232	0.00190515	0.0644313
MTMR9LP	-1.71983	2.21218	0.0019147	0.0646208
C16ORF45	1.29179	4.06837	0.00191851	0.0646208
MT-ND4L	-3.73775	8.64067	0.00192704	0.0647774
PRRX1	1.43057	5.39953	0.00193433	0.0648915
BTBD7	-0.674689	5.14696	0.00194151	0.0650015
MRPS9	1.39277	3.46889	0.00195417	0.0652319
PRDX5	0.987604	4.6566	0.00195621	0.0652319
CYB5R1	1.49431	5.06365	0.00196727	0.0654695
ADGRL4	-2.05795	4.61846	0.00197187	0.065492
SWAP70	-1.20303	4.94922	0.00197785	0.0655599
EID1	1.09753	5.81283	0.00198334	0.0656115
LDHB	2.1421	7.40867	0.00199547	0.065882
RASIP1	-1.59674	2.89538	0.00200732	0.0660535
CIRBP	1.53712	5.60729	0.00200858	0.0660535
NARS	1.18206	5.5553	0.00202183	0.066222
VLDLR	1.2089	6.37815	0.00202388	0.066222
NEXN	2.14184	6.76351	0.00203226	0.066222
DNAJA2	1.353	5.27362	0.00203541	0.066222
NOL4L	-1.22703	2.61856	0.00203589	0.066222
PDGFC	1.57722	2.86065	0.00204678	0.066222
GPRC5B	-1.25902	5.48729	0.00205017	0.066222
ARHGAP10	0.974238	5.795	0.00205299	0.066222
SASH1	-1.16749	5.96681	0.00205376	0.066222
RP11-1110J8.1	-1.84423	-0.108091	0.00205549	0.066222
PDE9A	-1.68053	0.390061	0.00205995	0.066222
FABP3	2.00016	8.5045	0.00206137	0.066222
PITPNC1	-1.57524	3.46092	0.0020741	0.0665028
DNM3	-1.43938	3.04009	0.0020997	0.0671
RASGRP2	-1.66443	2.49936	0.00210077	0.0671
LRRC37A2	-1.12702	4.98768	0.0021091	0.0672345
NHSL2	-1.21367	4.29347	0.00211876	0.0672345
RFX3	-1.09213	3.10925	0.00212857	0.0672345
ITGA7	1.05034	7.2889	0.00213343	0.0672345
GRHPR	0.857036	5.01085	0.00213363	0.0672345
ABO	-1.2696	2.06013	0.00213439	0.0672345
CASP2	-0.775136	3.75899	0.00213476	0.0672345
NRGN	-1.98812	-0.567585	0.00214246	0.0672345
LINC00674	-0.873131	2.54813	0.00214322	0.0672345
PAQR5	-1.39161	1.28401	0.00214531	0.0672345
NAP1L4	0.761076	5.69046	0.00215239	0.0673298
CLK1	-1.04481	5.96121	0.00217489	0.067856
CHEK2	-0.986428	2.19861	0.00217848	0.067856
CNR1	-2.45461	-0.96849	0.00218142	0.067856
RPS28P7	-2.99458	2.74785	0.00218712	0.0679067
RP11-927P21.5	-2.04576	0.235295	0.00219339	0.0679748
PLA2G2A	-3.32281	3.43826	0.00220887	0.0683275
CCDC117	-1.17706	4.05029	0.00222301	0.0685766
RUNDC3B	-1.55365	1.50356	0.00222515	0.0685766
NRAP	1.93812	9.73158	0.00223637	0.0687951
PRDX3	1.04993	5.62706	0.00225808	0.069335
DLG2	1.91847	3.79105	0.0022713	0.0695347
ATP5H	1.33478	5.72077	0.00227292	0.0695347
HSDL2	1.78299	6.3511	0.00227814	0.0695668
SLC26A10	-2.84263	0.687772	0.00228529	0.0696574
EPM2A	1.93806	3.92072	0.00229256	0.0697515
DNAJB5	1.98396	4.94158	0.0023098	0.0701481
MDGA1	-1.87503	1.33712	0.00231992	0.0703274
ZNF330	1.96453	4.42092	0.00234003	0.0707461
ACOT2	2.03309	4.40376	0.00234222	0.0707461
SH2D3C	-1.46208	3.3336	0.00237073	0.0714253
FAM60DP	-3.8329	-0.855734	0.00237327	0.0714253
PCGF2	-1.79456	1.59599	0.00238919	0.0717747
BCL6B	-1.93092	2.75316	0.00239603	0.0718508
FAM107A	-2.51232	5.71209	0.00240541	0.0720026
PCDH12	-1.67631	4.05376	0.0024155	0.0721748
UQCC1	0.874316	5.25412	0.00242493	0.072327
JAM2	-1.45926	4.72324	0.00243568	0.0725181
PGK1	0.974657	6.94673	0.00245166	0.0725879
WASF3	-0.916583	3.34567	0.00245388	0.0725879
AKAP1	1.21985	6.51099	0.00245671	0.0725879
CCDC78	-2.15753	-0.646053	0.00245675	0.0725879
RP11-686D22.3	-2.14649	-0.368912	0.00245979	0.0725879
MEGF11	-1.18787	2.02146	0.00247271	0.07284
MTND1P23	-2.78869	0.963616	0.00248079	0.0728571
MT-CO1	-1.98963	14.358	0.00248203	0.0728571
HSPB3	2.13491	4.96038	0.00249729	0.0731646
CD200	-1.35195	3.15503	0.0025034	0.0731646
SOX7	-1.43868	3.09133	0.00250567	0.0731646
ADGRF5P1	-1.61138	-0.158536	0.00252643	0.0736419
STC1	-3.32215	2.36245	0.00253213	0.0736791
GPI	1.0534	7.55708	0.00255259	0.0741453
DNAJA1	-1.46398	4.99744	0.00255921	0.0742083
PARP1	0.860857	5.95995	0.00256968	0.0742787
MCCC2	1.14971	5.27482	0.00257055	0.0742787
PLXNC1	-1.41997	3.62233	0.00258905	0.074605
NDUFA13	1.18015	5.54995	0.00259079	0.074605
LPCAT1	-1.14861	3.00574	0.00261373	0.0751356
ABI3	-1.77108	1.38445	0.00262259	0.0752605
CKAP5	0.988316	6.07831	0.00264154	0.0756403
ST8SIA6	-1.91595	3.00718	0.00264489	0.0756403
AC090094.1	1.97907	4.18792	0.00265024	0.0756633
CTD-2521M24.13	-2.0652	-0.306913	0.00265498	0.0756693
ENG	-2.21098	6.06122	0.00266778	0.0759043
BMS1P11	-3.66888	-1.43537	0.00268224	0.0761857
BAALC	-1.13105	1.26744	0.00268899	0.0762228
UBR3	1.04835	7.08973	0.00269281	0.0762228
KLF7	-1.50702	5.2869	0.00269726	0.0762228
MUT	1.25481	4.20826	0.00271419	0.0765715
DDX1	1.29079	5.34334	0.00271959	0.0765941
FAM89A	-1.92765	1.60196	0.00272527	0.0766247
KIAA1671	-1.29223	4.94591	0.00273356	0.0767283
TIMP3	-1.19429	8.22713	0.00277925	0.077763
ZBTB43	1.12524	5.35066	0.00278226	0.077763
IP6K2	-1.12704	3.64022	0.00278441	0.077763
PHB	0.869571	4.80356	0.00279605	0.0778355
PRMT1	1.0431	4.7511	0.00279635	0.0778355
YWHAE	1.2287	6.77598	0.00280427	0.0779259
FBXW7	1.40222	5.67152	0.00282082	0.0781894
SMAGP	-1.34282	2.02936	0.00282313	0.0781894
ABCC4	-1.27269	3.63354	0.00283353	0.0783474
AC069063.2	-1.40657	0.500852	0.00285613	0.0788187
TUFM	1.10436	5.43493	0.00286544	0.0788187
AC063976.7	-1.18759	2.1639	0.00286617	0.0788187
LRRC8A	-1.4391	4.40374	0.00286949	0.0788187
EMCN	-1.65752	5.2527	0.00288524	0.0789557
PRKD1	-1.14899	2.78941	0.00288943	0.0789557
IFITM3	-1.41566	5.15254	0.00289272	0.0789557
KBTBD12	1.64634	4.88661	0.00289341	0.0789557
CDC42EP2	-1.27552	2.72372	0.00290719	0.0792019
NPR1	-1.04547	3.60475	0.00291845	0.0793789
ICAM2	-1.29838	3.69218	0.00292397	0.0793996
CD2AP	-1.10999	4.46296	0.00294033	0.0795991
ADRA2B	-1.88023	1.57451	0.00294086	0.0795991
SFMBT1	0.9613	3.75334	0.00298312	0.0803918
NYNRIN	-1.61793	3.34357	0.00298387	0.0803918
EGFL7	-1.61449	4.43475	0.00298967	0.0803918
HSF2	1.70623	3.69619	0.00299004	0.0803918
PPM1D	-0.835304	3.65323	0.00299426	0.0803918
RBMS1P1	-2.05604	0.181622	0.00299984	0.080412
MRPL27	1.39299	2.81896	0.00301611	0.0807185
MICAL1	-1.41582	2.75969	0.00302212	0.0807497
ASPH	0.955113	6.59359	0.00303315	0.0809148
PSMB7	1.01337	4.42709	0.00304174	0.0810143
DZIP3	1.15804	4.52583	0.00306851	0.0812455
ADA	-1.47241	1.85217	0.00306858	0.0812455
SHANK3	-2.26884	3.5389	0.00307166	0.0812455
MMP25	-2.20263	-0.0517919	0.00307354	0.0812455
GPAA1P2	-1.5177	0.451153	0.00307479	0.0812455
LINC00328-2P	-1.92771	-0.583509	0.0030901	0.081521
KCTD12	-1.3219	5.87354	0.00309908	0.0815885
JAK3	-1.28191	2.63544	0.00310245	0.0815885
C20ORF194	0.822857	5.54385	0.00311423	0.0817694
MRPS7	1.07291	4.36324	0.00314232	0.0823773
MAP4K2	-1.16175	2.88707	0.00314916	0.0824269
CMAHP	-1.87471	3.97179	0.00316469	0.0827037
BTN2A3P	-1.52236	1.93929	0.0032041	0.0835449
MTHFD1	1.09361	5.27342	0.00320902	0.0835449
ITGA6	-1.46041	6.46262	0.00321192	0.0835449
WI2-1896O14.1	2.21124	5.17498	0.00322781	0.0836427
GAPDH	1.63057	9.61399	0.00323072	0.0836427
KLHL5	-1.18865	4.37291	0.00323072	0.0836427
ALAS1	1.28161	5.52708	0.00324411	0.0837527
RP11-391L3.5	-2.32725	-1.1735	0.00324837	0.0837527
CBFA2T3	-2.87358	1.38066	0.00325004	0.0837527
SMARCD3	1.46515	4.42111	0.00326998	0.0840527
EPHA4	-1.54341	4.72271	0.00327236	0.0840527
IRAK3	-1.70432	4.63283	0.00327681	0.0840527
HSBP1L1	-1.11859	1.67627	0.00328548	0.0841456
SLFN12	-1.55287	2.43586	0.00329677	0.0842551
MGAT3	-1.85512	1.50036	0.00329986	0.0842551
NPDC1	-1.88661	3.15313	0.00332196	0.0846898
ECSCR	-1.2012	2.65125	0.00332719	0.0846934
ADORA2A	-2.79823	-0.673876	0.00335432	0.085254
LMOD3	2.47575	6.13413	0.00338071	0.0857402
TRIM55	3.04689	4.87953	0.00338374	0.0857402
XIRP1	1.71944	8.5204	0.00339207	0.0857632
SNTB2	-0.937861	4.97595	0.00339493	0.0857632
ATP5C1	1.06456	6.80662	0.00341762	0.0861199
EBF3	-1.2329	3.7102	0.0034226	0.0861199
MRPL40	0.936458	3.62887	0.00342726	0.0861199
CBL	-0.989359	4.69631	0.00342971	0.0861199
UBE2H	0.730186	6.30686	0.00343839	0.086208
PALM	-1.16807	3.65687	0.00346945	0.0868561
NDUFA6	1.21438	4.91661	0.00348041	0.0869498
STON1	-1.40752	3.74007	0.00348362	0.0869498
FZD4	-0.968527	6.41637	0.00349811	0.0871532
MLF1	1.37428	4.71224	0.00350223	0.0871532
PARK2	1.16147	4.25723	0.00353111	0.0876317
HADHA	1.4642	7.66566	0.00354062	0.0876317
MAMLD1	-1.96945	1.13288	0.00354141	0.0876317
CCND3	-1.32649	3.76952	0.00354248	0.0876317
PKM	1.29357	8.37245	0.0036015	0.0887312
KIAA0232	0.968358	6.63886	0.00360239	0.0887312
FRY	1.30003	7.28806	0.00360289	0.0887312
PRR29	-1.68877	0.836025	0.00362087	0.089032
SNX33	-1.16224	4.17612	0.00362579	0.089032
PRICKLE4	-2.14702	2.28834	0.00363741	0.0891861
PPP4R1L	-1.02074	2.80678	0.0036686	0.0898187
ZDHHC18	-1.2627	2.73857	0.00367462	0.0898342
SLC10A1	-2.54104	-0.334022	0.00368104	0.0898594
RP11-241F15.10	-2.06518	-0.650167	0.00371038	0.0904432
PCYT1A	0.823947	6.25971	0.00373853	0.0909963
CXCR2	-1.60756	0.757254	0.00377604	0.0917754
COX7C	1.78898	5.49238	0.00378656	0.091897
LRPPRC	1.10719	6.45945	0.00380968	0.0923237
GBF1	0.899927	6.14873	0.00382457	0.0925501
CA4	-1.5473	1.88786	0.00386716	0.0933501
KAT6A	-0.760135	6.18472	0.00386882	0.0933501
CLCN4	1.33595	4.92027	0.00388192	0.0935306
WIPI1	1.046	4.9919	0.00389477	0.0936994
DNAJB1	-2.04486	4.75178	0.00390016	0.0936994
TMEM44	-1.34007	2.35699	0.00391114	0.0938279
APOL1	-1.23039	4.30569	0.00392487	0.0940221
TDRP	-1.38023	1.05959	0.00393978	0.0941834
FMO3	-1.21178	1.80573	0.0039429	0.0941834
DMTF1	-0.700842	5.3979	0.0039802	0.0944081
DLAT	1.43376	5.81104	0.00398527	0.0944081
GIMAP7	-1.27846	2.93393	0.00399031	0.0944081
C2CD4C	-2.59582	-1.44374	0.00399041	0.0944081
C21ORF91	-1.26943	3.04773	0.00399154	0.0944081
TM4SF18	-1.81421	3.40886	0.00399162	0.0944081
CLIC2	-1.55888	3.3138	0.00399195	0.0944081
GRAMD4P3	-0.976289	2.90255	0.00399771	0.0944106
RP11-452D12.1	-2.36666	-1.39302	0.00402127	0.0946988
PGM1	1.95773	6.96643	0.00402128	0.0946988
GRK5	-1.45128	4.32367	0.00402769	0.094716
MAP3K11	-1.21804	4.48874	0.00405061	0.0951209
RP11-488L18.4	-1.49347	3.17621	0.00406555	0.0953222
SLFN11	-1.66739	4.82333	0.00407062	0.0953222
CNRIP1	-0.949349	2.8132	0.00408257	0.095433
FAM122B	-1.0592	2.84274	0.0040868	0.095433
USHBP1	-1.16021	3.61243	0.00409331	0.0954515
SYCP2	-1.44771	1.71377	0.00409922	0.0954558
MYCT1	-1.71693	3.775	0.00412696	0.0959676
MRPS27	0.747947	5.23141	0.00414585	0.0961589
PMF1	1.17794	3.39439	0.00414675	0.0961589
NMRK2	2.72578	6.14531	0.0041555	0.0961589
CCDC88C	-1.42894	2.57035	0.00416212	0.0961589
SOX6	1.17272	5.12813	0.0041656	0.0961589
PECAM1	-1.43541	7.14933	0.00416979	0.0961589
CASP1	-1.40047	2.33622	0.00418192	0.0962708
STEAP4	-1.49738	6.16388	0.00419398	0.0962708
CPNE8	-1.79424	3.48216	0.00419856	0.0962708
CLASP1	0.702157	6.75364	0.00420451	0.0962708
KANK3	-1.5317	2.95383	0.00420654	0.0962708
PEAR1	-1.93246	3.23536	0.0042102	0.0962708
KANK1	1.03123	6.88428	0.00421506	0.0962708
ZNF750	-1.46898	1.33051	0.00424563	0.0967998
GBP3	-1.39471	2.85617	0.00425438	0.0967998
PAIP2B	1.4069	5.89805	0.00425564	0.0967998
ACADSB	1.1293	5.41845	0.00427625	0.0971362
UQCRH	1.37638	6.35319	0.00429024	0.0972237
HSPA12B	-1.66285	3.20739	0.00429177	0.0972237
MRPL58	1.69708	2.39703	0.00430057	0.0972333
UQCRB	1.36929	6.81563	0.00430385	0.0972333
MT-ATP8	-3.70492	7.37755	0.00432527	0.0975849
CDK19	-1.0379	3.79407	0.00433607	0.0976964
SP110	-1.09218	3.39507	0.00434656	0.0978006
TNFSF14	-1.06221	1.49175	0.0043854	0.0983777
SENP8	1.26446	2.19969	0.00438839	0.0983777
PLSCR4	-1.25824	3.72799	0.00438991	0.0983777
EVC2	-0.82267	1.9523	0.0043987	0.0984424
VCP	0.872925	6.894	0.00441855	0.0985861
ATPIF1	1.77307	4.2759	0.00442022	0.0985861
ATPAF1	0.822311	5.78466	0.00442465	0.0985861
ROBO3	-1.76641	0.988724	0.00443705	0.0985861
MUC3A	-4.88818	0.107232	0.0044379	0.0985861
CES1P1	-3.28789	-1.0599	0.00444765	0.0985861
ZFAND2A	-1.30756	0.963806	0.00444816	0.0985861
AOX1	-2.23075	2.59831	0.00445243	0.0985861
BRSK2	-2.27112	-0.638234	0.00449213	0.0993332
MB	1.48001	10.1673	0.00455832	0.100663
RP11-382A20.3	-0.793926	5.12412	0.00457446	0.100886
FUT8	-0.982554	4.0333	0.00459346	0.101171
PFKFB2	1.77547	5.57647	0.00460662	0.101327
MTRNR2L12	-2.23334	16.9291	0.00464723	0.102086
OPA1	1.39755	6.34688	0.00465517	0.102126
FGF23	-1.60116	1.26311	0.00466834	0.10228
ATP5G1	1.72053	4.01745	0.00468984	0.102555
CCDC85A	-1.46486	3.22882	0.00469319	0.102555
PSMC1P1	1.78031	3.71166	0.00470247	0.102623
SEC14L1	-1.48175	6.20959	0.00475211	0.103458
AIMP2	1.5362	3.42729	0.00475313	0.103458
PCSK5	-2.33117	4.11751	0.00476094	0.103493
UHRF1BP1	0.832128	5.66715	0.00476911	0.103517
CARD10	-1.75705	2.41277	0.00477448	0.103517
MST1R	-2.35164	-0.457325	0.00478235	0.103553
APEX1	1.46306	3.51186	0.00480115	0.103699
HRC	1.1408	7.80838	0.00480151	0.103699
ANO5	1.4546	6.26523	0.00482157	0.103997
AL136097.1	-0.96867	3.29395	0.00483825	0.104025
MT-ND2	-3.65115	10.1128	0.00483956	0.104025
SPIDR	-0.66457	4.39665	0.00484155	0.104025
PGS1	-0.984589	3.73169	0.00486521	0.104313
UQCRQ	1.18622	4.82786	0.00486746	0.104313
MT-CO3	-1.61005	12.656	0.00488308	0.104513
CD177	-4.54723	-1.08701	0.00490418	0.104771
BCKDHA	2.06724	4.19226	0.00491724	0.104771
TBCD	-1.04191	4.81037	0.00491766	0.104771
SIAE	1.17519	4.85873	0.00492027	0.104771
PTH1R	-1.49239	1.84059	0.0049409	0.105076
PRELP	-1.94502	5.3243	0.00496709	0.105206
PROX1	1.55332	5.52663	0.00497093	0.105206
FAM27E3	-1.78477	1.32411	0.0049717	0.105206
MTRNR2L1	-2.41597	16.1864	0.00497223	0.105206
TSFM	1.05255	3.14513	0.00500594	0.105691
PTPN18	-1.31242	3.19486	0.00500784	0.105691
RECQL4	-2.3337	7.31e-06	0.00504272	0.106292
EPM2AIP1	1.04064	5.12941	0.00504931	0.106292
UBE2Q1	-0.792995	3.67957	0.00505685	0.106292
KCNJ15	-1.05801	2.27496	0.0050618	0.106292
SYNM	1.53299	8.4821	0.00508953	0.106702
ARHGEF6	0.892502	5.69122	0.00509811	0.106702
CACHD1	-1.39484	3.51206	0.00510455	0.106702
MGLL	-1.02995	5.90509	0.00510693	0.106702
FABP5P7	-1.86277	2.1485	0.00511378	0.106711
OXCT1	1.82812	5.81307	0.00513661	0.106989
COQ9	1.29537	5.48811	0.00513996	0.106989
PMM2	-0.840398	4.05549	0.00517027	0.107486
ABCB1	-2.26664	2.59296	0.0051815	0.107557
LASP1	-1.0472	4.75371	0.00519196	0.107557
CALM3	0.914088	5.92286	0.00519301	0.107557
ZNF765	-0.708861	4.00186	0.00524578	0.108515
MBOAT7	-1.50621	2.23719	0.0052569	0.10861
HMGN3	1.55531	4.43512	0.00526668	0.108677
ACVRL1	-1.35022	4.30124	0.0052745	0.108704
CNOT8	-1.05732	3.59972	0.00528791	0.108726
STOML2	0.980609	4.24463	0.00529285	0.108726
CYP2J2	3.20746	4.62017	0.00529513	0.108726
FHOD3	1.94319	7.45033	0.00532339	0.109172
PLCB1	-0.880414	4.68876	0.00535665	0.109408
OCLN	-1.1041	3.25003	0.00536748	0.109408
KIF21A	1.94633	5.79641	0.00536965	0.109408
FSD2	1.94959	5.05922	0.0053758	0.109408
RBM24	1.18119	6.11867	0.00538362	0.109408
CDC25B	-1.30014	2.38358	0.0053837	0.109408
MFSD6	-1.3099	4.23856	0.00538398	0.109408
DRAM1	-0.891731	3.22036	0.00538737	0.109408
PLCL1	1.19186	6.11486	0.00540449	0.109622
FAM134B	1.84165	6.06222	0.00542468	0.109898
DHX35	0.898072	3.54174	0.00543838	0.110041
LONRF2	0.817526	5.38284	0.00546901	0.110285
LPL	1.74475	8.09428	0.00546941	0.110285
CLIP4	1.24513	5.11835	0.00547025	0.110285
LTBP2	-1.32819	5.64292	0.00550444	0.110771
SPAG7	1.29459	4.55246	0.00551181	0.110771
CTC1	-1.03908	3.7166	0.00551432	0.110771
GTF2F2	1.39187	2.94131	0.0055292	0.110937
PCDHB9	-1.2993	1.77295	0.00555657	0.111277
CPNE2	-1.01904	3.14558	0.00555953	0.111277
C11ORF84	-1.63934	1.62048	0.00560183	0.11199
MT-CYB	-2.48388	11.2766	0.00562342	0.112287
MSANTD2	-0.976338	2.24384	0.00563349	0.112353
ST6GALNAC3	-1.83968	3.1887	0.00565814	0.112636
CLDN11	-1.07496	1.77973	0.00566117	0.112636
IL10RB	-0.795899	3.18204	0.00571702	0.113611
PTPN5	-1.92374	1.58402	0.00574265	0.113985
ZNF836	-0.887409	2.18615	0.00575155	0.114026
RP11-346M5.1	-3.18912	-1.69951	0.00575848	0.114027
FAM124B	-1.21135	1.22896	0.00576649	0.114051
ART4	-1.28023	2.28992	0.00577926	0.114168
EIF2AK2	-0.758085	5.806	0.00579154	0.114275
MT-ND1	-3.92257	10.6767	0.00579918	0.11429
NETO2	-0.959787	2.31684	0.00580754	0.11432
LIG3	0.986552	4.58828	0.00581854	0.114402
IL18R1	-2.65131	1.91909	0.00586937	0.115257
EPDR1	1.83583	4.13745	0.00587589	0.115257
NOL4	-3.47049	-1.4405	0.0058896	0.115391
SLC16A1	1.71378	6.17532	0.005898	0.115419
ZNF37BP	-0.732434	4.50094	0.00590576	0.115436
ANKRD37	-1.12041	2.26354	0.00592126	0.115513
CLPX	0.880182	5.07422	0.00592375	0.115513
STX2	-0.984563	3.51202	0.00593051	0.115513
IARS2	1.00003	5.28666	0.00595503	0.115758
NADK	-1.00095	3.80253	0.00595698	0.115758
ADGRG1	-1.3562	3.91386	0.00597463	0.115966
MEOX2	-1.32224	3.25773	0.00598429	0.116019
SAMM50	1.07169	4.54354	0.00599904	0.11617
MT-ATP6	-2.65894	11.1148	0.00601965	0.116433
FBXO40	1.49303	7.30441	0.00602873	0.116474
HAUS3	-0.754135	3.74891	0.0060398	0.116498
ZACN	-4.05303	0.157463	0.00604394	0.116498
SUCLG2	1.23671	4.84661	0.00607192	0.116902
FMO2	-1.90108	6.00457	0.00610123	0.117242
OSMR	-1.97827	5.25728	0.00611217	0.117242
MYO10	-0.881867	4.43447	0.00612352	0.117242
MTCH2	1.472	4.07085	0.00612437	0.117242
TBC1D8	0.887171	5.36717	0.00612476	0.117242
PPP2R1A	0.899597	6.7681	0.00613251	0.117256
MPP7	1.50721	3.78459	0.0061513	0.117481
ENTPD1	-0.908605	4.30189	0.00617705	0.117837
MKRN5P	1.28275	2.15783	0.00622154	0.118551
RYBP	-1.13412	3.70419	0.00624236	0.118699
AC145212.2	-1.56002	1.52224	0.00624874	0.118699
CCDC150P1	1.87885	3.37107	0.00625068	0.118699
CH17-13I23.3	-2.09908	-0.804335	0.00629148	0.119338
CFL2	1.75064	6.59533	0.00630568	0.119438
TMEM260	-0.883085	3.04633	0.00631107	0.119438
CHST1	-1.76849	0.249698	0.00633072	0.119674
DLEC1	-1.70374	1.10309	0.00642045	0.121232
ADAM33	-1.92394	2.96794	0.0064365	0.121398
TMEM88	-1.79479	1.6977	0.00647018	0.121824
KRBOX4	-0.832708	2.78067	0.00647867	0.121824
RPS6KA3	-1.00048	6.06622	0.00648505	0.121824
GABBR2	-2.08845	-0.0475694	0.00648831	0.121824
HIP1	-0.709092	5.04897	0.00649696	0.121849
CCDC68	-2.16784	2.93455	0.00651351	0.121962
PTGES3	-1.24697	4.98672	0.00652584	0.121962
TCF4	-1.04417	7.36496	0.0065273	0.121962
LDB3	1.45903	9.16388	0.00653223	0.121962
NFKBIA	-1.31794	4.74578	0.00654011	0.121972
ADARB1	-1.04539	4.34912	0.00655544	0.122122
IZUMO1	-1.01082	1.61569	0.00656893	0.122236
SLC25A4	1.12448	8.92034	0.00657969	0.122242
BVES	1.14101	6.11459	0.00658916	0.122242
SYBU	-1.17745	1.51715	0.00659615	0.122242
ASH2L	0.768063	4.15215	0.00659854	0.122242
C12ORF50	-0.72847	4.37117	0.0066473	0.123008
BRDT	-1.85337	1.06383	0.00668475	0.123564
HEG1	-1.16833	6.9315	0.0066934	0.123587
SLCO4A1	-3.53537	2.96708	0.00671245	0.12367
SKIL	-1.09703	4.81302	0.00671551	0.12367
TYRP1	3.4184	3.18539	0.00672015	0.12367
EEF1A1P31	-2.21354	-0.607119	0.00674296	0.123953
NOTCH1	-1.56462	5.01736	0.00675541	0.124023
TRIM54	1.71052	5.82954	0.00676164	0.124023
F8	-2.3827	7.39088	0.00676988	0.124036
PCMT1	1.09446	4.64193	0.00678042	0.124036
IDH3A	1.33718	6.37216	0.00678469	0.124036
XIRP2	3.07099	8.71377	0.00680661	0.124301
GOLGA4	0.978608	7.46163	0.00682693	0.124515
ATP5G3	1.76575	5.78334	0.00683849	0.124515
FTSJ3	1.10867	3.76041	0.00684775	0.124515
PFN1P2	-0.883783	3.47061	0.00684859	0.124515
CD9	-1.30289	4.17198	0.00685567	0.124515
LGALS1	0.891471	5.98726	0.00686341	0.12452
CCDC149	-0.819529	3.41345	0.0068921	0.124904
CYP4A11	-1.6033	1.38939	0.00699087	0.126337
JADE2	-0.980844	4.33074	0.0070055	0.126337
FUT1	-1.04538	2.56957	0.00701314	0.126337
GDE1	0.716433	5.26402	0.00702392	0.126337
ATL3	-1.18324	5.50669	0.00702605	0.126337
TBRG4	0.850352	4.44271	0.00702838	0.126337
USP45	-0.77061	4.04105	0.00703399	0.126337
NEURL1B	-1.21802	5.07035	0.00704443	0.126337
RP11-175B9.2	1.79412	1.17522	0.00705243	0.126337
SFXN4	1.02864	3.00132	0.00705389	0.126337
WDR76	-0.747036	2.3372	0.00705451	0.126337
RPGR	-1.50862	2.78986	0.00708679	0.12677
N4BP3	-1.60141	1.78346	0.0070939	0.12677
ANKRD49	-1.09789	1.62897	0.00710227	0.126784
ITGA2	-0.931916	2.38457	0.00713445	0.127222
RP11-33O4.2	-1.79275	0.203467	0.00714624	0.127296
ITM2A	-1.63906	4.39178	0.00724613	0.128938
PLPP6	-1.17559	1.16976	0.00726511	0.129129
VASH1	-1.44736	3.60914	0.00727234	0.129129
CDH5	-1.27816	6.11367	0.00731355	0.129722
SLC35A3	-0.628411	4.60104	0.00732572	0.129753
MYL12A	1.91387	7.86963	0.00733083	0.129753
ITGA1	-1.39132	6.54177	0.00735443	0.130032
PSMB1	0.904816	4.75583	0.00739656	0.130639
PPP1R16B	-2.1539	2.27323	0.00743756	0.131106
SDHA	1.12188	7.56005	0.00744001	0.131106
LRRC37B	-0.829735	3.16084	0.00744664	0.131106
TMEM261	1.52754	3.16314	0.00745565	0.131127
MED10	-0.924809	1.80396	0.00749405	0.131587
FAM110D	-1.28198	1.98301	0.00750527	0.131587
XRRA1	-1.0428	4.06393	0.00750552	0.131587
BMX	-1.3982	0.909485	0.00754075	0.131944
RPS12P5	-1.46052	0.103352	0.00754543	0.131944
FPGS	1.1782	3.28582	0.0075597	0.131944
TRAP1	1.01116	5.2723	0.00757017	0.131944
TRIM56	-0.919211	5.64226	0.00757135	0.131944
HAX1	0.82418	4.69709	0.00757336	0.131944
HERC2P5	-1.10714	4.37453	0.00760678	0.132322
LMNA	0.936405	6.41455	0.00761093	0.132322
IDH3G	1.19254	3.83979	0.00764992	0.132764
NOS3	-1.54452	3.72666	0.00765226	0.132764
PHYH	1.32263	4.72014	0.00767675	0.13305
FHL1	2.46689	8.50481	0.00769655	0.13314
AVPR2	-1.52481	0.283208	0.00770519	0.13314
TCAF1	0.801597	5.57609	0.00770618	0.13314
GNAZ	-1.49837	0.65085	0.00772022	0.13314
MAML2	-0.940369	4.2466	0.00772187	0.13314
MTRNR2L5	-3.69984	1.96423	0.0077317	0.133172
HOMER1	1.04206	5.04489	0.00774399	0.133246
MYH7	1.16593	13.8782	0.00776862	0.133532
CLASP2	0.66222	6.22847	0.00780061	0.13374
GOLGA8B	1.78708	4.41965	0.0078036	0.13374
ZNF217	-0.876268	3.99863	0.00780478	0.13374
DTX3L	-0.74804	5.13263	0.00786451	0.134625
KIF26A	-1.5154	2.38326	0.00789273	0.134811
FAF1	0.823118	5.33289	0.00789299	0.134811
HERC2P8	-1.10104	4.38282	0.0078996	0.134811
BASP1	-1.69702	0.112448	0.00791604	0.134953
TCTE3	-1.59492	-0.353762	0.00794167	0.135179
TEX14	-2.17723	-0.327455	0.00794551	0.135179
IL1R1	-1.17537	5.05125	0.00797507	0.135463
SESTD1	-0.849981	4.99445	0.00797844	0.135463
C18ORF54	-1.26248	0.930014	0.00802179	0.13605
SGCA	2.48542	4.63359	0.00802935	0.13605
MPHOSPH9	0.708006	4.53624	0.00810515	0.137091
ELN	-1.17244	3.79061	0.00811526	0.137091
ACSM3	-1.49811	3.85512	0.00811542	0.137091
RAC1	-0.798986	5.44895	0.00812372	0.137092
ARHGAP29	-1.12365	6.36993	0.00815069	0.13735
TRIM5	-1.04125	3.18626	0.00816293	0.13735
TCFL5	-0.789381	2.34394	0.00816374	0.13735
TBX3	-1.3655	3.98747	0.00820921	0.137748
ALDH1L1	1.77113	4.63308	0.00821183	0.137748
PDE7A	1.17592	5.78292	0.00821488	0.137748
SLCO2A1	-2.42294	2.9714	0.00822041	0.137748
AC013461.1	1.4493	8.47203	0.00826223	0.138309
BTN2A2	-1.2873	1.71379	0.00828941	0.138625
STIM2	-1.00544	3.49796	0.00830845	0.138804
EYA4	1.90071	4.63222	0.00835539	0.139449
NEK10	2.20239	3.25647	0.00837654	0.139662
PIK3R3	-1.64408	6.06754	0.00839382	0.139695
ADAMTS2	-0.744742	2.61596	0.00839529	0.139695
ARL6IP6	-1.02351	1.38114	0.00840756	0.139718
VEGFD	-2.15247	3.06558	0.00842485	0.139718
PRKD3	-0.823382	5.16176	0.00842609	0.139718
MTCO1P12	-1.94268	3.07198	0.00843832	0.139718
DPF3	1.63386	4.71244	0.00843853	0.139718
LDOC1	-2.03634	-0.876599	0.00845742	0.13984
CYSLTR1	-0.797199	5.67352	0.00846268	0.13984
PACSIN3	1.61553	5.25728	0.00852688	0.140705
ADHFE1	2.21483	4.07388	0.00853499	0.140705
EPB41	0.71577	5.17783	0.00854037	0.140705
LARS2	0.794631	3.84703	0.00857586	0.141064
TNKS1BP1	-1.10311	4.83649	0.00857907	0.141064
KIAA0355	-0.875167	5.46218	0.00858805	0.141072
PSMC2	1.00962	4.70264	0.00860251	0.14115
RDH10	-1.67869	3.63602	0.00860971	0.14115
PNMA2	-0.889821	2.60767	0.00865867	0.141813
GPIHBP1	-1.51176	2.29927	0.00869771	0.142313
DEDD2	-1.68688	2.23877	0.00873793	0.142831
PIK3R6	-1.99107	-0.215919	0.00874776	0.142851
XAF1	-1.17661	5.26851	0.00876059	0.142921
ZNF264	-0.576998	5.48542	0.00879184	0.143291
FGF2	-1.53646	3.2424	0.00881898	0.143483
LOXHD1	-1.68342	0.26186	0.00882086	0.143483
ASAP1	-0.947551	5.34417	0.00885439	0.143782
SHROOM2	-1.92227	-0.160231	0.00885647	0.143782
SPC25	-1.53967	3.70953	0.00890564	0.144272
STK33	1.08953	4.54337	0.00891276	0.144272
NOVA1	-1.3397	2.43815	0.00891711	0.144272
SLC10A6	-2.06984	-0.309934	0.0089213	0.144272
FAM101B	-0.857387	3.34082	0.00895161	0.144622
B9D2	-1.34559	0.0574744	0.00899218	0.145137
ARMC10	-0.619449	4.00161	0.00900227	0.145159
TBC1D10A	-0.931298	2.07354	0.00903304	0.145515
C9ORF3	0.765516	6.0875	0.00904448	0.145559
BLVRB	1.07429	3.30915	0.00908454	0.146062
S100A11	-1.3605	3.14539	0.00914419	0.14688
APOOL	0.903339	4.92487	0.00916063	0.146921
LHX6	-1.80629	1.32718	0.00916439	0.146921
CYB561D1	-0.983509	2.16596	0.00919212	0.147224
GAB1	0.630359	5.89409	0.00922259	0.147471
GIMAP8	-1.01099	4.67477	0.0092252	0.147471
ATP2A2	1.19624	10.376	0.00928681	0.148002
RP11-667M19.9	4.29812	0.536224	0.00930143	0.148002
AFAP1	-0.863658	4.09153	0.009307	0.148002
NDUFS6	1.2893	3.54773	0.00930848	0.148002
RP13-104F24.1	-1.46642	0.480308	0.00932879	0.148002
RPL12P12	-1.68098	-0.578954	0.00932976	0.148002
MCL1	-0.68236	6.63498	0.00933042	0.148002
SRGAP3	0.924535	3.99349	0.00933503	0.148002
EPB41L4A	-0.674134	5.13139	0.00934005	0.148002
TTLL4	-0.754738	2.93519	0.00934724	0.148002
ACSS2	0.79995	5.6649	0.00937356	0.148278
FCGR3B	-2.02311	0.428592	0.00940561	0.148644
MDN1	0.678748	6.67369	0.00943352	0.148834
ABCB4	3.29251	2.4972	0.00943544	0.148834
DUSP27	1.27943	6.35526	0.00944769	0.148886
ATP5J2	0.916603	4.41001	0.00946102	0.148887
TAF5	-1.02075	1.29834	0.00946561	0.148887
RP11-701H24.9	1.27219	4.49187	0.00950017	0.14929
MT-CO2	-2.19411	11.5103	0.00954005	0.149636
RPL19	0.704492	6.5861	0.00954018	0.149636
RPS14	0.833223	5.98732	0.00959831	0.150407
POLA2	-0.809006	3.0851	0.00963524	0.150844
TRIM38	-0.733251	4.31736	0.00966371	0.151147
TMEM205	0.92634	3.00628	0.00967854	0.151237
STKLD1	-1.44559	1.06274	0.00972748	0.151852
RP11-184J23.2	-3.06457	-0.814891	0.0097361	0.151852
KIAA0922	1.48006	4.36355	0.00975335	0.151979
LRIG1	1.13924	6.44803	0.00980715	0.152479
FXYD2	-1.90127	0.805767	0.00981032	0.152479
C1ORF168	2.50544	3.30481	0.00981778	0.152479
TMEM182	1.07029	6.27581	0.009822	0.152479
C22ORF23	-1.05435	1.39426	0.00983632	0.152559
NRM	-1.33548	0.152098	0.00987486	0.153014
ZCCHC17	0.97073	3.45902	0.00988829	0.15308
RP11-325O24.5	-3.96906	0.897937	0.00992182	0.153275
INPP4B	1.04676	5.31882	0.00993307	0.153275
HSD17B10	1.38118	2.918	0.00994933	0.153275
SCRN3	0.83135	4.13835	0.00995287	0.153275
TSHZ3	-1.15127	2.22107	0.0099614	0.153275
NECAP2	-0.849862	3.48484	0.00996958	0.153275
THSD1	-0.890263	3.06367	0.00997668	0.153275
CALM2P2	-1.68856	-0.384678	0.00998451	0.153275
ZNF41	0.768586	3.97909	0.00998905	0.153275
RP11-313J2.1	-1.33005	2.0247	0.00999788	0.153275
HLX	-1.50843	2.06511	0.010005	0.153275
EPAS1	-1.40731	7.89777	0.0100129	0.153275
CDC14A	-1.14636	2.69514	0.0100368	0.153275
DHRS7B	0.917313	3.22417	0.0100384	0.153275
MAP4K5	-0.698648	4.52074	0.0100603	0.153275
BHLHB9	-0.757871	2.53393	0.0100639	0.153275
PITRM1	0.696058	5.60713	0.0100658	0.153275
HIF3A	-1.23207	5.07221	0.0100707	0.153275
RCAN2	1.19927	6.83184	0.0100798	0.153275
YIF1A	1.1132	2.76139	0.0100847	0.153275
AC096949.1	7.19034	4.71299	0.0101012	0.153352
IRAK4	-0.689513	3.24382	0.0101082	0.153352
STX3	-0.833292	3.72253	0.0101573	0.153957
AC073065.3	-1.11762	2.24222	0.0101671	0.153966
MUM1	-1.3065	4.20997	0.0101886	0.154152
ACACB	0.940897	7.77843	0.0102004	0.154189
SSPN	1.08795	5.18164	0.010256	0.154804
IL15RA	-1.16247	2.15452	0.0102596	0.154804
PLAGL1	-1.0031	4.21946	0.010272	0.154845
PRX	-1.40337	1.32213	0.0102893	0.154845
FAM111A	-1.00844	3.66463	0.0102902	0.154845
NEDD4L	0.771356	5.55804	0.0103446	0.155511
CTD-2245F17.3	-0.976056	3.44587	0.0103719	0.155511
TBRG1	-0.562232	4.44741	0.0103842	0.155511
FBXL14	-1.52585	1.4662	0.0103917	0.155511
TRA2A	-0.710041	3.98961	0.0103971	0.155511
LRRC32	-1.54501	4.2673	0.0103981	0.155511
CHKA	1.75428	2.77166	0.0103998	0.155511
HADHB	1.55272	7.84019	0.0104277	0.155789
HSD17B7	-0.740491	2.81059	0.010475	0.156059
RP11-134E15.1	3.88369	-1.11791	0.0104764	0.156059
NFU1	1.18186	3.92542	0.0104791	0.156059
ULBP1	-1.86242	-0.505041	0.0104989	0.156059
TNFRSF10B	-1.07987	3.96644	0.010501	0.156059
HDX	-1.02703	1.52939	0.0105019	0.156059
CLIP2	-1.0321	3.13649	0.0105428	0.156528
BEGAIN	-1.92826	-1.16238	0.0106117	0.15741
KIAA1211L	-1.44527	0.593762	0.0106367	0.157484
FAM57A	-0.845515	1.24099	0.0106389	0.157484
P4HA1	-1.05934	5.34659	0.0106451	0.157484
MOV10	-0.970427	3.64171	0.0106858	0.157947
DIRC2	1.30824	3.65258	0.010724	0.158371
TECRL	2.28008	7.30277	0.0107409	0.15848
MAGEF1	1.07111	2.91159	0.0107569	0.158577
SHISA4	1.4931	4.4248	0.0107889	0.158774
PPP1R12B	1.16325	9.60274	0.0107986	0.158774
RPL3L	1.52189	6.31766	0.0107989	0.158774
GTF3A	0.749362	5.20863	0.0108407	0.159248
MRPL14	1.49001	2.44618	0.0108514	0.159265
MRPL16	0.959941	3.58407	0.0108807	0.159555
CAT	1.0281	5.43396	0.0109	0.159698
HSPH1	-1.81108	5.15201	0.0109137	0.159758
MCM4	0.814842	3.88397	0.0109439	0.159954
SCCPDH	1.01842	3.91062	0.0109487	0.159954
MC1R	-1.57509	1.05457	0.0109559	0.159954
INHBE	-1.52034	0.280833	0.0109825	0.160193
CCDC141	2.28301	6.4372	0.0109915	0.160193
PPM1F	-0.908154	4.47986	0.0110109	0.160336
EIF3L	0.815601	6.3018	0.011022	0.160358
TSHZ2	-0.917298	4.17844	0.0110702	0.160919
PRRG1	-0.832679	3.74277	0.0110896	0.16106
TOP2B	0.834353	6.2959	0.0111594	0.161932
AIDA	-0.881351	4.81924	0.0111875	0.162183
SULT1A3	-1.43534	1.66688	0.0112045	0.162183
BMP4	-1.46632	1.73422	0.0112058	0.162183
MCC	-0.901749	5.82922	0.0112298	0.162389
NDUFS8	1.27244	5.37003	0.0112788	0.162818
TBC1D4	0.899609	6.56903	0.0112975	0.162818
VCL	1.10359	7.66304	0.0113221	0.162818
ADAM15	-1.09765	4.8051	0.0113229	0.162818
TXNRD3	1.60487	2.0134	0.0113316	0.162818
ECHS1	1.0517	4.77895	0.011337	0.162818
MRPL45	1.14545	3.49366	0.0113542	0.162818
TMEM79	-1.75454	-0.00978969	0.0113549	0.162818
DBI	1.18596	4.48485	0.0113561	0.162818
COPS4	1.21755	3.88679	0.0113571	0.162818
MICAL3	0.849316	6.53433	0.0113891	0.163122
CYP4X1	-1.28661	1.78115	0.0113987	0.163122
TSC22D3	-1.33724	4.99397	0.0114077	0.163122
ODC1	1.34812	4.45974	0.0114484	0.163563
ATP5I	1.39524	4.46504	0.0115099	0.164266
NR1H3	-1.15717	2.4717	0.0115173	0.164266
GNRHR2	-1.06873	4.58872	0.0116063	0.165295
ABTB1	-1.80632	3.24311	0.0116092	0.165295
CHORDC1	-1.43694	4.87994	0.0116633	0.16584
LMX1B	-1.00972	0.807496	0.0116674	0.16584
ITGB4	-1.2999	2.77745	0.0117296	0.166582
ARGLU1	-0.80377	5.09894	0.0118298	0.167728
SNU13	0.855889	4.29531	0.0118304	0.167728
GUSBP3	-1.60988	3.08899	0.0118507	0.167829
TP53BP1	0.68431	5.84651	0.0118576	0.167829
MANSC1	-0.614714	3.701	0.0118834	0.16805
RRM1	1.07674	3.92455	0.0118986	0.168124
LPCAT2	-0.965418	4.02909	0.0119452	0.168502
ZNF462	0.860381	5.75198	0.0119533	0.168502
SNAP23	-0.744204	4.45021	0.0119808	0.168502
NUDT16	0.847787	4.86311	0.0119826	0.168502
CPXM2	-1.4487	2.25394	0.0119841	0.168502
RP11-288K12.1	-1.44299	1.19236	0.011986	0.168502
TAS2R3	-1.34346	-0.372174	0.0120049	0.168624
RP9P	-1.01107	1.37262	0.0120271	0.168709
GLO1	1.05939	4.75905	0.0120319	0.168709
DBN1	-1.13041	3.17095	0.0120413	0.168709
SNRPC	1.27142	3.57733	0.0120716	0.16894
MAGI2	0.721924	4.07208	0.012078	0.16894
STX18	0.875265	2.76355	0.012114	0.169302
HLA-E	-0.952579	6.99032	0.0121414	0.169542
LLNLF-176F2.1	-3.53319	-3.54253	0.0121856	0.169997
RTCB	0.960824	4.1037	0.0121944	0.169997
DAP3	0.652991	4.85233	0.0122167	0.170166
CDRT1	-1.35747	0.11513	0.0122797	0.170901
TMEM50B	-0.626462	4.33516	0.0123061	0.170944
DCAF8	0.830497	6.2713	0.01231	0.170944
VDAC2	1.02733	6.115	0.0123197	0.170944
COX6B1	0.781291	5.57031	0.0123345	0.170944
HMGB1P14	-1.31635	-0.0659	0.0123425	0.170944
PSMC3	0.834605	4.92276	0.0123443	0.170944
AGPAT4	-0.740025	2.35993	0.0124105	0.171718
AATK	-1.88755	0.902309	0.012444	0.172038
FAM76B	-0.793428	2.5864	0.0124968	0.17249
TRDN	2.36284	6.61805	0.0125022	0.17249
SAMHD1	-0.948611	5.46819	0.0125077	0.17249
TXLNB	1.70242	6.79428	0.0125377	0.172553
SUPT16HP1	-1.75856	-0.746549	0.012542	0.172553
RNF208	-2.81561	-0.788406	0.0125433	0.172553
THBD	-1.90991	4.08454	0.0125647	0.172705
DDX24	0.782963	6.43777	0.0125835	0.172821
CEACAM1	-0.934925	3.1295	0.0126337	0.173255
RP11-849F2.7	1.7003	3.06749	0.0126425	0.173255
ACO1	1.00802	5.69163	0.0126488	0.173255
ZNF813	-0.722701	2.65783	0.0126567	0.173255
SMURF2	-0.702171	4.40243	0.0126847	0.173497
NOMO1	0.743715	5.85155	0.0127058	0.173643
MTERF2	0.95097	3.13308	0.0127172	0.173656
CACNA1D	-1.71986	2.71358	0.0127349	0.173745
NDUFAB1	1.39057	5.23455	0.012749	0.173745
FSHR	-2.85439	-1.96102	0.012755	0.173745
TNFRSF1A	-0.721542	4.90409	0.0128368	0.174678
RP11-446H18.1	-2.1986	-0.998665	0.0128444	0.174678
SPATA13	-1.28312	4.82692	0.0128711	0.174879
ASAH1	1.36162	7.51412	0.0128802	0.174879
PRMT7	1.00217	3.69309	0.0129017	0.174899
HIBADH	0.889104	4.72978	0.0129026	0.174899
ISM1	-1.94463	-0.0798877	0.0129555	0.1753
EVA1C	-1.04621	3.16111	0.0129593	0.1753
ARL6IP5	0.906277	5.77213	0.0129689	0.1753
CARD6	-0.99043	3.73884	0.0129743	0.1753
CFHR1	-1.7114	1.43456	0.0130087	0.175622
TBXA2R	-1.22065	2.29399	0.0130343	0.175826
FMNL3	-0.825423	5.12618	0.0131031	0.176611
CREB1	-0.933609	5.27955	0.0131352	0.1769
TOR1B	-0.673865	2.58261	0.0132492	0.178143
KCNMB3	-1.08405	1.42331	0.0132558	0.178143
AIFM1	1.08691	4.91203	0.0132595	0.178143
TIMP2	-1.00066	5.74976	0.0132782	0.178251
MALT1	-0.808079	4.89891	0.0133211	0.178628
AKAP7	1.06582	2.7148	0.0133372	0.178628
TMC7	-0.908126	2.26984	0.0133403	0.178628
ATP5L	1.22637	5.35827	0.0133727	0.178628
CLDN5	-1.40914	2.77703	0.0133747	0.178628
SMARCA1	0.887068	4.79128	0.0133886	0.178628
F8A3	-4.08635	-1.40187	0.0133912	0.178628
LRCH2	-1.43609	1.43113	0.013392	0.178628
HHEX	-1.49923	-0.0197687	0.0134342	0.179047
CD79B	-1.3667	0.179418	0.0134565	0.17916
CDC42BPA	-0.754361	6.76535	0.0134702	0.17916
C2CD2	-1.19658	3.91211	0.0134749	0.17916
SPECC1	-0.655075	5.21025	0.0135092	0.179473
ATAD3C	-0.981457	1.7659	0.0135538	0.179922
ITGA8	-1.21825	3.26333	0.0135748	0.180057
NCAM1	1.60385	7.61603	0.0136987	0.181557
CPT1B	1.27716	6.47467	0.013726	0.18173
PREPL	0.680357	6.27771	0.0137336	0.18173
SOS1	-0.728204	5.74218	0.0137767	0.182156
CALCRL	-1.46277	5.3874	0.0138071	0.182414
MAP4	0.898258	9.24718	0.0138265	0.182525
VPS37B	-0.921904	3.6615	0.0138758	0.182929
C1ORF115	-0.781711	3.46927	0.0138906	0.182929
KLF2P4	-1.23712	-0.179132	0.0138986	0.182929
ZBTB21	-1.22644	3.67357	0.013901	0.182929
MYD88	-1.05716	2.1152	0.0139228	0.183072
IGF2	-2.16402	6.49009	0.0139677	0.183507
CLMN	-0.774048	4.99302	0.0139808	0.183507
RUSC1	-1.03134	2.40353	0.0139889	0.183507
RAB9B	2.51353	3.58195	0.0140073	0.18355
LYST	-0.812893	5.61024	0.0140142	0.18355
BACE2	-1.03026	3.6826	0.0140456	0.183717
SMAD6	-2.22798	3.95248	0.014054	0.183717
AEBP2	-0.756278	4.10825	0.0140611	0.183717
SYNPO2	1.51971	8.32942	0.0140854	0.183717
SYCP2L	-1.539	0.92924	0.0140893	0.183717
CUTA	1.18845	3.22641	0.0140983	0.183717
AUH	1.01842	3.49493	0.0141041	0.183717
SLC16A4	-0.655425	2.9591	0.0141206	0.183788
XPO4	1.47583	5.82932	0.0141416	0.183788
C6ORF163	0.902229	2.85577	0.0141427	0.183788
APOD	-2.0971	7.34733	0.0142075	0.184487
CAPN2	-0.710671	6.08222	0.0142219	0.184531
CASP4	-1.1523	4.13565	0.0142477	0.184722
ERF	-1.19626	2.58581	0.0142696	0.184773
PLAA	1.06848	4.19464	0.0142738	0.184773
RIMS2	-1.02121	2.24937	0.0143137	0.185085
PSIP1	-0.673458	4.68302	0.0143209	0.185085
MRPS28	0.708897	3.53586	0.0143401	0.185085
COQ3	1.81437	1.5816	0.014352	0.185085
GIT1	-1.12486	4.00185	0.0143534	0.185085
MRPS16	0.566689	4.84313	0.0144044	0.185598
SOAT1	-0.796331	4.18713	0.0144283	0.185763
DESI1	-0.781198	4.87596	0.0144515	0.1858
PTCD3	0.600277	6.01456	0.0144534	0.1858
TEX2	0.677323	5.80297	0.0145261	0.186591
ANXA6	0.630837	6.61667	0.014566	0.18664
ELK4	-0.675251	5.78583	0.0145673	0.18664
PSMD4	0.822168	4.85599	0.0145743	0.18664
BTBD7P1	-1.19009	0.912679	0.0145881	0.18664
PPARGC1B	0.896168	5.66318	0.0145923	0.18664
CDC42SE1	-0.721383	4.57691	0.0145993	0.18664
PSMD1	0.885067	5.70037	0.0146201	0.18664
VAMP4	-0.919179	3.13328	0.0146639	0.18664
DHTKD1	0.729736	4.86617	0.0146761	0.18664
RAPGEF1	-1.11527	6.17427	0.0146802	0.18664
C16ORF52	-0.94536	3.19405	0.014696	0.18664
PSMD2	0.824474	6.03253	0.014701	0.18664
AAAS	0.972182	3.17945	0.0147015	0.18664
KIAA1147	-0.633116	4.76862	0.0147093	0.18664
TMLHE	0.720623	4.25444	0.0147149	0.18664
DDB1	0.635602	6.83999	0.0147221	0.18664
IGFBP4	-1.37387	6.10824	0.0147336	0.18664
SLC6A4	-1.03475	0.726216	0.0147404	0.18664
CRIP1	-1.78667	1.1588	0.0147427	0.18664
RBMS3	-0.815287	5.86375	0.0147541	0.186643
KAT5	0.769359	3.4181	0.0148043	0.187031
SLBP	-0.842822	2.55615	0.0148072	0.187031
PAPOLA	-0.841784	6.33177	0.0148284	0.187048
TBC1D15	-0.828837	4.40213	0.014831	0.187048
AKR1E2	-0.975044	1.93923	0.0148458	0.187093
ZNF202	-0.838937	1.85278	0.0148619	0.187154
COPS7A	0.762972	4.18595	0.0148797	0.187237
RCN1	-1.06502	4.69893	0.0148935	0.18727
HDLBP	0.653362	8.01496	0.0149341	0.187639
RRAS	-1.06283	3.00309	0.0149464	0.187652
GPSM3	-1.53121	0.522851	0.0149579	0.187654
TRIM62	-1.6679	1.34202	0.0149703	0.187669
E2F8	2.53756	2.30474	0.0149927	0.187795
TYW5	-0.623497	3.72937	0.015006	0.187795
CRTC2	-1.50432	2.2414	0.0150231	0.187795
MRPL32	1.06622	3.42113	0.0150436	0.187795
MFSD14B	-0.76336	3.96042	0.0150481	0.187795
THRAP3	0.708639	6.42156	0.0150568	0.187795
TIMM23	1.20058	3.89813	0.0150592	0.187795
RIN3	-1.50789	2.97233	0.0150718	0.187812
LRRC37A3	-0.970456	3.72907	0.0150893	0.18789
NEK6	-0.80326	3.33166	0.0151128	0.188041
CYBRD1	-1.1742	6.60515	0.0151429	0.188232
LRRC74A	-1.64201	-0.554364	0.0151507	0.188232
LGMN	1.04518	5.65787	0.0151671	0.188295
COMMD3	1.41416	2.41693	0.015219	0.1888
SCGB3A2	-1.91022	0.379265	0.0152616	0.189181
GAS2	1.4174	2.47393	0.0152779	0.189181
CEP85	1.38701	5.15302	0.0152838	0.189181
MURC	2.67715	4.54646	0.0153191	0.189477
TRAM1	-1.23874	5.27245	0.0153387	0.189579
FBXW8	0.842787	3.31773	0.0153677	0.189797
HP1BP3	-0.577495	6.39591	0.0154616	0.190815
EFCAB13	-0.959403	2.7907	0.0155046	0.191023
SKI	-1.22294	4.62036	0.0155152	0.191023
YJEFN3	-2.82333	-0.318596	0.0155289	0.191023
MTX2	1.1092	3.03132	0.0155298	0.191023
WARS	-0.926367	6.0958	0.0155358	0.191023
FBXO32	1.76433	6.91412	0.0156206	0.191925
MAP3K6	-1.82892	4.80021	0.0156478	0.192117
SCARA5	-1.58208	4.8308	0.0156908	0.192461
FKBP1A	-0.712458	4.95102	0.0157	0.192461
JAG2	-1.37808	3.60633	0.0157104	0.192461
MORC4	-0.830692	8.16064	0.0157439	0.192631
MAPK6PS3	-1.51581	0.593892	0.0157545	0.192631
MTRNR2L2	-5.53635	2.40366	0.0157589	0.192631
RPL10	0.578431	6.8309	0.0158336	0.193402
NDUFAF5	0.865781	3.69944	0.0158618	0.193605
RNF144B	-1.79668	4.52457	0.015892	0.193831
RP11-574K11.31	-1.25411	1.67004	0.0159262	0.194107
MARVELD2	-0.815451	2.52548	0.0160108	0.19498
PARP9	-0.718117	4.60682	0.0160213	0.19498
PGAP1	-0.808754	4.39959	0.0160372	0.195032
POLDIP2	0.695967	5.36502	0.0160735	0.195307
POLD2	0.658533	4.31799	0.0160833	0.195307
TLR9	-4.07967	-2.79461	0.0161346	0.195433
AFTPH	-0.728285	3.98775	0.0161378	0.195433
BRWD3	-0.732158	4.37223	0.0161437	0.195433
AKAP13	1.12147	9.03791	0.0161576	0.195433
EPB41L5	0.770585	4.5469	0.0161614	0.195433
HNRNPH1	-0.557711	6.73656	0.016164	0.195433
SUPV3L1	0.767773	4.07798	0.0162133	0.195887
HES2	-1.39839	2.29871	0.016244	0.195983
IL6ST	-1.21458	7.98313	0.0162467	0.195983
UGDH	-0.872356	3.60009	0.0162604	0.195983
GIMAP2	-1.28877	2.80966	0.0162682	0.195983
MAOB	1.2529	5.04199	0.0162857	0.196033
AHSA2	-0.940806	4.76449	0.0162959	0.196033
BMPR2	-1.01209	7.05981	0.0163663	0.196738
BP-21264C1.1	-1.21303	1.73591	0.0164277	0.197334
PNPLA4	0.927388	3.2046	0.0164601	0.197581
OSBPL9	0.800022	5.63657	0.0164869	0.19776
S1PR1	-1.73578	5.38018	0.0165349	0.198161
GATB	1.1555	4.03656	0.0165441	0.198161
USP13	1.19855	7.1588	0.016582	0.198411
MICU2	0.75929	4.35647	0.0165972	0.198411
FOXP1	-0.566123	5.60773	0.0166007	0.198411
XRCC6	0.705045	6.34652	0.0166607	0.198859
MXD4	-1.36582	4.0499	0.016662	0.198859
CLEC14A	-0.967805	4.21773	0.0167098	0.199287
FGGY	1.35535	3.46919	0.0167394	0.199497
TFB1M	1.11966	2.30008	0.0167837	0.199717
MYO15B	-1.71577	4.40054	0.0167966	0.199717
STOM	-1.17063	6.76653	0.0168012	0.199717
RNF24	-0.903571	4.35104	0.0168058	0.199717
CDCA7L	2.11606	3.52814	0.0168664	0.200295
SRP72P2	-1.6413	-0.517505	0.0169173	0.200707
MTRNR2L8	-1.62205	15.6134	0.0169252	0.200707
ABHD18	1.0861	4.9177	0.0169689	0.201082
LEPR	-1.20994	3.92585	0.0169914	0.201206
GUCY2C	1.87342	1.96136	0.0170372	0.201605
WDR6	0.855705	4.89934	0.0170789	0.201955
RAP1B	-0.636471	5.51677	0.0171249	0.202356
PTMA	-0.817075	6.2446	0.0171531	0.202545
CRLS1	1.1772	4.50957	0.0171661	0.202555
NFX1	0.721376	5.46292	0.017198	0.202788
DCN	-1.14469	8.72354	0.0172817	0.203351
UROS	0.660256	3.80374	0.0172855	0.203351
LRRC39	1.84478	4.49812	0.0172873	0.203351
FCHO2	-0.740133	4.47576	0.0172945	0.203351
LANCL1	0.806104	4.6653	0.0173149	0.203418
SLC2A4	1.25542	5.85978	0.0173246	0.203418
JOSD1	-0.747727	4.25893	0.0174763	0.205054
PDS5B	-0.67652	5.26598	0.0174986	0.205172
C1ORF64	-1.00763	1.61409	0.0175232	0.205221
HK2	1.74821	3.83911	0.0175274	0.205221
P2RY1	1.80794	3.20587	0.0175572	0.205426
TAS2R18	-0.965283	0.965497	0.0175946	0.205719
PLXNA2	-1.36903	5.22135	0.0176468	0.206184
GULP1	-0.928941	2.68881	0.0176912	0.20623
PELI2	-0.9332	2.68501	0.0176928	0.20623
NUP210L	-1.83469	-0.0109815	0.017696	0.20623
SPRY4	-1.28171	4.02034	0.0177002	0.20623
BBIP1	-0.554021	3.84051	0.0177134	0.20624
SRGAP2D	-1.71612	2.49464	0.0177867	0.20685
C3	-1.20295	8.08177	0.0177906	0.20685
TEKT4P2	-1.32742	1.49345	0.0178234	0.207087
CIAPIN1	0.989961	3.53456	0.0178566	0.207328
MRPS15	0.778713	4.19613	0.0178983	0.207496
BAIAP3	-1.85222	0.669378	0.0179001	0.207496
ZNF473	-0.941337	2.01417	0.0179088	0.207496
PALM2	1.72126	2.69909	0.0179208	0.207496
VIT	-1.31098	3.80559	0.0179667	0.2078
PTPN3	0.94516	5.77341	0.017972	0.2078
PTBP1	-0.815535	4.42734	0.0180311	0.208237
SEMA3F	-1.49467	2.41413	0.0180509	0.208237
GPRASP1	-0.76482	3.63635	0.0180637	0.208237
PARP15	-0.663316	5.44631	0.0180674	0.208237
NDUFB4	1.1807	4.84674	0.0180723	0.208237
DCUN1D2	1.00423	5.34911	0.0181806	0.209341
COPE	0.831202	4.09144	0.0182337	0.209807
ZFP36L2	-1.1681	4.27459	0.0182731	0.210115
PRTG	-1.27002	2.76029	0.0183579	0.210945
RIN2	-0.817114	5.432	0.0183923	0.210993
ANKRD1	2.78831	8.30518	0.0183955	0.210993
CAP2P1	-0.985576	0.260476	0.0184001	0.210993
MTFR1L	0.895583	5.85698	0.0184285	0.211174
KLF12	-0.689238	5.51274	0.0184474	0.211245
DYRK2	0.770214	5.50461	0.0184734	0.211359
MRPL35	1.32607	4.73847	0.0184827	0.211359
ME3	0.842884	3.77469	0.0185238	0.211683
SORBS1	0.858213	9.42121	0.0185364	0.211683
SREK1IP1	-0.711138	3.44934	0.018559	0.211797
RPH3AL	-0.849449	2.35761	0.0185859	0.211958
NEDD9	-1.53288	5.79765	0.0186835	0.212787
PRCD	-1.52242	0.853698	0.0187005	0.212787
NDUFA5	1.2223	5.15308	0.0187214	0.212787
ELAC2	0.586636	4.9652	0.0187239	0.212787
RP4-682C21.2	1.7335	0.530104	0.0187325	0.212787
MLLT4	-0.891761	6.91811	0.0187352	0.212787
SLAMF1	-1.98944	-0.455982	0.0187789	0.213138
SRA1	0.998554	2.9133	0.0187969	0.213198
GBE1	1.08804	5.51961	0.0188356	0.213492
WDR77	0.717997	3.55971	0.0188768	0.213813
CISD1	1.64906	3.7222	0.0189101	0.214045
GSS	1.22772	2.82788	0.018967	0.214414
NCOA4	0.796645	6.96462	0.0189684	0.214414
TNFRSF10A	-1.22459	2.35978	0.0190825	0.215557
WDFY1	-0.63139	4.68744	0.0191395	0.216054
MSL2	-0.583393	4.38718	0.0191761	0.216247
ZNF681	-0.827458	1.94351	0.0191824	0.216247
C5ORF63	1.4162	2.71401	0.0192112	0.216277
FASTKD5	0.757475	3.64208	0.0192118	0.216277
SGPP2	-1.5375	1.5303	0.019224	0.216277
TMOD1	1.06049	6.21578	0.0192544	0.216445
CACNA2D1	1.35752	5.99154	0.0192665	0.216445
RP11-598P20.5	-4.34072	-1.98	0.0192779	0.216445
PCGF3	-0.700371	4.87239	0.0193018	0.216506
ECE1	-0.862866	5.87284	0.0193094	0.216506
NPY6R	1.99137	5.92409	0.0193633	0.216965
TBCA	1.03644	3.1134	0.0193937	0.217039
PTPN20	1.66458	2.83289	0.0193959	0.217039
SLFN5	-1.02206	5.54352	0.0194376	0.21736
LY6E	-1.23638	3.17913	0.0194696	0.217464
MTOR	0.56153	6.11538	0.0194856	0.217464
TALDO1	0.548125	4.41016	0.0194861	0.217464
RP11-791G16.2	-1.25573	0.432614	0.0195694	0.218248
C14ORF2	0.976123	4.39604	0.0195973	0.218303
EIF5A	0.997124	5.11823	0.0196023	0.218303
PXN	-1.29269	5.22149	0.019616	0.218303
TRIB2	-1.0696	4.69057	0.0196268	0.218303
ARSG	0.66284	3.61126	0.0196821	0.21869
AC243945.1	-2.78815	-1.64191	0.0196998	0.21869
HDDC2	1.04113	3.65565	0.019708	0.21869
SLC15A4	0.713874	3.5714	0.019714	0.21869
LIMCH1	0.817547	7.6997	0.0197348	0.218776
COPG2	0.893721	3.60672	0.0198035	0.219263
ARF3	-0.599649	4.2148	0.0198146	0.219263
AFF3	0.863509	3.75044	0.0198215	0.219263
DPYSL2	-1.01389	7.23614	0.0198314	0.219263
RPS4XP14	-1.3859	0.106096	0.0198571	0.219402
TDRD3	0.809483	4.70631	0.0199163	0.219641
GRSF1	0.938123	5.5516	0.0199186	0.219641
SDHD	0.939237	4.87809	0.019931	0.219641
TSPAN13	-1.67182	2.73227	0.0199315	0.219641
RP4-701O16.5	-0.985837	1.55084	0.0199544	0.219749
LRRC2	1.14748	6.6451	0.0199865	0.219957
OCIAD2	-0.744782	2.08843	0.0200505	0.220515
FLNC	1.72248	10.3302	0.0201038	0.220957
LINC00998	1.37032	3.64983	0.0201218	0.221008
CH17-264B6.3	-5.0121	-1.51672	0.020136	0.221019
RAB5C	-0.665786	3.98829	0.0201516	0.221044
RP11-648O15.1	-0.687908	2.28795	0.0201884	0.221302
MROH6	-2.38329	-1.00921	0.0202227	0.221533
CADM1	1.62357	4.33494	0.020305	0.222288
DES	0.892922	11.5197	0.0203342	0.222462
TNFRSF14	-1.39154	2.28726	0.020363	0.222631
GPR137	-1.13365	1.66903	0.0203897	0.22266
TBC1D22A	-0.61069	3.58233	0.0204215	0.22266
RCC2	-0.731604	3.2941	0.020422	0.22266
SLC4A7	0.774996	5.05433	0.0204287	0.22266
ZCCHC14	-0.970674	4.4607	0.0204461	0.22266
DOC2A	-0.816791	1.16051	0.0204507	0.22266
GRAMD1B	2.093	4.77493	0.0204591	0.22266
CDR2	-0.704605	2.4704	0.0205474	0.223474
APOO	1.53229	2.5811	0.0205607	0.223474
GLUL	0.953858	7.62068	0.0205863	0.223578
RNF181	1.0106	2.94946	0.0205971	0.223578
BTBD19	-1.03962	2.50549	0.0206449	0.223951
MITF	0.786929	5.98129	0.0206841	0.22423
MUL1	0.834261	3.84267	0.0207572	0.224534
MCTP1	-1.30473	3.76231	0.0207594	0.224534
OSCP1	1.36928	0.989184	0.020764	0.224534
PUF60	0.84573	4.22898	0.0207735	0.224534
GRAP	-1.17552	0.13015	0.020783	0.224534
SUGT1	-0.823633	6.23991	0.0208037	0.224534
TGFBR2	-1.15004	7.12701	0.0208064	0.224534
CADPS2	-1.17176	4.06745	0.0208315	0.224599
CTNNBL1	0.655548	3.35467	0.0208393	0.224599
RP13-104F24.3	-1.8474	-0.130465	0.0208651	0.224731
RP11-93L14.1	3.51128	0.117503	0.0209912	0.225943
EGF	2.15315	3.91033	0.0210198	0.226105
C1R	-1.2727	6.65195	0.0211297	0.227052
BORCS8-MEF2B	-1.49018	-0.601012	0.0211351	0.227052
FAM189B	-1.29107	3.30545	0.0211572	0.227143
NUDT12	1.25627	2.6684	0.0212086	0.227549
ATP6V1C2	-1.568	-0.397813	0.021452	0.230012
NUBP1	0.738982	2.98127	0.0214728	0.230048
KIF25	-1.75065	-0.621977	0.021483	0.230048
DNM1L	0.770858	5.58528	0.0215019	0.230103
CCR7	-1.95099	-0.422249	0.0215255	0.230209
PXDN	-0.95136	5.48899	0.0216168	0.230892
LY6K	-1.10515	0.350428	0.0216171	0.230892
TCTEX1D1	-1.48321	0.826828	0.0216552	0.231151
SCN8A	-1.04854	0.441408	0.0217221	0.2317
SHKBP1	-0.831656	2.7047	0.0217482	0.2317
ACTR1A	0.552682	5.81103	0.0217751	0.2317
MCM2	1.92048	1.64548	0.0217754	0.2317
C1S	-0.954362	6.46257	0.0217944	0.2317
TLCD2	-0.663444	3.85925	0.0217996	0.2317
EYS	-0.665094	3.71871	0.021804	0.2317
RP11-927P21.9	-1.96185	-0.878553	0.0218393	0.231928
ATP6V1D	1.35575	4.41735	0.0218678	0.232083
PTPN11	0.68689	6.76943	0.021892	0.232192
ACSS3	1.33394	4.45168	0.021923	0.232269
SLC37A3	-0.735907	4.04421	0.0219271	0.232269
HUWE1	0.619921	8.41832	0.0219594	0.232463
PLOD1	-0.988508	5.20679	0.0219855	0.232523
RP11-449H3.3	1.07267	3.64483	0.021993	0.232523
ADH5	0.904857	5.15982	0.0220212	0.232673
MICALL2	-1.62307	2.21214	0.0220445	0.232773
AGMO	-1.20737	1.11838	0.0220631	0.2328
FARSB	1.42951	3.74568	0.022075	0.2328
PDGFB	-1.22859	3.48325	0.0221678	0.233283
ST3GAL5	-1.00414	2.89152	0.0221689	0.233283
CCNY	-0.754025	5.02719	0.0221713	0.233283
COBLL1	-0.868645	5.38031	0.0221768	0.233283
TSHZ1	-1.05687	4.3752	0.0222222	0.233478
NIT2	0.750996	3.97853	0.0222286	0.233478
ARHGEF26	-0.836785	2.42608	0.0222373	0.233478
ABC7-42404400C24.1	-1.37896	2.20833	0.0222555	0.233522
ABCC5	1.18156	6.09908	0.0223071	0.233838
ABLIM1	1.00742	9.40053	0.0223137	0.233838
GNAI1	-0.846631	3.21381	0.0223933	0.234525
DCP1B	1.09022	3.4433	0.0224089	0.23454
CPOX	-0.787191	2.46188	0.0224327	0.234643
KANSL1L	-0.562289	4.87657	0.0224575	0.234754
FBXL17	0.842084	4.87828	0.0224767	0.234809
HECTD1	0.801178	7.70372	0.0224939	0.234841
PAPD7	-0.640659	3.85548	0.0225234	0.235002
FRYL	-0.837216	6.80393	0.0226096	0.235169
FEN1	1.38422	1.2309	0.022613	0.235169
BMP6	-1.55489	0.66877	0.0226154	0.235169
SNW1	0.71286	4.11969	0.0226205	0.235169
AC002366.3	-1.12429	0.0319786	0.0226306	0.235169
OGFOD1	0.696475	4.38302	0.0226352	0.235169
FMNL2	-0.813228	4.24692	0.0226382	0.235169
PDZD4	-1.57814	0.485369	0.0226579	0.23521
TUBB1	-1.93309	-0.227784	0.0226703	0.23521
ZNF611	-0.554391	3.88547	0.0227102	0.235477
MT-ND4	-2.48955	11.0946	0.0227306	0.235542
SFT2D2	-0.591546	6.72455	0.0227579	0.235678
IQCK	-0.702495	2.24145	0.0228319	0.236298
F11R	-0.831487	3.80434	0.0228575	0.236366
FAM189A2	1.25319	3.8246	0.0228668	0.236366
HIST1H2BE	-1.15265	1.42682	0.022913	0.23658
ABHD3	-1.4446	2.05287	0.0229158	0.23658
ZNF737	-0.617331	3.19197	0.0229367	0.236648
MICU1	0.684713	4.40586	0.0229901	0.237
FAM229A	-1.79067	0.130426	0.0230098	0.237
TMEM47	-0.656676	4.97139	0.0230168	0.237
DOCK1	-0.685451	5.60331	0.0230292	0.237
TSR1	1.02578	4.5658	0.0230419	0.237
SLC7A2	1.66107	5.80913	0.0230712	0.237155
KCNIP3	-1.24076	0.376745	0.0230967	0.237272
TRAK1	0.666253	6.96919	0.0231187	0.237351
IWS1	0.594523	4.68309	0.0231966	0.238005
C17ORF62	-0.770552	3.61775	0.0232309	0.23821
SPRY1	-0.736894	4.99301	0.0233063	0.238714
RP11-74M13.4	1.87223	1.98978	0.0233087	0.238714
KCNJ5	1.84108	3.68125	0.0233242	0.238726
KCNE4	-0.755507	4.32885	0.0233533	0.238877
KMT2A	-0.456903	6.91769	0.0233924	0.239067
CAMK2N1	-0.994814	2.14403	0.0234006	0.239067
DCHS1	-1.00542	4.82695	0.0234475	0.239263
C11ORF95	-0.817675	3.05533	0.0234484	0.239263
S100PBP	-0.548015	4.43691	0.0235311	0.239959
SLC15A3	-1.23338	2.35094	0.0235604	0.240112
GARNL3	1.91519	4.42788	0.0236172	0.240543
PPP4R2	-0.774343	5.27043	0.0236471	0.240558
HFM1	2.48018	1.69565	0.023657	0.240558
FAM179B	0.611906	5.00115	0.0236683	0.240558
KIF1BP	0.838803	4.77709	0.0236819	0.240558
CCDC8	1.49946	3.50771	0.0236908	0.240558
GTF3C1	0.642193	6.28445	0.0237586	0.241099
ACADS	1.12276	3.96827	0.0237741	0.241099
RAI2	-1.37647	2.38214	0.0237874	0.241099
HERC4	-0.541476	6.04657	0.0239322	0.242418
MRPL39	1.02295	3.16567	0.0239697	0.242448
CFAP54	-0.608265	6.43804	0.0239745	0.242448
LSM6	-0.968136	1.34969	0.0239787	0.242448
SYNGAP1	-1.2445	2.47572	0.0240014	0.242531
FOXRED1	1.10668	3.13998	0.0240165	0.242536
SP140L	-0.707078	3.39238	0.0241361	0.243596
AF111168.1	-0.975362	1.85615	0.02427	0.244568
LATS2	-0.755601	4.63154	0.0242832	0.244568
COPS3	1.19308	4.14041	0.0243087	0.244568
ZNF585B	-0.504471	4.23445	0.0243131	0.244568
AP000295.9	-2.8957	-0.396602	0.0243132	0.244568
EIF3H	0.825497	5.26751	0.0243457	0.244568
KRT18P4	-1.96088	-0.761055	0.0243477	0.244568
FBXW4P1	-1.52885	-0.274371	0.0243567	0.244568
PML	-0.957119	4.43414	0.0243791	0.244568
PSG2	-2.07718	0.25909	0.0243791	0.244568
TBC1D14	0.54754	5.11772	0.0244091	0.244722
DOK4	-0.889008	1.90167	0.0244425	0.244891
FZD6	-1.07535	3.39853	0.0244631	0.244891
CWF19L2	-0.616441	3.67271	0.0245078	0.244891
H2AFY2	1.18029	2.07796	0.0245134	0.244891
C7ORF50	0.93403	3.55105	0.0245142	0.244891
ID3	-1.15177	3.9941	0.0245234	0.244891
CMTM7	-1.33784	1.14742	0.0245288	0.244891
TPM3P9	-0.620037	2.92892	0.024588	0.245012
IL1RL1	-2.9258	3.06658	0.024589	0.245012
ANKRD10	-0.584329	5.75409	0.0245973	0.245012
RBFOX1	1.36707	5.10809	0.0245996	0.245012
SLC30A4	-0.593619	3.83582	0.0246214	0.245016
GNRH1	-1.17219	0.685463	0.0246295	0.245016
RALYL	2.5817	0.634454	0.0246745	0.245272
DUSP7	-1.25304	3.51987	0.0246846	0.245272
PSMC6	0.697262	4.87601	0.0247166	0.245444
NOP9	0.802523	4.68231	0.0247628	0.245756
GPD1L	1.05713	6.96059	0.0247975	0.245787
KRAS	-0.82207	4.1957	0.0247983	0.245787
TCF15	-1.40597	1.00052	0.0248102	0.245787
AC009060.2	-4.27908	-3.85348	0.0249388	0.24688
DGKG	1.71172	4.95602	0.02495	0.24688
ABCA9	-1.31019	6.57286	0.0249706	0.246936
DCAF6	1.24005	6.74051	0.0250071	0.247151
MED27	1.06303	2.19962	0.0250432	0.247361
PLXND1	-0.987704	5.40161	0.0250895	0.247529
PDK2	0.937276	5.67109	0.0250899	0.247529
GNAI2	-0.596626	5.39335	0.0251968	0.248436
A2MP1	-1.25022	0.575464	0.0252217	0.24851
PSMD14	1.62016	3.51081	0.025234	0.24851
ERCC6	0.56101	4.59532	0.025273	0.248747
POLR1A	0.635702	5.26638	0.0253121	0.248985
RP11-147I3.1	-1.08567	0.877916	0.0253688	0.249211
STAG3L4	0.785117	3.07967	0.0253777	0.249211
ART3	2.23688	4.39992	0.0253859	0.249211
TMEM206	-0.977802	1.4384	0.0254092	0.249211
UBE2N	0.800035	4.84774	0.0254135	0.249211
MGAM	-2.36631	0.879099	0.0254488	0.249211
TIMM17A	0.746822	4.54739	0.025452	0.249211
FRAS1	1.52213	3.6841	0.0254665	0.249211
TMEM256-PLSCR3	-1.08035	1.53519	0.0254841	0.249211
TRAF4	-1.14787	0.132841	0.0254914	0.249211
KCNC4	-0.821884	3.56395	0.0254996	0.249211
PKIA	1.62695	6.0897	0.0255251	0.249315
CCDC102A	-1.38362	0.842459	0.0255833	0.249407
YY1	-0.580254	5.65834	0.0255842	0.249407
NEGR1	-0.843491	5.31114	0.0255931	0.249407
RP11-241F15.1	-1.71943	-0.574336	0.0255978	0.249407
SELK	1.0349	3.66379	0.025613	0.249407
HACD1	1.27433	4.41022	0.0256456	0.249407
NFASC	-1.23844	4.90454	0.0256459	0.249407
TIMELESS	-0.758832	1.95516	0.0256892	0.249407
PLEKHG1	-1.31419	4.6537	0.0256921	0.249407
PREX1	-0.979808	4.38288	0.025724	0.249407
TCF7L2	-0.68299	3.38607	0.0257267	0.249407
NUP50	-0.559633	4.44607	0.0257269	0.249407
PICK1	1.11908	3.00944	0.0257291	0.249407
ANKRD36BP2	-0.641515	3.28438	0.0258357	0.250055
MRPL28	0.950741	3.37182	0.0258422	0.250055
HDAC3	0.594596	3.32018	0.0258637	0.250055
DCTN4	0.681999	5.35653	0.0258669	0.250055
TUBGCP3	0.572805	4.0882	0.0258708	0.250055
MAGED2	0.748474	5.34732	0.0259816	0.25098
ATAD1	1.31934	5.27418	0.026078	0.251574
NDUFB7	0.814622	4.7823	0.026094	0.251574
SETD3	0.731259	5.64606	0.0260986	0.251574
PAN3	-0.706289	4.40967	0.0261034	0.251574
FPGT-TNNI3K	2.60549	4.64944	0.0261403	0.251784
ST6GALNAC2	2.07778	1.00135	0.0262118	0.252327
GRAPL	-1.70794	-0.560676	0.0262651	0.252436
RAMP1	1.77545	4.15406	0.0262679	0.252436
CLEC2B	-0.839783	2.11705	0.0262686	0.252436
PLGRKT	1.33766	2.10011	0.0262875	0.252472
RBP5	-1.46249	-0.558691	0.0263171	0.252611
LRRC57	-0.576673	5.17614	0.0264102	0.253215
TMEM86B	-1.69413	-0.30112	0.0264125	0.253215
NKX3-1	-1.34809	1.26149	0.026431	0.253215
SPTSSA	-0.879235	3.23086	0.0264408	0.253215
KAZN	-1.13368	2.76146	0.0264798	0.253384
MT-ND5	-2.18616	11.2157	0.0264928	0.253384
CSTF2	1.39906	1.57791	0.0265041	0.253384
VPS13A	0.742351	6.7567	0.0265217	0.253408
PPP1R7	0.780243	3.24759	0.0265716	0.253532
CIITA	-1.09766	4.71125	0.0265818	0.253532
PRRG3	-1.00471	1.60614	0.0265933	0.253532
F2RL3	-0.800127	2.81777	0.026612	0.253532
FGR	-1.37771	1.42179	0.0266152	0.253532
MYO5C	-0.940665	2.76564	0.0266589	0.253532
ATP6V1H	0.888965	3.4866	0.0266592	0.253532
RP11-111K18.1	1.31246	2.74708	0.0266681	0.253532
TMCC3	-1.20113	2.88976	0.0266968	0.253532
HCCS	1.14152	2.95523	0.0267319	0.253532
UBALD1	-1.92703	0.950185	0.0267354	0.253532
PARL	1.10784	2.86065	0.0267572	0.253532
EBF1	-0.870278	4.72112	0.0267728	0.253532
PCED1B	-1.41377	-0.457472	0.0267867	0.253532
CLCN3	0.917728	6.08979	0.0267948	0.253532
MYO5A	0.951925	4.62882	0.0268033	0.253532
C4ORF36	-0.794382	5.21343	0.0268073	0.253532
NDUFB3	1.78374	3.82049	0.0268313	0.253532
PLPP1	-0.717098	4.57388	0.0268371	0.253532
CLDN15	-1.02579	1.05647	0.0268425	0.253532
PIK3C2A	-1.17629	6.35829	0.0268541	0.253532
C1RL	-0.771217	3.67718	0.0269519	0.254091
BTBD1	1.04125	6.14202	0.0269559	0.254091
GPR155	0.651487	4.87789	0.0269611	0.254091
BTF3L4P4	5.72257	0.437803	0.0269742	0.254091
PLSCR1	-1.49168	4.06586	0.0270175	0.254355
CRLF3	-0.545636	4.05466	0.0270522	0.254538
KRT8P12	1.09795	1.6537	0.027093	0.254778
FIBIN	-1.05437	2.59497	0.0271876	0.255326
AAMP	0.66915	3.85572	0.0271914	0.255326
MYL2	0.819147	9.62459	0.0271972	0.255326
NKRF	-0.733691	2.05942	0.0272657	0.255825
TAGLN2	-0.955989	4.92189	0.0273107	0.256053
VPS25	0.925696	2.57478	0.0273338	0.256053
PTPRG	-1.02946	6.74684	0.0273404	0.256053
FARSA	0.906234	3.41293	0.0273515	0.256053
TRERF1	-1.15016	1.88361	0.027367	0.256055
UGP2	1.10121	6.78491	0.0274854	0.257018
TEC	2.90685	1.938	0.0275401	0.257361
C15ORF41	1.8271	6.26289	0.0275529	0.257361
RP13-1056D16.2	-1.42773	-0.576949	0.0275967	0.257626
KCNMB4	-1.19726	2.19751	0.0276505	0.257984
GALNT18	-1.24298	3.42905	0.0277501	0.258619
FBXO3	0.694945	5.22256	0.0277578	0.258619
NR2F2	-1.30996	3.4776	0.0277651	0.258619
ANGPTL8	-1.83349	-0.652889	0.0278088	0.258707
MANBAL	-0.767898	2.08958	0.0278206	0.258707
EPG5	0.665082	6.06226	0.0278211	0.258707
LRRC8C	-1.12325	4.55594	0.0278426	0.25873
PHACTR4	-0.590015	5.07149	0.0278576	0.25873
KDR	-1.8211	5.96077	0.0278702	0.25873
FAM20A	0.940878	3.54116	0.0278968	0.258833
GFM2	0.694554	4.51107	0.0279723	0.259389
RAC1P2	-4.33097	-0.64816	0.0279995	0.259461
MPZL1	-1.05065	5.07954	0.0280237	0.259461
TTC21A	-0.939199	0.924931	0.0280307	0.259461
TBC1D2	-1.03989	1.38998	0.0280423	0.259461
ZNF788	-0.554611	4.48623	0.02817	0.260499
ACAD8	0.818644	3.80577	0.0281928	0.260565
RNF148	-1.60565	-0.631373	0.0282137	0.260614
MAD2L1BP	1.25323	1.64508	0.0282767	0.261051
NFATC4	-1.00721	3.14115	0.0283069	0.261185
NARS2	0.877399	2.89907	0.0283345	0.261295
HTATSF1	1.05288	4.9386	0.028465	0.262353
EDF1	0.630808	4.41066	0.0284999	0.262419
EPHX1	-0.926885	4.46868	0.0285147	0.262419
PRKAR1A	0.908015	7.72501	0.0285225	0.262419
HECA	-0.576535	5.78756	0.028594	0.262419
MRPL21	1.04982	3.12687	0.0285989	0.262419
PEX19	0.786424	4.93508	0.0286213	0.262419
PRPF38A	-0.537728	4.24674	0.0286256	0.262419
TUBA4A	1.82328	4.25275	0.0286282	0.262419
NDUFC1	0.863087	3.9369	0.0286294	0.262419
IL15	-0.708193	2.72034	0.0286295	0.262419
IARS	0.797753	6.12845	0.0286688	0.262635
RAG1	-1.30471	0.110425	0.0286852	0.262641
ABCA6	-1.0157	6.66077	0.0287354	0.262955
PUM2	-0.621628	5.95652	0.0287885	0.263172
DTX2P1	-1.35263	0.896759	0.0287906	0.263172
TMEM262	-1.1493	0.0725539	0.0288445	0.263521
CAP2	1.60379	5.44895	0.0288703	0.263612
DCAF11	0.619874	5.06255	0.0289791	0.264387
SYN2	-1.79314	1.10751	0.028987	0.264387
ABRA	2.56811	3.61762	0.0290087	0.264441
E2F3	0.992061	2.52832	0.0290295	0.264486
LILRA5	-0.935425	1.94915	0.0291817	0.265727
MRPL30	0.582585	4.48806	0.0292736	0.26632
CASKIN2	-1.2377	4.27254	0.0292787	0.26632
DTWD2	0.723113	3.50677	0.0294091	0.267351
E2F7	-2.19304	-1.42454	0.0294254	0.267351
MYH6	2.77166	9.75836	0.0294401	0.267351
EYA1	1.97324	2.95135	0.0294676	0.267454
RBM20	1.14754	6.6647	0.029551	0.267769
C7ORF26	-0.829056	2.24808	0.0295555	0.267769
WDR37	0.664404	4.72102	0.0295679	0.267769
MTATP6P1	-1.6379	8.25362	0.0295807	0.267769
KLF4	-1.58555	3.78101	0.029592	0.267769
ADAR	-0.682981	6.61408	0.0296009	0.267769
ATP6V1E1	0.800135	5.40018	0.0296147	0.267769
SLC24A4	-0.648065	2.30372	0.0296419	0.26787
CALHM2	-0.81707	2.35817	0.0296948	0.268005
ARHGEF9	1.00831	5.01626	0.0297049	0.268005
WT1	-2.3523	1.35103	0.0297051	0.268005
CYP46A1	0.960066	2.5113	0.0297866	0.268562
ACY1	0.788036	2.7056	0.0298282	0.268562
UTP11	1.0271	4.9146	0.0298302	0.268562
TXK	1.20047	1.46866	0.0298321	0.268562
WBP1LP2	-1.47487	-0.611888	0.0298474	0.268562
SEC13	0.604649	4.3344	0.0298686	0.268608
NDUFB5	0.724459	5.70756	0.0299173	0.268901
PEX11B	0.925941	2.26972	0.029959	0.26913
RAE1	0.667937	2.63148	0.0300872	0.27001
MLYCD	0.873397	5.86164	0.0300893	0.27001
HDAC7	-1.15905	4.54141	0.0301399	0.270318
ETFDH	0.852691	6.00587	0.0301781	0.270412
TUSC3	0.717449	4.40157	0.0301827	0.270412
MYO7B	-1.80003	2.4865	0.0302866	0.271149
MYO1G	1.13989	1.42193	0.0302976	0.271149
DLL4	-1.26826	3.68915	0.0303409	0.271353
FXYD5	-1.03272	2.11025	0.0303528	0.271353
ADH1B	-1.60741	6.60289	0.0304054	0.271566
TAF7	0.635319	5.31945	0.0304093	0.271566
RAPGEF5	-1.15513	4.86713	0.0304773	0.272028
FAM196A	-0.971416	1.88226	0.0305311	0.272363
BLOC1S3	-0.979317	1.93705	0.0305722	0.272516
ACOT7	-1.07201	1.01323	0.0305811	0.272516
DIP2C	0.911462	5.69964	0.0305974	0.272516
SLC39A7	1.00815	4.34406	0.0307074	0.273131
CAPN1	0.642511	4.66547	0.0307155	0.273131
L3MBTL3	-0.90572	1.69315	0.0307156	0.273131
CNBP	0.763278	6.89132	0.0308143	0.273558
CARS	-0.481828	4.44542	0.0308179	0.273558
PSMB3	0.807817	3.98409	0.0308233	0.273558
ADGRA3	0.669324	4.71571	0.0308293	0.273558
PALM2-AKAP2	1.63217	5.9629	0.0308717	0.273789
ZNF106	0.892524	10.0602	0.0309383	0.274115
TTC14	-0.642289	4.4513	0.0309413	0.274115
LARP4P	3.72162	2.56006	0.0310203	0.274625
DDX28	1.67918	1.13555	0.0310318	0.274625
GSTP1	0.705157	5.37478	0.0310563	0.274695
RAB22A	-0.678623	4.43061	0.0312396	0.27617
ANGEL1	-0.680884	4.24908	0.0313307	0.276829
TRMT10C	1.81117	2.31497	0.0313521	0.276872
KLHDC3	0.742534	4.8614	0.031508	0.278101
NIN	0.60571	6.12367	0.0315265	0.278117
PCGF1	-0.714205	1.77689	0.0315979	0.278514
ZMAT3	-0.698076	4.56196	0.0316049	0.278514
EFNB1	-1.10572	3.67678	0.0316704	0.278944
ABHD13	-0.87421	3.08487	0.0317164	0.279201
ALDH9A1	0.868461	4.36514	0.0318032	0.279818
FAM155B	-2.61214	1.97904	0.0319012	0.280532
STPG1	-0.534425	2.82467	0.0320118	0.281356
FAM117B	-0.748325	2.34409	0.032064	0.281399
TGOLN2	-0.498141	6.40527	0.0320644	0.281399
FASTKD1	1.21734	4.30755	0.0320718	0.281399
MSL1	-0.620743	4.9912	0.0320979	0.281399
PITPNM2	-1.28995	4.23066	0.0321297	0.281399
RASA1	-0.56442	4.9886	0.0321361	0.281399
ARMCX1	0.843409	3.58946	0.0321428	0.281399
NIPSNAP3B	1.48704	2.59092	0.0321517	0.281399
CADPS	2.66683	3.33957	0.0322611	0.282031
TECTA	1.84529	1.2684	0.0322612	0.282031
R3HCC1	0.822781	3.1051	0.0323038	0.282031
LILRB5	2.49985	2.38016	0.0323051	0.282031
HNRNPH2	0.712492	4.59084	0.0323093	0.282031
NCOA5	-0.660928	3.30459	0.0323355	0.282031
SLC27A3	-0.927196	1.84178	0.0323674	0.282031
NPM1P8	3.32949	1.09171	0.0323771	0.282031
ASB2	1.32748	6.11384	0.0323944	0.282031
BANP	-0.685191	3.27615	0.0324044	0.282031
BBS7	-0.829328	2.19369	0.03241	0.282031
XKR9	-0.744661	2.65835	0.0324823	0.282408
PHACTR2	-0.950437	6.51294	0.0324915	0.282408
ERAP2	-1.54933	3.78659	0.0325041	0.282408
HNRNPH3	-0.965377	4.23254	0.0325398	0.282571
RBM15	0.671543	4.51681	0.0326179	0.283101
LAPTM4B	0.95555	6.15898	0.0326473	0.283209
AC012513.4	-1.47854	-0.16286	0.0326889	0.283423
C10ORF128	-1.02865	2.85526	0.0327063	0.283426
ANAPC7	0.590064	4.17509	0.0327261	0.283451
MAPRE2	0.666665	6.22764	0.0328716	0.284345
LRRK2	-0.680841	4.66685	0.032874	0.284345
RP11-777B9.5	4.1248	10.8398	0.0328805	0.284345
SH3BP4	-0.957765	3.62711	0.0329127	0.284476
MICALL1	-0.800998	3.66924	0.0329869	0.284921
HLA-DRB3	-3.0421	1.5253	0.0330026	0.284921
HSPA4L	-0.948261	5.02233	0.0330155	0.284921
KANSL2	0.680656	3.65788	0.0330513	0.28508
PDZD11	1.0897	2.23622	0.0330681	0.28508
CHMP2B	0.845656	3.35883	0.0331517	0.285486
CHD4	0.64843	7.07774	0.0331644	0.285486
ZBTB33	-0.754748	3.3448	0.0331712	0.285486
LRP12	0.83406	4.15602	0.0331837	0.285486
IL32	-1.34884	3.35983	0.0332102	0.285567
BOLA2	-0.984169	0.225101	0.0332542	0.285798
ABCG1	-1.05651	3.63159	0.0332903	0.285819
VPS45	0.843043	4.52286	0.0332993	0.285819
FXYD6	-1.06151	4.12976	0.0333104	0.285819
RP4-583P15.15	-2.63526	-1.83182	0.0333253	0.285819
MYOF	1.35976	5.52289	0.0333581	0.285954
MCRS1	0.872903	4.36879	0.0333937	0.286088
COQ2	1.01065	2.11019	0.0334199	0.286088
TEPSIN	-1.409	1.42221	0.0334474	0.286088
SLC44A1	-0.648122	5.23931	0.033449	0.286088
WARS2	0.999962	2.69238	0.0335047	0.286088
ACOX3	0.737841	3.37783	0.0335059	0.286088
POLE2	-0.871803	1.2149	0.0335226	0.286088
TMEM123	-0.943281	5.14625	0.0335737	0.286088
GRAMD1C	-1.21201	0.940448	0.0335743	0.286088
PSMA5	0.950541	3.65488	0.0335753	0.286088
TRIM17	-1.20861	-0.138336	0.0335808	0.286088
GFOD1	-0.798175	6.39483	0.0335861	0.286088
PKP2	1.5107	7.33011	0.0335969	0.286088
NGFR	-1.59916	2.64994	0.0336255	0.286186
EXD2	0.511589	3.74558	0.0337307	0.286928
CD99P1	-0.801462	1.76205	0.033764	0.286928
CRADD	0.935458	3.35965	0.0337763	0.286928
GLIS2	-1.31289	2.35861	0.0337815	0.286928
PFDN6	1.12533	1.74821	0.0338882	0.287688
COL4A5	1.60346	3.54341	0.0339224	0.287831
CGGBP1	-0.588906	5.29037	0.0340089	0.288285
GCH1	-1.09031	1.00314	0.0340438	0.288285
ADGRE5	0.610897	4.0877	0.0340514	0.288285
BTNL8	-1.0904	-0.242147	0.0340795	0.288285
CHP1	0.565992	6.03586	0.0340986	0.288285
PSMD13	0.628016	4.51672	0.0340988	0.288285
MLF2	0.536771	4.35482	0.0341024	0.288285
MECOM	-1.10147	5.06638	0.0341142	0.288285
MMRN1	-1.91234	1.56047	0.034143	0.288382
SNRPGP18	-1.05216	-0.0276858	0.0341684	0.288392
KIF13A	0.871665	6.75452	0.0341788	0.288392
SLC35C1	-0.805951	1.86596	0.0342154	0.288555
DGKH	-0.855291	5.49116	0.0342977	0.289103
EPRS	0.699188	5.76581	0.0343215	0.289157
ADAMTSL2	-1.44231	2.92431	0.034345	0.289209
ALDOA	1.39501	9.17717	0.0343762	0.289326
B3GALNT2	1.02739	4.03547	0.0344083	0.289379
FHIT	0.986025	2.37714	0.0344292	0.289379
TPST1	-0.927733	2.20431	0.0344346	0.289379
KIF17	-1.04276	1.52085	0.0345553	0.290145
EFCAB14	-0.539579	6.24587	0.0345705	0.290145
SCAF8	0.587477	6.35241	0.0345896	0.290145
GFM1	0.572186	5.41949	0.0345954	0.290145
SPARCL1	-1.42428	9.12922	0.0346267	0.290262
AP000275.65	3.40481	0.73457	0.0346587	0.290289
SUOX	0.78562	4.32929	0.0346647	0.290289
ARL6IP1	-1.05897	4.26267	0.0347717	0.290933
RBBP7	0.677079	5.04339	0.0347917	0.290933
TACO1	0.871846	3.05124	0.0348264	0.290933
MUC21	2.86995	-1.09393	0.0348282	0.290933
LRP4	0.942395	5.02785	0.0348289	0.290933
VEGFC	-1.1663	2.20939	0.0348477	0.290944
HADH	1.02832	5.3067	0.0349341	0.291326
PGA3	-1.10702	0.400828	0.034973	0.291326
[truncated: 14,674 more rows]
