# Supplementary material for: Transcriptome changes in DM1 patients’ tissues are governed by the RNA interference pathway
Source: Front Mol Biosci. 2022 Aug 19;9:955753. doi: 10.3389/fmolb.2022.955753 (PMC9437208; doi:10.3389/fmolb.2022.955753)
Supplement: Supplementary file 3 [file Table6.XLSX]

## Sheet: Tibialis Upregulated
Gene Set Name	# Genes in Gene Set (K)	Description	# Genes in Overlap (k)	k/K	p-value	FDR q-value
MIR1269A_MIR1269B	52	Genes predicted to be targets of miRBase v22 microRNA hsa-miR-1269a, hsa-miR-1269b in miRDB v6.0 with MirTarget v4 prediction scores > 80 (high confidence targets).	9	0.1731	2.31e-10	5.99e-07
MIR8485	1034	Genes predicted to be targets of miRBase v22 microRNA hsa-miR-8485 in miRDB v6.0 with MirTarget v4 prediction scores > 80 (high confidence targets).	30	0.029	6.51e-10	8.46e-07
MIR4698	643	Genes predicted to be targets of miRBase v22 microRNA hsa-miR-4698 in miRDB v6.0 with MirTarget v4 prediction scores > 80 (high confidence targets).	23	0.0358	1.47e-09	1.02e-06
MIR3680_3P	536	Genes predicted to be targets of miRBase v22 microRNA hsa-miR-3680-3p in miRDB v6.0 with MirTarget v4 prediction scores > 80 (high confidence targets).	21	0.0392	1.58e-09	1.02e-06
MIR5582_3P	674	Genes predicted to be targets of miRBase v22 microRNA hsa-miR-5582-3p in miRDB v6.0 with MirTarget v4 prediction scores > 80 (high confidence targets).	23	0.0341	3.58e-09	1.86e-06
MIR548AW	601	Genes predicted to be targets of miRBase v22 microRNA hsa-miR-548aw in miRDB v6.0 with MirTarget v4 prediction scores > 80 (high confidence targets).	21	0.0349	1.16e-08	3.6e-06
LET_7B_3P	721	Genes predicted to be targets of miRBase v22 microRNA hsa-let-7b-3p in miRDB v6.0 with MirTarget v4 prediction scores > 80 (high confidence targets).	23	0.0319	1.25e-08	3.6e-06
LET_7F_1_3P	721	Genes predicted to be targets of miRBase v22 microRNA hsa-let-7f-1-3p in miRDB v6.0 with MirTarget v4 prediction scores > 80 (high confidence targets).	23	0.0319	1.25e-08	3.6e-06
LET_7A_3P	723	Genes predicted to be targets of miRBase v22 microRNA hsa-let-7a-3p in miRDB v6.0 with MirTarget v4 prediction scores > 80 (high confidence targets).	23	0.0318	1.32e-08	3.6e-06
MIR98_3P	725	Genes predicted to be targets of miRBase v22 microRNA hsa-miR-98-3p in miRDB v6.0 with MirTarget v4 prediction scores > 80 (high confidence targets).	23	0.0317	1.39e-08	3.6e-06
MIR659_3P	218	Genes predicted to be targets of miRBase v22 microRNA hsa-miR-659-3p in miRDB v6.0 with MirTarget v4 prediction scores > 80 (high confidence targets).	13	0.0596	1.75e-08	4.01e-06
MIR5682	219	Genes predicted to be targets of miRBase v22 microRNA hsa-miR-5682 in miRDB v6.0 with MirTarget v4 prediction scores > 80 (high confidence targets).	13	0.0594	1.85e-08	4.01e-06
MIR9983_3P	466	Genes predicted to be targets of miRBase v22 microRNA hsa-miR-9983-3p in miRDB v6.0 with MirTarget v4 prediction scores > 80 (high confidence targets).	18	0.0386	2.94e-08	5.88e-06
MIR1278	65	Genes predicted to be targets of miRBase v22 microRNA hsa-miR-1278 in miRDB v6.0 with MirTarget v4 prediction scores > 80 (high confidence targets).	8	0.1231	3.86e-08	7.16e-06
MIR1277_5P	901	Genes predicted to be targets of miRBase v22 microRNA hsa-miR-1277-5p in miRDB v6.0 with MirTarget v4 prediction scores > 80 (high confidence targets).	25	0.0277	4.37e-08	7.58e-06
MIR202_3P	247	Genes predicted to be targets of miRBase v22 microRNA hsa-miR-202-3p in miRDB v6.0 with MirTarget v4 prediction scores > 80 (high confidence targets).	13	0.0526	7.62e-08	1.24e-05
ATATGCA_MIR448	211	Genes having at least one occurence of the motif ATATGCA in their 3' untranslated region. The motif represents putative target (that is, seed match) of human mature miRNA hsa-miR-448 (v7.1 miRBase).	12	0.0569	1.05e-07	1.6e-05
MIR1233_3P	79	Genes predicted to be targets of miRBase v22 microRNA hsa-miR-1233-3p in miRDB v6.0 with MirTarget v4 prediction scores > 80 (high confidence targets).	8	0.1013	1.82e-07	2.52e-05
MIR3121_3P	646	Genes predicted to be targets of miRBase v22 microRNA hsa-miR-3121-3p in miRDB v6.0 with MirTarget v4 prediction scores > 80 (high confidence targets).	20	0.031	1.84e-07	2.52e-05
MIR129_5P	372	Genes predicted to be targets of miRBase v22 microRNA hsa-miR-129-5p in miRDB v6.0 with MirTarget v4 prediction scores > 80 (high confidence targets).	15	0.0403	2.46e-07	3.2e-05
MIR340_5P	791	Genes predicted to be targets of miRBase v22 microRNA hsa-miR-340-5p in miRDB v6.0 with MirTarget v4 prediction scores > 80 (high confidence targets).	22	0.0278	2.78e-07	3.34e-05
MIR10525_3P	57	Genes predicted to be targets of miRBase v22 microRNA hsa-miR-10525-3p in miRDB v6.0 with MirTarget v4 prediction scores > 80 (high confidence targets).	7	0.1228	2.83e-07	3.34e-05
MIR4665_5P	152	Genes predicted to be targets of miRBase v22 microRNA hsa-miR-4665-5p in miRDB v6.0 with MirTarget v4 prediction scores > 80 (high confidence targets).	10	0.0658	3.2e-07	3.62e-05
MIR4670_3P	155	Genes predicted to be targets of miRBase v22 microRNA hsa-miR-4670-3p in miRDB v6.0 with MirTarget v4 prediction scores > 80 (high confidence targets).	10	0.0645	3.84e-07	4.16e-05
MIR4659A_3P_MIR4659B_3P	680	Genes predicted to be targets of miRBase v22 microRNA hsa-miR-4659a-3p, hsa-miR-4659b-3p in miRDB v6.0 with MirTarget v4 prediction scores > 80 (high confidence targets).	20	0.0294	4.12e-07	4.28e-05
MIR3609	352	Genes predicted to be targets of miRBase v22 microRNA hsa-miR-3609 in miRDB v6.0 with MirTarget v4 prediction scores > 80 (high confidence targets).	14	0.0398	7.31e-07	7.31e-05
MIR10399_5P	359	Genes predicted to be targets of miRBase v22 microRNA hsa-miR-10399-5p in miRDB v6.0 with MirTarget v4 prediction scores > 80 (high confidence targets).	14	0.039	9.23e-07	8.41e-05
MIR627_3P	470	Genes predicted to be targets of miRBase v22 microRNA hsa-miR-627-3p in miRDB v6.0 with MirTarget v4 prediction scores > 80 (high confidence targets).	16	0.034	9.3e-07	8.41e-05
MIR6083	259	Genes predicted to be targets of miRBase v22 microRNA hsa-miR-6083 in miRDB v6.0 with MirTarget v4 prediction scores > 80 (high confidence targets).	12	0.0463	9.38e-07	8.41e-05
MIR6825_5P	416	Genes predicted to be targets of miRBase v22 microRNA hsa-miR-6825-5p in miRDB v6.0 with MirTarget v4 prediction scores > 80 (high confidence targets).	15	0.0361	1e-06	8.64e-05
MIR5688	788	Genes predicted to be targets of miRBase v22 microRNA hsa-miR-5688 in miRDB v6.0 with MirTarget v4 prediction scores > 80 (high confidence targets).	21	0.0266	1.03e-06	8.64e-05
MIR12136	1003	Genes predicted to be targets of miRBase v22 microRNA hsa-miR-12136 in miRDB v6.0 with MirTarget v4 prediction scores > 80 (high confidence targets).	24	0.0239	1.16e-06	9.18e-05
CTATGCA_MIR153	218	Genes having at least one occurence of the motif CTATGCA in their 3' untranslated region. The motif represents putative target (that is, seed match) of human mature miRNA hsa-miR-153 (v7.1 miRBase).	11	0.0505	1.17e-06	9.18e-05
MIR450B_5P	485	Genes predicted to be targets of miRBase v22 microRNA hsa-miR-450b-5p in miRDB v6.0 with MirTarget v4 prediction scores > 80 (high confidence targets).	16	0.033	1.4e-06	0.000104
MIR6504_3P	372	Genes predicted to be targets of miRBase v22 microRNA hsa-miR-6504-3p in miRDB v6.0 with MirTarget v4 prediction scores > 80 (high confidence targets).	14	0.0376	1.4e-06	0.000104
MIR651_3P	814	Genes predicted to be targets of miRBase v22 microRNA hsa-miR-651-3p in miRDB v6.0 with MirTarget v4 prediction scores > 80 (high confidence targets).	21	0.0258	1.72e-06	0.000124
MIR4789_5P	382	Genes predicted to be targets of miRBase v22 microRNA hsa-miR-4789-5p in miRDB v6.0 with MirTarget v4 prediction scores > 80 (high confidence targets).	14	0.0366	1.91e-06	0.000134
ACCAAAG_MIR9	501	Genes having at least one occurence of the motif ACCAAAG in their 3' untranslated region. The motif represents putative target (that is, seed match) of human mature miRNA hsa-miR-9 (v7.1 miRBase).	16	0.0319	2.12e-06	0.000144
MIR1297	626	Genes predicted to be targets of miRBase v22 microRNA hsa-miR-1297 in miRDB v6.0 with MirTarget v4 prediction scores > 80 (high confidence targets).	18	0.0288	2.16e-06	0.000144
TGCACTT_MIR519C_MIR519B_MIR519A	449	Genes having at least one occurence of the motif TGCACTT in their 3' untranslated region. The motif represents putative target (that is, seed match) of human mature miRNAs hsa-miR-519c, hsa-miR-519b and hsa-miR-519a (v7.1 miRBase).	15	0.0334	2.57e-06	0.000167
MIR5697	153	Genes predicted to be targets of miRBase v22 microRNA hsa-miR-5697 in miRDB v6.0 with MirTarget v4 prediction scores > 80 (high confidence targets).	9	0.0588	3.17e-06	0.000197
MIR30A_5P	780	Genes predicted to be targets of miRBase v22 microRNA hsa-miR-30a-5p in miRDB v6.0 with MirTarget v4 prediction scores > 80 (high confidence targets).	20	0.0256	3.34e-06	0.000197
MIR30D_5P	781	Genes predicted to be targets of miRBase v22 microRNA hsa-miR-30d-5p in miRDB v6.0 with MirTarget v4 prediction scores > 80 (high confidence targets).	20	0.0256	3.4e-06	0.000197
MIR30E_5P	781	Genes predicted to be targets of miRBase v22 microRNA hsa-miR-30e-5p in miRDB v6.0 with MirTarget v4 prediction scores > 80 (high confidence targets).	20	0.0256	3.4e-06	0.000197
TGGTGCT_MIR29A_MIR29B_MIR29C	520	Genes having at least one occurence of the motif TGGTGCT in their 3' untranslated region. The motif represents putative target (that is, seed match) of human mature miRNAs hsa-miR-29a, hsa-miR-29b and hsa-miR-29c (v7.1 miRBase).	16	0.0308	3.41e-06	0.000197
MIR30B_5P_MIR30C_5P	785	Genes predicted to be targets of miRBase v22 microRNA hsa-miR-30b-5p, hsa-miR-30c-5p in miRDB v6.0 with MirTarget v4 prediction scores > 80 (high confidence targets).	20	0.0255	3.67e-06	0.000207
MIR548AH_5P	350	Genes predicted to be targets of miRBase v22 microRNA hsa-miR-548ah-5p in miRDB v6.0 with MirTarget v4 prediction scores > 80 (high confidence targets).	13	0.0371	3.85e-06	0.000213
MIR5692B_MIR5692C	408	Genes predicted to be targets of miRBase v22 microRNA hsa-miR-5692b, hsa-miR-5692c in miRDB v6.0 with MirTarget v4 prediction scores > 80 (high confidence targets).	14	0.0343	4.08e-06	0.000221
GGGACCA_MIR133A_MIR133B	202	Genes having at least one occurence of the motif GGGACCA in their 3' untranslated region. The motif represents putative target (that is, seed match) of human mature miRNAs hsa-miR-133a and hsa-miR-133b (v7.1 miRBase).	10	0.0495	4.24e-06	0.000225
MIR4470	250	Genes predicted to be targets of miRBase v22 microRNA hsa-miR-4470 in miRDB v6.0 with MirTarget v4 prediction scores > 80 (high confidence targets).	11	0.044	4.38e-06	0.000227
MIR5700	304	Genes predicted to be targets of miRBase v22 microRNA hsa-miR-5700 in miRDB v6.0 with MirTarget v4 prediction scores > 80 (high confidence targets).	12	0.0395	4.91e-06	0.00025
MIR145_5P	306	Genes predicted to be targets of miRBase v22 microRNA hsa-miR-145-5p in miRDB v6.0 with MirTarget v4 prediction scores > 80 (high confidence targets).	12	0.0392	5.25e-06	0.000262
MIR20A_5P	671	Genes predicted to be targets of miRBase v22 microRNA hsa-miR-20a-5p in miRDB v6.0 with MirTarget v4 prediction scores > 80 (high confidence targets).	18	0.0268	5.63e-06	0.000276
MIR2861	89	Genes predicted to be targets of miRBase v22 microRNA hsa-miR-2861 in miRDB v6.0 with MirTarget v4 prediction scores > 80 (high confidence targets).	7	0.0787	5.97e-06	0.000287
MIR5195_3P	311	Genes predicted to be targets of miRBase v22 microRNA hsa-miR-5195-3p in miRDB v6.0 with MirTarget v4 prediction scores > 80 (high confidence targets).	12	0.0386	6.18e-06	0.000292
MIR548F_5P	485	Genes predicted to be targets of miRBase v22 microRNA hsa-miR-548f-5p in miRDB v6.0 with MirTarget v4 prediction scores > 80 (high confidence targets).	15	0.0309	6.49e-06	0.000301
MIR106B_5P	680	Genes predicted to be targets of miRBase v22 microRNA hsa-miR-106b-5p in miRDB v6.0 with MirTarget v4 prediction scores > 80 (high confidence targets).	18	0.0265	6.74e-06	0.000307
MIR3658	819	Genes predicted to be targets of miRBase v22 microRNA hsa-miR-3658 in miRDB v6.0 with MirTarget v4 prediction scores > 80 (high confidence targets).	20	0.0244	6.84e-06	0.000307
MIR1248	128	Genes predicted to be targets of miRBase v22 microRNA hsa-miR-1248 in miRDB v6.0 with MirTarget v4 prediction scores > 80 (high confidence targets).	8	0.0625	7.19e-06	0.000313
MIR507	264	Genes predicted to be targets of miRBase v22 microRNA hsa-miR-507 in miRDB v6.0 with MirTarget v4 prediction scores > 80 (high confidence targets).	11	0.0417	7.34e-06	0.000313
MIR4643	215	Genes predicted to be targets of miRBase v22 microRNA hsa-miR-4643 in miRDB v6.0 with MirTarget v4 prediction scores > 80 (high confidence targets).	10	0.0465	7.35e-06	0.000313
MIR29A_3P	434	Genes predicted to be targets of miRBase v22 microRNA hsa-miR-29a-3p in miRDB v6.0 with MirTarget v4 prediction scores > 80 (high confidence targets).	14	0.0323	8.23e-06	0.00033
MIR29B_3P_MIR29C_3P	434	Genes predicted to be targets of miRBase v22 microRNA hsa-miR-29b-3p, hsa-miR-29c-3p in miRDB v6.0 with MirTarget v4 prediction scores > 80 (high confidence targets).	14	0.0323	8.23e-06	0.00033
MIR6809_3P	558	Genes predicted to be targets of miRBase v22 microRNA hsa-miR-6809-3p in miRDB v6.0 with MirTarget v4 prediction scores > 80 (high confidence targets).	16	0.0287	8.25e-06	0.00033
MIR144_3P	495	Genes predicted to be targets of miRBase v22 microRNA hsa-miR-144-3p in miRDB v6.0 with MirTarget v4 prediction scores > 80 (high confidence targets).	15	0.0303	8.26e-06	0.00033
MIR105_5P	221	Genes predicted to be targets of miRBase v22 microRNA hsa-miR-105-5p in miRDB v6.0 with MirTarget v4 prediction scores > 80 (high confidence targets).	10	0.0452	9.35e-06	0.000368
MIR7853_5P	222	Genes predicted to be targets of miRBase v22 microRNA hsa-miR-7853-5p in miRDB v6.0 with MirTarget v4 prediction scores > 80 (high confidence targets).	10	0.045	9.73e-06	0.000376
MIR6873_3P	382	Genes predicted to be targets of miRBase v22 microRNA hsa-miR-6873-3p in miRDB v6.0 with MirTarget v4 prediction scores > 80 (high confidence targets).	13	0.034	9.84e-06	0.000376
MIR4801	273	Genes predicted to be targets of miRBase v22 microRNA hsa-miR-4801 in miRDB v6.0 with MirTarget v4 prediction scores > 80 (high confidence targets).	11	0.0403	1.01e-05	0.000379
MIR557	225	Genes predicted to be targets of miRBase v22 microRNA hsa-miR-557 in miRDB v6.0 with MirTarget v4 prediction scores > 80 (high confidence targets).	10	0.0444	1.09e-05	0.000406
MIR153_5P	1070	Genes predicted to be targets of miRBase v22 microRNA hsa-miR-153-5p in miRDB v6.0 with MirTarget v4 prediction scores > 80 (high confidence targets).	23	0.0215	1.11e-05	0.000407
MIR300	449	Genes predicted to be targets of miRBase v22 microRNA hsa-miR-300 in miRDB v6.0 with MirTarget v4 prediction scores > 80 (high confidence targets).	14	0.0312	1.2e-05	0.000419
MIR381_3P	449	Genes predicted to be targets of miRBase v22 microRNA hsa-miR-381-3p in miRDB v6.0 with MirTarget v4 prediction scores > 80 (high confidence targets).	14	0.0312	1.2e-05	0.000419
MIR513A_3P_MIR513C_3P	449	Genes predicted to be targets of miRBase v22 microRNA hsa-miR-513a-3p, hsa-miR-513c-3p in miRDB v6.0 with MirTarget v4 prediction scores > 80 (high confidence targets).	14	0.0312	1.2e-05	0.000419
MIR106A_5P	642	Genes predicted to be targets of miRBase v22 microRNA hsa-miR-106a-5p in miRDB v6.0 with MirTarget v4 prediction scores > 80 (high confidence targets).	17	0.0265	1.21e-05	0.000419
TGCTTTG_MIR330	333	Genes having at least one occurence of the motif TGCTTTG in their 3' untranslated region. The motif represents putative target (that is, seed match) of human mature miRNA hsa-miR-330 (v7.1 miRBase).	12	0.036	1.23e-05	0.000419
MIR19A_3P	649	Genes predicted to be targets of miRBase v22 microRNA hsa-miR-19a-3p in miRDB v6.0 with MirTarget v4 prediction scores > 80 (high confidence targets).	17	0.0262	1.39e-05	0.000467
MIR200A_3P	395	Genes predicted to be targets of miRBase v22 microRNA hsa-miR-200a-3p in miRDB v6.0 with MirTarget v4 prediction scores > 80 (high confidence targets).	13	0.0329	1.4e-05	0.000467
MIR19B_3P	651	Genes predicted to be targets of miRBase v22 microRNA hsa-miR-19b-3p in miRDB v6.0 with MirTarget v4 prediction scores > 80 (high confidence targets).	17	0.0261	1.45e-05	0.000471
MIR7_2_3P	652	Genes predicted to be targets of miRBase v22 microRNA hsa-miR-7-2-3p in miRDB v6.0 with MirTarget v4 prediction scores > 80 (high confidence targets).	17	0.0261	1.47e-05	0.000471
MIR3924	340	Genes predicted to be targets of miRBase v22 microRNA hsa-miR-3924 in miRDB v6.0 with MirTarget v4 prediction scores > 80 (high confidence targets).	12	0.0353	1.51e-05	0.000471
MIR520D_5P	939	Genes predicted to be targets of miRBase v22 microRNA hsa-miR-520d-5p in miRDB v6.0 with MirTarget v4 prediction scores > 80 (high confidence targets).	21	0.0224	1.51e-05	0.000471
MIR141_3P	398	Genes predicted to be targets of miRBase v22 microRNA hsa-miR-141-3p in miRDB v6.0 with MirTarget v4 prediction scores > 80 (high confidence targets).	13	0.0327	1.52e-05	0.000471
MIR7_1_3P	654	Genes predicted to be targets of miRBase v22 microRNA hsa-miR-7-1-3p in miRDB v6.0 with MirTarget v4 prediction scores > 80 (high confidence targets).	17	0.026	1.53e-05	0.000471
MIR32_3P	341	Genes predicted to be targets of miRBase v22 microRNA hsa-miR-32-3p in miRDB v6.0 with MirTarget v4 prediction scores > 80 (high confidence targets).	12	0.0352	1.55e-05	0.000471
MIR524_5P	941	Genes predicted to be targets of miRBase v22 microRNA hsa-miR-524-5p in miRDB v6.0 with MirTarget v4 prediction scores > 80 (high confidence targets).	21	0.0223	1.56e-05	0.000471
MIR1275	287	Genes predicted to be targets of miRBase v22 microRNA hsa-miR-1275 in miRDB v6.0 with MirTarget v4 prediction scores > 80 (high confidence targets).	11	0.0383	1.6e-05	0.000478
MIR6507_5P	343	Genes predicted to be targets of miRBase v22 microRNA hsa-miR-6507-5p in miRDB v6.0 with MirTarget v4 prediction scores > 80 (high confidence targets).	12	0.035	1.64e-05	0.000481
GTGCCTT_MIR506	728	Genes having at least one occurence of the motif GTGCCTT in their 3' untranslated region. The motif represents putative target (that is, seed match) of human mature miRNA hsa-miR-506 (v7.1 miRBase).	18	0.0247	1.68e-05	0.000481
MIR4719	526	Genes predicted to be targets of miRBase v22 microRNA hsa-miR-4719 in miRDB v6.0 with MirTarget v4 prediction scores > 80 (high confidence targets).	15	0.0285	1.68e-05	0.000481
MIR3663_3P	144	Genes predicted to be targets of miRBase v22 microRNA hsa-miR-3663-3p in miRDB v6.0 with MirTarget v4 prediction scores > 80 (high confidence targets).	8	0.0556	1.7e-05	0.000481
MIR10527_5P	592	Genes predicted to be targets of miRBase v22 microRNA hsa-miR-10527-5p in miRDB v6.0 with MirTarget v4 prediction scores > 80 (high confidence targets).	16	0.027	1.7e-05	0.000481
ACTACCT_MIR196A_MIR196B	145	Genes having at least one occurence of the motif ACTACCT in their 3' untranslated region. The motif represents putative target (that is, seed match) of human mature miRNAs hsa-miR-196a and hsa-miR-196b (v7.1 miRBase).	8	0.0552	1.79e-05	0.000497
MIR6833_3P	405	Genes predicted to be targets of miRBase v22 microRNA hsa-miR-6833-3p in miRDB v6.0 with MirTarget v4 prediction scores > 80 (high confidence targets).	13	0.0321	1.82e-05	0.000497
MIR8063	405	Genes predicted to be targets of miRBase v22 microRNA hsa-miR-8063 in miRDB v6.0 with MirTarget v4 prediction scores > 80 (high confidence targets).	13	0.0321	1.82e-05	0.000497
GCACTTT_MIR175P_MIR20A_MIR106A_MIR106B_MIR20B_MIR519D	596	Genes having at least one occurence of the motif GCACTTT in their 3' untranslated region. The motif represents putative target (that is, seed match) of human mature miRNAs hsa-miR-17-5p, hsa-miR-20a, hsa-miR-106a, hsa-miR-106b, hsa-miR-20b and hsa-miR-519d (v7.1 miRBase).	16	0.0268	1.85e-05	0.000497
MIR4740_5P	71	Genes predicted to be targets of miRBase v22 microRNA hsa-miR-4740-5p in miRDB v6.0 with MirTarget v4 prediction scores > 80 (high confidence targets).	6	0.0845	1.85e-05	0.000497
CAGTATT_MIR200B_MIR200C_MIR429	468	Genes having at least one occurence of the motif CAGTATT in their 3' untranslated region. The motif represents putative target (that is, seed match) of human mature miRNAs hsa-miR-200b, hsa-miR-200c and hsa-miR-429 (v7.1 miRBase).	14	0.0299	1.9e-05	0.000505
TCCAGAG_MIR518C	148	Genes having at least one occurence of the motif TCCAGAG in their 3' untranslated region. The motif represents putative target (that is, seed match) of human mature miRNA hsa-miR-518c* (v7.1 miRBase).	8	0.0541	2.07e-05	0.000544
MIR142_5P	354	Genes predicted to be targets of miRBase v22 microRNA hsa-miR-142-5p in miRDB v6.0 with MirTarget v4 prediction scores > 80 (high confidence targets).	12	0.0339	2.24e-05	0.000581

## Sheet: Tibialis Down
Gene Set Name	# Genes in Gene Set (K)	Description	# Genes in Overlap (k)	k/K	p-value	FDR q-value
MIR6785_5P	514	Genes predicted to be targets of miRBase v22 microRNA hsa-miR-6785-5p in miRDB v6.0 with MirTarget v4 prediction scores > 80 (high confidence targets).	14	0.0272	1.15e-05	0.0299
MIR4728_5P	570	Genes predicted to be targets of miRBase v22 microRNA hsa-miR-4728-5p in miRDB v6.0 with MirTarget v4 prediction scores > 80 (high confidence targets).	14	0.0246	3.58e-05	0.0465

## Sheet: Frontal cortex Upregulated
Gene Set Name	# Genes in Gene Set (K)	Description	# Genes in Overlap (k)	k/K	p-value	FDR q-value
MIR128_3P	451	Genes predicted to be targets of miRBase v22 microRNA hsa-miR-128-3p in miRDB v6.0 with MirTarget v4 prediction scores > 80 (high confidence targets).	19	0.0421	5.52e-07	0.000741
MIR216A_3P	452	Genes predicted to be targets of miRBase v22 microRNA hsa-miR-216a-3p in miRDB v6.0 with MirTarget v4 prediction scores > 80 (high confidence targets).	19	0.042	5.7e-07	0.000741
MIR3681_3P	391	Genes predicted to be targets of miRBase v22 microRNA hsa-miR-3681-3p in miRDB v6.0 with MirTarget v4 prediction scores > 80 (high confidence targets).	17	0.0435	1.42e-06	0.00123
MIR27A_3P_MIR27B_3P	623	Genes predicted to be targets of miRBase v22 microRNA hsa-miR-27a-3p, hsa-miR-27b-3p in miRDB v6.0 with MirTarget v4 prediction scores > 80 (high confidence targets).	21	0.0337	4.89e-06	0.00185
MIR9985	623	Genes predicted to be targets of miRBase v22 microRNA hsa-miR-9985 in miRDB v6.0 with MirTarget v4 prediction scores > 80 (high confidence targets).	21	0.0337	4.89e-06	0.00185
MIR5682	219	Genes predicted to be targets of miRBase v22 microRNA hsa-miR-5682 in miRDB v6.0 with MirTarget v4 prediction scores > 80 (high confidence targets).	12	0.0548	5.02e-06	0.00185
MIR29A_3P	434	Genes predicted to be targets of miRBase v22 microRNA hsa-miR-29a-3p in miRDB v6.0 with MirTarget v4 prediction scores > 80 (high confidence targets).	17	0.0392	5.71e-06	0.00185
MIR29B_3P_MIR29C_3P	434	Genes predicted to be targets of miRBase v22 microRNA hsa-miR-29b-3p, hsa-miR-29c-3p in miRDB v6.0 with MirTarget v4 prediction scores > 80 (high confidence targets).	17	0.0392	5.71e-06	0.00185
MIR204_3P	144	Genes predicted to be targets of miRBase v22 microRNA hsa-miR-204-3p in miRDB v6.0 with MirTarget v4 prediction scores > 80 (high confidence targets).	9	0.0625	2.73e-05	0.00787
MIR4646_5P	149	Genes predicted to be targets of miRBase v22 microRNA hsa-miR-4646-5p in miRDB v6.0 with MirTarget v4 prediction scores > 80 (high confidence targets).	9	0.0604	3.57e-05	0.00927
MIR6871_3P	124	Genes predicted to be targets of miRBase v22 microRNA hsa-miR-6871-3p in miRDB v6.0 with MirTarget v4 prediction scores > 80 (high confidence targets).	8	0.0645	6.08e-05	0.0132
ACTGTGA_MIR27A_MIR27B	475	Genes having at least one occurence of the motif ACTGTGA in their 3' untranslated region. The motif represents putative target (that is, seed match) of human mature miRNAs hsa-miR-27a and hsa-miR-27b (v7.1 miRBase).	16	0.0337	6.56e-05	0.0132
MIR124_3P	746	Genes predicted to be targets of miRBase v22 microRNA hsa-miR-124-3p in miRDB v6.0 with MirTarget v4 prediction scores > 80 (high confidence targets).	21	0.0282	6.85e-05	0.0132
MIR506_3P	748	Genes predicted to be targets of miRBase v22 microRNA hsa-miR-506-3p in miRDB v6.0 with MirTarget v4 prediction scores > 80 (high confidence targets).	21	0.0281	7.12e-05	0.0132
MIR182_3P	67	Genes predicted to be targets of miRBase v22 microRNA hsa-miR-182-3p in miRDB v6.0 with MirTarget v4 prediction scores > 80 (high confidence targets).	6	0.0896	8.41e-05	0.0146
MIR5004_3P	135	Genes predicted to be targets of miRBase v22 microRNA hsa-miR-5004-3p in miRDB v6.0 with MirTarget v4 prediction scores > 80 (high confidence targets).	8	0.0593	0.00011	0.0179
MIR3662	966	Genes predicted to be targets of miRBase v22 microRNA hsa-miR-3662 in miRDB v6.0 with MirTarget v4 prediction scores > 80 (high confidence targets).	24	0.0248	0.000145	0.0221
MIR4267	228	Genes predicted to be targets of miRBase v22 microRNA hsa-miR-4267 in miRDB v6.0 with MirTarget v4 prediction scores > 80 (high confidence targets).	10	0.0439	0.000195	0.0281
MIR613	321	Genes predicted to be targets of miRBase v22 microRNA hsa-miR-613 in miRDB v6.0 with MirTarget v4 prediction scores > 80 (high confidence targets).	12	0.0374	0.000206	0.0281
MIR5694	54	Genes predicted to be targets of miRBase v22 microRNA hsa-miR-5694 in miRDB v6.0 with MirTarget v4 prediction scores > 80 (high confidence targets).	5	0.0926	0.000284	0.0347
MIR7702	54	Genes predicted to be targets of miRBase v22 microRNA hsa-miR-7702 in miRDB v6.0 with MirTarget v4 prediction scores > 80 (high confidence targets).	5	0.0926	0.000284	0.0347
MIR374A_5P	435	Genes predicted to be targets of miRBase v22 microRNA hsa-miR-374a-5p in miRDB v6.0 with MirTarget v4 prediction scores > 80 (high confidence targets).	14	0.0322	0.000294	0.0347
MIR888_3P	120	Genes predicted to be targets of miRBase v22 microRNA hsa-miR-888-3p in miRDB v6.0 with MirTarget v4 prediction scores > 80 (high confidence targets).	7	0.0583	0.000325	0.0368
MIR1277_5P	901	Genes predicted to be targets of miRBase v22 microRNA hsa-miR-1277-5p in miRDB v6.0 with MirTarget v4 prediction scores > 80 (high confidence targets).	22	0.0244	0.000343	0.0372
MIR548AH_5P	350	Genes predicted to be targets of miRBase v22 microRNA hsa-miR-548ah-5p in miRDB v6.0 with MirTarget v4 prediction scores > 80 (high confidence targets).	12	0.0343	0.000448	0.043
MIR7110_3P	403	Genes predicted to be targets of miRBase v22 microRNA hsa-miR-7110-3p in miRDB v6.0 with MirTarget v4 prediction scores > 80 (high confidence targets).	13	0.0323	0.000468	0.043
MIR3609	352	Genes predicted to be targets of miRBase v22 microRNA hsa-miR-3609 in miRDB v6.0 with MirTarget v4 prediction scores > 80 (high confidence targets).	12	0.0341	0.000472	0.043
MIR656_3P	404	Genes predicted to be targets of miRBase v22 microRNA hsa-miR-656-3p in miRDB v6.0 with MirTarget v4 prediction scores > 80 (high confidence targets).	13	0.0322	0.000479	0.043
MIR152_5P	92	Genes predicted to be targets of miRBase v22 microRNA hsa-miR-152-5p in miRDB v6.0 with MirTarget v4 prediction scores > 80 (high confidence targets).	6	0.0652	0.00048	0.043
MIR668_3P	61	Genes predicted to be targets of miRBase v22 microRNA hsa-miR-668-3p in miRDB v6.0 with MirTarget v4 prediction scores > 80 (high confidence targets).	5	0.082	0.000502	0.0435
TTTGCAC_MIR19A_MIR19B	517	Genes having at least one occurence of the motif TTTGCAC in their 3' untranslated region. The motif represents putative target (that is, seed match) of human mature miRNAs hsa-miR-19a and hsa-miR-19b (v7.1 miRBase).	15	0.029	0.000536	0.0442
MIR493_5P	463	Genes predicted to be targets of miRBase v22 microRNA hsa-miR-493-5p in miRDB v6.0 with MirTarget v4 prediction scores > 80 (high confidence targets).	14	0.0302	0.000545	0.0442
MIR875_3P	311	Genes predicted to be targets of miRBase v22 microRNA hsa-miR-875-3p in miRDB v6.0 with MirTarget v4 prediction scores > 80 (high confidence targets).	11	0.0354	0.000594	0.046
MIR12136	1003	Genes predicted to be targets of miRBase v22 microRNA hsa-miR-12136 in miRDB v6.0 with MirTarget v4 prediction scores > 80 (high confidence targets).	23	0.0229	0.000602	0.046

## Sheet: Frontal cortex Downregulated
No overlaps found

## Sheet: CDM1 biceps Upregulated
Gene Set Name	# Genes in Gene Set (K)	Description	# Genes in Overlap (k)	k/K	p-value	FDR q-value
MIR6867_5P	884	Genes predicted to be targets of miRBase v22 microRNA hsa-miR-6867-5p in miRDB v6.0 with MirTarget v4 prediction scores > 80 (high confidence targets).	26	0.0294	5.93e-11	1.54e-07
MIR498_3P	217	Genes predicted to be targets of miRBase v22 microRNA hsa-miR-498-3p in miRDB v6.0 with MirTarget v4 prediction scores > 80 (high confidence targets).	12	0.0553	1.24e-08	1.61e-05
MIR520D_5P	939	Genes predicted to be targets of miRBase v22 microRNA hsa-miR-520d-5p in miRDB v6.0 with MirTarget v4 prediction scores > 80 (high confidence targets).	23	0.0245	2.43e-08	1.64e-05
MIR524_5P	941	Genes predicted to be targets of miRBase v22 microRNA hsa-miR-524-5p in miRDB v6.0 with MirTarget v4 prediction scores > 80 (high confidence targets).	23	0.0244	2.53e-08	1.64e-05
MIR548T_5P	423	Genes predicted to be targets of miRBase v22 microRNA hsa-miR-548t-5p in miRDB v6.0 with MirTarget v4 prediction scores > 80 (high confidence targets).	15	0.0355	7.17e-08	3.23e-05
MIR548AZ_5P	427	Genes predicted to be targets of miRBase v22 microRNA hsa-miR-548az-5p in miRDB v6.0 with MirTarget v4 prediction scores > 80 (high confidence targets).	15	0.0351	8.09e-08	3.23e-05
MIR29A_3P	434	Genes predicted to be targets of miRBase v22 microRNA hsa-miR-29a-3p in miRDB v6.0 with MirTarget v4 prediction scores > 80 (high confidence targets).	15	0.0346	9.99e-08	3.23e-05
MIR29B_3P_MIR29C_3P	434	Genes predicted to be targets of miRBase v22 microRNA hsa-miR-29b-3p, hsa-miR-29c-3p in miRDB v6.0 with MirTarget v4 prediction scores > 80 (high confidence targets).	15	0.0346	9.99e-08	3.23e-05
MIR182_5P	569	Genes predicted to be targets of miRBase v22 microRNA hsa-miR-182-5p in miRDB v6.0 with MirTarget v4 prediction scores > 80 (high confidence targets).	17	0.0299	1.12e-07	3.23e-05
MIR3658	819	Genes predicted to be targets of miRBase v22 microRNA hsa-miR-3658 in miRDB v6.0 with MirTarget v4 prediction scores > 80 (high confidence targets).	20	0.0244	2.17e-07	5.4e-05
MIR548E_5P	745	Genes predicted to be targets of miRBase v22 microRNA hsa-miR-548e-5p in miRDB v6.0 with MirTarget v4 prediction scores > 80 (high confidence targets).	19	0.0255	2.29e-07	5.4e-05
MIR3180_5P	307	Genes predicted to be targets of miRBase v22 microRNA hsa-miR-3180-5p in miRDB v6.0 with MirTarget v4 prediction scores > 80 (high confidence targets).	12	0.0391	5.36e-07	0.000116
MIR7844_5P	159	Genes predicted to be targets of miRBase v22 microRNA hsa-miR-7844-5p in miRDB v6.0 with MirTarget v4 prediction scores > 80 (high confidence targets).	9	0.0566	6.96e-07	0.000123
MIR3662	966	Genes predicted to be targets of miRBase v22 microRNA hsa-miR-3662 in miRDB v6.0 with MirTarget v4 prediction scores > 80 (high confidence targets).	21	0.0217	7.08e-07	0.000123
MIR6083	259	Genes predicted to be targets of miRBase v22 microRNA hsa-miR-6083 in miRDB v6.0 with MirTarget v4 prediction scores > 80 (high confidence targets).	11	0.0425	7.13e-07	0.000123
MIR6800_3P	29	Genes predicted to be targets of miRBase v22 microRNA hsa-miR-6800-3p in miRDB v6.0 with MirTarget v4 prediction scores > 80 (high confidence targets).	5	0.1724	8.91e-07	0.000145
MIR153_5P	1070	Genes predicted to be targets of miRBase v22 microRNA hsa-miR-153-5p in miRDB v6.0 with MirTarget v4 prediction scores > 80 (high confidence targets).	22	0.0206	9.59e-07	0.000147
MIR335_3P	883	Genes predicted to be targets of miRBase v22 microRNA hsa-miR-335-3p in miRDB v6.0 with MirTarget v4 prediction scores > 80 (high confidence targets).	19	0.0215	2.83e-06	0.000344
MIR144_3P	495	Genes predicted to be targets of miRBase v22 microRNA hsa-miR-144-3p in miRDB v6.0 with MirTarget v4 prediction scores > 80 (high confidence targets).	14	0.0283	2.85e-06	0.000344
LET_7B_3P	721	Genes predicted to be targets of miRBase v22 microRNA hsa-let-7b-3p in miRDB v6.0 with MirTarget v4 prediction scores > 80 (high confidence targets).	17	0.0236	2.89e-06	0.000344
LET_7F_1_3P	721	Genes predicted to be targets of miRBase v22 microRNA hsa-let-7f-1-3p in miRDB v6.0 with MirTarget v4 prediction scores > 80 (high confidence targets).	17	0.0236	2.89e-06	0.000344
LET_7A_3P	723	Genes predicted to be targets of miRBase v22 microRNA hsa-let-7a-3p in miRDB v6.0 with MirTarget v4 prediction scores > 80 (high confidence targets).	17	0.0235	2.99e-06	0.000344
MIR98_3P	725	Genes predicted to be targets of miRBase v22 microRNA hsa-miR-98-3p in miRDB v6.0 with MirTarget v4 prediction scores > 80 (high confidence targets).	17	0.0234	3.11e-06	0.000344
MIR767_5P	191	Genes predicted to be targets of miRBase v22 microRNA hsa-miR-767-5p in miRDB v6.0 with MirTarget v4 prediction scores > 80 (high confidence targets).	9	0.0471	3.18e-06	0.000344
MIR7_2_3P	652	Genes predicted to be targets of miRBase v22 microRNA hsa-miR-7-2-3p in miRDB v6.0 with MirTarget v4 prediction scores > 80 (high confidence targets).	16	0.0245	3.44e-06	0.000344
ACTACCT_MIR196A_MIR196B	145	Genes having at least one occurence of the motif ACTACCT in their 3' untranslated region. The motif represents putative target (that is, seed match) of human mature miRNAs hsa-miR-196a and hsa-miR-196b (v7.1 miRBase).	8	0.0552	3.53e-06	0.000344
MIR7_1_3P	654	Genes predicted to be targets of miRBase v22 microRNA hsa-miR-7-1-3p in miRDB v6.0 with MirTarget v4 prediction scores > 80 (high confidence targets).	16	0.0245	3.57e-06	0.000344
TGGTGCT_MIR29A_MIR29B_MIR29C	520	Genes having at least one occurence of the motif TGGTGCT in their 3' untranslated region. The motif represents putative target (that is, seed match) of human mature miRNAs hsa-miR-29a, hsa-miR-29b and hsa-miR-29c (v7.1 miRBase).	14	0.0269	5e-06	0.000464
MIR4659A_3P_MIR4659B_3P	680	Genes predicted to be targets of miRBase v22 microRNA hsa-miR-4659a-3p, hsa-miR-4659b-3p in miRDB v6.0 with MirTarget v4 prediction scores > 80 (high confidence targets).	16	0.0235	5.83e-06	0.000522
CTACCTC_LET7A_LET7B_LET7C_LET7D_LET7E_LET7F_MIR98_LET7G_LET7I	390	Genes having at least one occurence of the motif CTACCTC in their 3' untranslated region. The motif represents putative target (that is, seed match) of human mature miRNAs hsa-let-7a, hsa-let-7b, hsa-let-7c, hsa-let-7d, hsa-let-7e, hsa-let-7f, hsa-miR-98, hsa-let-7g and hsa-let-7i (v7.1 miRBase).	12	0.0308	6.34e-06	0.000549
MIR6839_3P	158	Genes predicted to be targets of miRBase v22 microRNA hsa-miR-6839-3p in miRDB v6.0 with MirTarget v4 prediction scores > 80 (high confidence targets).	8	0.0506	6.67e-06	0.000559
MIR6875_3P	397	Genes predicted to be targets of miRBase v22 microRNA hsa-miR-6875-3p in miRDB v6.0 with MirTarget v4 prediction scores > 80 (high confidence targets).	12	0.0302	7.58e-06	0.00061
MIR12124	332	Genes predicted to be targets of miRBase v22 microRNA hsa-miR-12124 in miRDB v6.0 with MirTarget v4 prediction scores > 80 (high confidence targets).	11	0.0331	7.75e-06	0.00061
MIR4666A_3P	547	Genes predicted to be targets of miRBase v22 microRNA hsa-miR-4666a-3p in miRDB v6.0 with MirTarget v4 prediction scores > 80 (high confidence targets).	14	0.0256	8.85e-06	0.000676
MIR1233_3P	79	Genes predicted to be targets of miRBase v22 microRNA hsa-miR-1233-3p in miRDB v6.0 with MirTarget v4 prediction scores > 80 (high confidence targets).	6	0.0759	9.74e-06	0.000723
MIR6809_3P	558	Genes predicted to be targets of miRBase v22 microRNA hsa-miR-6809-3p in miRDB v6.0 with MirTarget v4 prediction scores > 80 (high confidence targets).	14	0.0251	1.11e-05	0.000789
MIR4729	717	Genes predicted to be targets of miRBase v22 microRNA hsa-miR-4729 in miRDB v6.0 with MirTarget v4 prediction scores > 80 (high confidence targets).	16	0.0223	1.12e-05	0.000789
MIR4492	416	Genes predicted to be targets of miRBase v22 microRNA hsa-miR-4492 in miRDB v6.0 with MirTarget v4 prediction scores > 80 (high confidence targets).	12	0.0288	1.21e-05	0.000826
MIR4698	643	Genes predicted to be targets of miRBase v22 microRNA hsa-miR-4698 in miRDB v6.0 with MirTarget v4 prediction scores > 80 (high confidence targets).	15	0.0233	1.27e-05	0.000843
MIR944	424	Genes predicted to be targets of miRBase v22 microRNA hsa-miR-944 in miRDB v6.0 with MirTarget v4 prediction scores > 80 (high confidence targets).	12	0.0283	1.46e-05	0.000948
MIR4465	426	Genes predicted to be targets of miRBase v22 microRNA hsa-miR-4465 in miRDB v6.0 with MirTarget v4 prediction scores > 80 (high confidence targets).	12	0.0282	1.53e-05	0.000969
MIR6808_5P	181	Genes predicted to be targets of miRBase v22 microRNA hsa-miR-6808-5p in miRDB v6.0 with MirTarget v4 prediction scores > 80 (high confidence targets).	8	0.0442	1.79e-05	0.00108
MIR6893_5P	182	Genes predicted to be targets of miRBase v22 microRNA hsa-miR-6893-5p in miRDB v6.0 with MirTarget v4 prediction scores > 80 (high confidence targets).	8	0.044	1.87e-05	0.00108
MIR940	182	Genes predicted to be targets of miRBase v22 microRNA hsa-miR-940 in miRDB v6.0 with MirTarget v4 prediction scores > 80 (high confidence targets).	8	0.044	1.87e-05	0.00108
CTTTGTA_MIR524	435	Genes having at least one occurence of the motif CTTTGTA in their 3' untranslated region. The motif represents putative target (that is, seed match) of human mature miRNA hsa-miR-524* (v7.1 miRBase).	12	0.0276	1.88e-05	0.00108
MIR6077	239	Genes predicted to be targets of miRBase v22 microRNA hsa-miR-6077 in miRDB v6.0 with MirTarget v4 prediction scores > 80 (high confidence targets).	9	0.0377	1.93e-05	0.00109
MIR1305	514	Genes predicted to be targets of miRBase v22 microRNA hsa-miR-1305 in miRDB v6.0 with MirTarget v4 prediction scores > 80 (high confidence targets).	13	0.0253	2.1e-05	0.00116
MIR4446_5P	304	Genes predicted to be targets of miRBase v22 microRNA hsa-miR-4446-5p in miRDB v6.0 with MirTarget v4 prediction scores > 80 (high confidence targets).	10	0.0329	2.14e-05	0.00116
GCACTTT_MIR175P_MIR20A_MIR106A_MIR106B_MIR20B_MIR519D	596	Genes having at least one occurence of the motif GCACTTT in their 3' untranslated region. The motif represents putative target (that is, seed match) of human mature miRNAs hsa-miR-17-5p, hsa-miR-20a, hsa-miR-106a, hsa-miR-106b, hsa-miR-20b and hsa-miR-519d (v7.1 miRBase).	14	0.0235	2.29e-05	0.00121
MIR4786_5P	93	Genes predicted to be targets of miRBase v22 microRNA hsa-miR-4786-5p in miRDB v6.0 with MirTarget v4 prediction scores > 80 (high confidence targets).	6	0.0645	2.49e-05	0.00127
MIR619_5P	138	Genes predicted to be targets of miRBase v22 microRNA hsa-miR-619-5p in miRDB v6.0 with MirTarget v4 prediction scores > 80 (high confidence targets).	7	0.0507	2.5e-05	0.00127
MIR8485	1034	Genes predicted to be targets of miRBase v22 microRNA hsa-miR-8485 in miRDB v6.0 with MirTarget v4 prediction scores > 80 (high confidence targets).	19	0.0184	2.57e-05	0.00127
TGCTGCT_MIR15A_MIR16_MIR15B_MIR195_MIR424_MIR497	603	Genes having at least one occurence of the motif TGCTGCT in their 3' untranslated region. The motif represents putative target (that is, seed match) of human mature miRNAs hsa-miR-15a, hsa-miR-16, hsa-miR-15b, hsa-miR-195, hsa-miR-424 and hsa-miR-497 (v7.1 miRBase).	14	0.0232	2.6e-05	0.00127
MIR570_3P	770	Genes predicted to be targets of miRBase v22 microRNA hsa-miR-570-3p in miRDB v6.0 with MirTarget v4 prediction scores > 80 (high confidence targets).	16	0.0208	2.67e-05	0.00127
MIR6830_5P	192	Genes predicted to be targets of miRBase v22 microRNA hsa-miR-6830-5p in miRDB v6.0 with MirTarget v4 prediction scores > 80 (high confidence targets).	8	0.0417	2.74e-05	0.00127
MIR4498	250	Genes predicted to be targets of miRBase v22 microRNA hsa-miR-4498 in miRDB v6.0 with MirTarget v4 prediction scores > 80 (high confidence targets).	9	0.036	2.74e-05	0.00127
MIR4677_5P	257	Genes predicted to be targets of miRBase v22 microRNA hsa-miR-4677-5p in miRDB v6.0 with MirTarget v4 prediction scores > 80 (high confidence targets).	9	0.035	3.4e-05	0.00153
MIR5003_5P	198	Genes predicted to be targets of miRBase v22 microRNA hsa-miR-5003-5p in miRDB v6.0 with MirTarget v4 prediction scores > 80 (high confidence targets).	8	0.0404	3.41e-05	0.00153
MIR5688	788	Genes predicted to be targets of miRBase v22 microRNA hsa-miR-5688 in miRDB v6.0 with MirTarget v4 prediction scores > 80 (high confidence targets).	16	0.0203	3.51e-05	0.00155
MIR126_5P	465	Genes predicted to be targets of miRBase v22 microRNA hsa-miR-126-5p in miRDB v6.0 with MirTarget v4 prediction scores > 80 (high confidence targets).	12	0.0258	3.59e-05	0.00156
MIR495_3P	706	Genes predicted to be targets of miRBase v22 microRNA hsa-miR-495-3p in miRDB v6.0 with MirTarget v4 prediction scores > 80 (high confidence targets).	15	0.0212	3.71e-05	0.00157
MIR6506_5P	100	Genes predicted to be targets of miRBase v22 microRNA hsa-miR-6506-5p in miRDB v6.0 with MirTarget v4 prediction scores > 80 (high confidence targets).	6	0.06	3.75e-05	0.00157
MIR2113	262	Genes predicted to be targets of miRBase v22 microRNA hsa-miR-2113 in miRDB v6.0 with MirTarget v4 prediction scores > 80 (high confidence targets).	9	0.0344	3.95e-05	0.00163
LET_7A_5P_LET_7C_5P_LET_7E_5P	401	Genes predicted to be targets of miRBase v22 microRNA hsa-let-7a-5p, hsa-let-7c-5p, hsa-let-7e-5p in miRDB v6.0 with MirTarget v4 prediction scores > 80 (high confidence targets).	11	0.0274	4.4e-05	0.00168
MIR8068	401	Genes predicted to be targets of miRBase v22 microRNA hsa-miR-8068 in miRDB v6.0 with MirTarget v4 prediction scores > 80 (high confidence targets).	11	0.0274	4.4e-05	0.00168
MIR568	267	Genes predicted to be targets of miRBase v22 microRNA hsa-miR-568 in miRDB v6.0 with MirTarget v4 prediction scores > 80 (high confidence targets).	9	0.0337	4.58e-05	0.00168
LET_7B_5P	403	Genes predicted to be targets of miRBase v22 microRNA hsa-let-7b-5p in miRDB v6.0 with MirTarget v4 prediction scores > 80 (high confidence targets).	11	0.0273	4.6e-05	0.00168
LET_7F_5P	403	Genes predicted to be targets of miRBase v22 microRNA hsa-let-7f-5p in miRDB v6.0 with MirTarget v4 prediction scores > 80 (high confidence targets).	11	0.0273	4.6e-05	0.00168
LET_7G_5P	403	Genes predicted to be targets of miRBase v22 microRNA hsa-let-7g-5p in miRDB v6.0 with MirTarget v4 prediction scores > 80 (high confidence targets).	11	0.0273	4.6e-05	0.00168
MIR98_5P	403	Genes predicted to be targets of miRBase v22 microRNA hsa-miR-98-5p in miRDB v6.0 with MirTarget v4 prediction scores > 80 (high confidence targets).	11	0.0273	4.6e-05	0.00168
TGCTTTG_MIR330	333	Genes having at least one occurence of the motif TGCTTTG in their 3' untranslated region. The motif represents putative target (that is, seed match) of human mature miRNA hsa-miR-330 (v7.1 miRBase).	10	0.03	4.62e-05	0.00168
LET_7I_5P	404	Genes predicted to be targets of miRBase v22 microRNA hsa-let-7i-5p in miRDB v6.0 with MirTarget v4 prediction scores > 80 (high confidence targets).	11	0.0272	4.7e-05	0.00168
MIR4531	334	Genes predicted to be targets of miRBase v22 microRNA hsa-miR-4531 in miRDB v6.0 with MirTarget v4 prediction scores > 80 (high confidence targets).	10	0.0299	4.73e-05	0.00168
MIR106A_5P	642	Genes predicted to be targets of miRBase v22 microRNA hsa-miR-106a-5p in miRDB v6.0 with MirTarget v4 prediction scores > 80 (high confidence targets).	14	0.0218	5.11e-05	0.00179
MIR9_5P	483	Genes predicted to be targets of miRBase v22 microRNA hsa-miR-9-5p in miRDB v6.0 with MirTarget v4 prediction scores > 80 (high confidence targets).	12	0.0248	5.17e-05	0.00179
MIR12136	1003	Genes predicted to be targets of miRBase v22 microRNA hsa-miR-12136 in miRDB v6.0 with MirTarget v4 prediction scores > 80 (high confidence targets).	18	0.0179	5.68e-05	0.00192
MIR103A_2_5P	157	Genes predicted to be targets of miRBase v22 microRNA hsa-miR-103a-2-5p in miRDB v6.0 with MirTarget v4 prediction scores > 80 (high confidence targets).	7	0.0446	5.7e-05	0.00192
MIR6507_5P	343	Genes predicted to be targets of miRBase v22 microRNA hsa-miR-6507-5p in miRDB v6.0 with MirTarget v4 prediction scores > 80 (high confidence targets).	10	0.0292	5.91e-05	0.00197
MIR26A_5P	492	Genes predicted to be targets of miRBase v22 microRNA hsa-miR-26a-5p in miRDB v6.0 with MirTarget v4 prediction scores > 80 (high confidence targets).	12	0.0244	6.16e-05	0.002
MIR26B_5P	492	Genes predicted to be targets of miRBase v22 microRNA hsa-miR-26b-5p in miRDB v6.0 with MirTarget v4 prediction scores > 80 (high confidence targets).	12	0.0244	6.16e-05	0.002
MIR3916	219	Genes predicted to be targets of miRBase v22 microRNA hsa-miR-3916 in miRDB v6.0 with MirTarget v4 prediction scores > 80 (high confidence targets).	8	0.0365	6.93e-05	0.00221
MIR15B_5P	579	Genes predicted to be targets of miRBase v22 microRNA hsa-miR-15b-5p in miRDB v6.0 with MirTarget v4 prediction scores > 80 (high confidence targets).	13	0.0225	7.07e-05	0.00221
MIR16_5P	579	Genes predicted to be targets of miRBase v22 microRNA hsa-miR-16-5p in miRDB v6.0 with MirTarget v4 prediction scores > 80 (high confidence targets).	13	0.0225	7.07e-05	0.00221
MIR24_3P	283	Genes predicted to be targets of miRBase v22 microRNA hsa-miR-24-3p in miRDB v6.0 with MirTarget v4 prediction scores > 80 (high confidence targets).	9	0.0318	7.16e-05	0.00221
MIR195_5P	581	Genes predicted to be targets of miRBase v22 microRNA hsa-miR-195-5p in miRDB v6.0 with MirTarget v4 prediction scores > 80 (high confidence targets).	13	0.0224	7.32e-05	0.00224
MIR15A_5P	582	Genes predicted to be targets of miRBase v22 microRNA hsa-miR-15a-5p in miRDB v6.0 with MirTarget v4 prediction scores > 80 (high confidence targets).	13	0.0223	7.45e-05	0.00225
MIR33A_3P	432	Genes predicted to be targets of miRBase v22 microRNA hsa-miR-33a-3p in miRDB v6.0 with MirTarget v4 prediction scores > 80 (high confidence targets).	11	0.0255	8.54e-05	0.00255
GTCTTCC_MIR7	169	Genes having at least one occurence of the motif GTCTTCC in their 3' untranslated region. The motif represents putative target (that is, seed match) of human mature miRNA hsa-miR-7 (v7.1 miRBase).	7	0.0414	9.06e-05	0.00265
MIR6882_5P	169	Genes predicted to be targets of miRBase v22 microRNA hsa-miR-6882-5p in miRDB v6.0 with MirTarget v4 prediction scores > 80 (high confidence targets).	7	0.0414	9.06e-05	0.00265
MIR106B_5P	680	Genes predicted to be targets of miRBase v22 microRNA hsa-miR-106b-5p in miRDB v6.0 with MirTarget v4 prediction scores > 80 (high confidence targets).	14	0.0206	9.38e-05	0.00271
MIR4500	519	Genes predicted to be targets of miRBase v22 microRNA hsa-miR-4500 in miRDB v6.0 with MirTarget v4 prediction scores > 80 (high confidence targets).	12	0.0231	0.000102	0.00291
MIR762	175	Genes predicted to be targets of miRBase v22 microRNA hsa-miR-762 in miRDB v6.0 with MirTarget v4 prediction scores > 80 (high confidence targets).	7	0.04	0.000113	0.00311
MIR1284	235	Genes predicted to be targets of miRBase v22 microRNA hsa-miR-1284 in miRDB v6.0 with MirTarget v4 prediction scores > 80 (high confidence targets).	8	0.034	0.000113	0.00311
TAGCTTT_MIR9	235	Genes having at least one occurence of the motif TAGCTTT in their 3' untranslated region. The motif represents putative target (that is, seed match) of human mature miRNA hsa-miR-9* (v7.1 miRBase).	8	0.034	0.000113	0.00311
MIR4684_3P	122	Genes predicted to be targets of miRBase v22 microRNA hsa-miR-4684-3p in miRDB v6.0 with MirTarget v4 prediction scores > 80 (high confidence targets).	6	0.0492	0.000114	0.00311
MIR4311	372	Genes predicted to be targets of miRBase v22 microRNA hsa-miR-4311 in miRDB v6.0 with MirTarget v4 prediction scores > 80 (high confidence targets).	10	0.0269	0.000115	0.00312
MIR526B_3P	610	Genes predicted to be targets of miRBase v22 microRNA hsa-miR-526b-3p in miRDB v6.0 with MirTarget v4 prediction scores > 80 (high confidence targets).	13	0.0213	0.000119	0.00318
AAGCACT_MIR520F	238	Genes having at least one occurence of the motif AAGCACT in their 3' untranslated region. The motif represents putative target (that is, seed match) of human mature miRNA hsa-miR-520f (v7.1 miRBase).	8	0.0336	0.000123	0.00324
MIR3125	238	Genes predicted to be targets of miRBase v22 microRNA hsa-miR-3125 in miRDB v6.0 with MirTarget v4 prediction scores > 80 (high confidence targets).	8	0.0336	0.000123	0.00324
MIR3919	305	Genes predicted to be targets of miRBase v22 microRNA hsa-miR-3919 in miRDB v6.0 with MirTarget v4 prediction scores > 80 (high confidence targets).	9	0.0295	0.000126	0.00328

## Sheet: CDM1 biceps Downregulated
No overlaps found.
