# Supplementary material for: Transcriptome changes in DM1 patients’ tissues are governed by the RNA interference pathway
Source: Front Mol Biosci. 2022 Aug 19;9:955753. doi: 10.3389/fmolb.2022.955753 (PMC9437208; doi:10.3389/fmolb.2022.955753)
Supplement: Supplementary file 4 [file Table4.XLSX]

## Sheet: Congenital DM1 biceps
Gene	logFC	Average Expression	P-Value	Adjusted p-value
SAA2	9.38129	4.62543	2.58e-29	5.98e-25
SLCO4A1	5.83513	6.60626	7.55e-29	8.77e-25
MARCO	6.6363	5.52962	1.5e-27	1.16e-23
SAA1	8.77712	7.19755	8.13e-24	4.72e-20
AQP4	-5.3538	4.79204	6.04e-22	2.8e-18
SERPINA3	6.95608	6.8854	2.72e-21	1.05e-17
CHI3L1	6.58146	10.5841	3.99e-21	1.22e-17
ADM	4.30116	6.94839	4.2e-21	1.22e-17
SLC39A14	4.75724	7.90763	1.16e-20	3e-17
CHAC1	8.08417	5.84779	2.88e-20	6.69e-17
COL4A3	-4.07442	5.55641	5.58e-20	1.18e-16
SOD2	4.08396	10.2635	1.73e-19	3.35e-16
TMEM182	-3.86082	7.86237	6.9e-19	1.23e-15
LOC100127888	6.03931	3.04512	9.23e-19	1.53e-15
GPX3	3.73745	11.3738	5.81e-18	8.99e-15
RARRES1	6.71543	6.95508	6.3e-18	9.14e-15
LDB3	-3.93534	8.86912	2.1e-17	2.86e-14
IL24	8.13201	4.41787	1.04e-16	1.34e-13
NAMPT	3.60859	7.92815	1.11e-16	1.36e-13
SAA2-SAA4	9.4343	3.85506	1.87e-16	2.17e-13
MT1M	5.00731	5.314	2.3e-16	2.54e-13
PTX3	6.18954	6.34223	3.1e-16	3.27e-13
NPTX2	5.20496	3.35287	1.34e-15	1.35e-12
FCN3	5.91007	3.04794	2.38e-15	2.3e-12
GALNTL2	3.98997	7.4023	2.45e-14	2.28e-11
SNHG3	3.09605	5.60348	3.21e-14	2.87e-11
KLHL33	-5.20296	3.27531	3.48e-14	2.99e-11
MYLPF	-3.78466	10.9362	9.79e-14	8.12e-11
IL1RL1	8.45388	6.04747	1.04e-13	8.32e-11
THBS1	3.77593	8.05133	1.26e-13	9.78e-11
YIPF7	-4.44734	3.82446	3.92e-13	2.94e-10
F2RL3	5.48492	2.65536	4.14e-13	3.01e-10
ABLIM2	3.36726	7.14576	7.24e-13	5.09e-10
SAT1	2.71206	7.71546	7.79e-13	5.32e-10
FSD2	-3.87919	4.8718	8.63e-13	5.72e-10
COMP	5.60383	4.95924	1.16e-12	7.51e-10
GADD45B	3.1231	6.65982	1.7e-12	1.07e-09
PLA2G4C	-2.84591	5.83103	1.8e-12	1.1e-09
CD163	3.33679	6.77455	1.85e-12	1.1e-09
OSMR	2.92697	5.45651	2.06e-12	1.19e-09
LRRC39	-3.17525	7.23141	2.2e-12	1.25e-09
PLA2G2A	5.2276	7.48244	2.72e-12	1.5e-09
PPP1R3A	-2.74878	6.38556	3.38e-12	1.83e-09
IFITM3	2.76726	9.02233	4.54e-12	2.4e-09
IFITM2	2.88809	7.66673	5.25e-12	2.71e-09
SLC7A5	2.86187	5.80106	5.77e-12	2.92e-09
ADAMTS4	4.89383	5.30491	6.18e-12	3.05e-09
HSPB6	-3.01706	9.41249	9.94e-12	4.81e-09
CAPN6	-4.60449	6.18795	1.28e-11	6.08e-09
PKIA	-2.62402	7.5138	1.97e-11	9.16e-09
DDIT4	2.70435	8.51765	2.4e-11	1.09e-08
ELL2	3.30629	6.27412	3.23e-11	1.44e-08
FAM20C	2.4955	5.33089	3.43e-11	1.5e-08
MYL5	-2.73568	8.09181	4.05e-11	1.74e-08
DUSP23	3.71814	6.82529	7e-11	2.96e-08
RASD1	3.36071	6.70816	7.54e-11	3.13e-08
KLHL4	-3.98389	3.60946	1.13e-10	4.62e-08
MYL1	-2.60103	13.2549	1.36e-10	5.44e-08
LDLRAD3	2.43455	5.46683	1.51e-10	5.94e-08
AGMAT	-3.31232	3.36009	1.93e-10	7.48e-08
FAIM3	4.98457	3.96268	1.99e-10	7.56e-08
SYN2	4.78422	2.70856	2.06e-10	7.73e-08
C5orf27	7.67384	4.00953	2.41e-10	8.77e-08
PLIN2	2.85918	7.36728	2.42e-10	8.77e-08
MYH7B	-2.39126	5.8033	2.65e-10	9.49e-08
SLPI	4.36839	5.0211	3.11e-10	1.09e-07
CACNA1S	-2.33194	7.79641	3.19e-10	1.11e-07
KLHL31	-3.01546	8.22205	3.73e-10	1.27e-07
CXCL1	5.20854	1.65623	4.17e-10	1.41e-07
CARNS1	-3.86945	2.7797	5.57e-10	1.85e-07
MT1E	3.17787	5.96244	5.82e-10	1.9e-07
STC2	4.13469	4.12845	5.9e-10	1.9e-07
FKBP5	3.84238	9.55101	5.98e-10	1.9e-07
MT1G	4.64187	2.57318	7.39e-10	2.32e-07
FREM2	-2.65006	4.76861	1.02e-09	3.16e-07
TIMP4	2.95327	4.97513	1.05e-09	3.2e-07
RCC1	2.67406	4.76067	1.12e-09	3.38e-07
C5orf62	2.63753	4.58876	1.31e-09	3.9e-07
MFSD7	-2.44879	5.05684	1.53e-09	4.5e-07
SRGN	2.26197	5.38417	1.61e-09	4.67e-07
APLNR	-3.03075	4.21855	1.74e-09	4.98e-07
MT1A	4.86709	2.12847	1.98e-09	5.62e-07
ADH1B	2.98008	9.23822	2.02e-09	5.62e-07
POR	2.49592	6.92863	2.03e-09	5.62e-07
APOLD1	2.37656	5.45753	2.48e-09	6.77e-07
HSPB3	-3.26953	6.57246	2.52e-09	6.8e-07
COL4A4	-2.80925	5.02908	2.74e-09	7.32e-07
C19orf80	8.17888	1.43351	3.06e-09	8.07e-07
SYPL2	-2.67576	6.83881	3.14e-09	8.2e-07
FNDC5	-3.16	5.35825	3.79e-09	9.78e-07
SERPINE1	3.24208	5.76317	4.72e-09	1.21e-06
MSS51	-3.05729	4.72811	4.94e-09	1.25e-06
SLC2A3	3.48701	6.34125	6.39e-09	1.6e-06
ASNS	2.66345	4.30348	6.57e-09	1.62e-06
SLC38A1	2.19178	8.14018	6.9e-09	1.69e-06
ASPN	-4.21859	6.58382	7.3e-09	1.76e-06
STEAP2	3.77187	4.31492	7.34e-09	1.76e-06
PCSK1	6.66293	2.23779	7.79e-09	1.85e-06
HSD52	-6.65653	2.16918	9.26e-09	2.17e-06
ANGPTL1	-2.2829	5.58521	9.4e-09	2.18e-06
GLUL	3.62083	12.5887	9.77e-09	2.22e-06
S100A9	3.92032	4.86887	9.77e-09	2.22e-06
MGST1	5.42148	6.39929	1.04e-08	2.35e-06
SERPINF2	4.87891	2.47481	1.16e-08	2.6e-06
LINC00160	7.52843	0.126679	1.32e-08	2.93e-06
APOD	2.5321	9.91255	1.73e-08	3.79e-06
COL6A6	-4.14073	4.12676	2.08e-08	4.52e-06
PRKCQ	-2.32007	6.15745	2.21e-08	4.73e-06
IL20	10.8234	0.153892	2.22e-08	4.73e-06
GLRX	2.65278	6.83075	2.29e-08	4.84e-06
SLC11A1	3.28617	3.85677	2.69e-08	5.64e-06
ITGB6	-3.35586	3.15228	2.89e-08	6e-06
WDR62	-3.34695	4.56708	2.98e-08	6.12e-06
TMOD4	-2.82527	8.2213	4.03e-08	8.2e-06
CRLF1	4.16516	5.89649	4.07e-08	8.22e-06
SLC3A2	2.21358	7.67272	4.25e-08	8.51e-06
ACE	-3.13223	3.39764	4.58e-08	9.08e-06
GAL	6.07458	2.56612	4.86e-08	9.56e-06
TCEAL7	-2.47622	4.41898	5.22e-08	1.02e-05
NFIL3	2.41202	6.49968	5.36e-08	1.04e-05
CRP	10.5243	-0.137454	5.46e-08	1.04e-05
PHEX	-5.26146	1.93674	5.49e-08	1.04e-05
CRISPLD2	2.33265	6.5819	6.23e-08	1.18e-05
CARS	2.24697	7.0172	6.39e-08	1.2e-05
ESR1	-2.90096	3.25564	6.99e-08	1.3e-05
DMPK	-2.51802	9.11273	7.06e-08	1.3e-05
PIM1	2.21503	5.92526	7.11e-08	1.3e-05
SLC40A1	-2.04039	7.88597	8.37e-08	1.52e-05
C20orf166	-2.55371	4.54169	8.76e-08	1.58e-05
HK2	3.4789	6.44509	9.83e-08	1.76e-05
COL3A1	-3.62351	11.1557	1.16e-07	2.05e-05
FPR1	3.45583	2.78106	1.19e-07	2.09e-05
FADS1	2.18883	5.99914	1.21e-07	2.11e-05
LGI1	-4.28787	1.61482	1.29e-07	2.24e-05
PVT1	3.43014	2.6883	1.38e-07	2.38e-05
FCGR3A	3.32919	3.31644	1.44e-07	2.46e-05
C1QTNF3	-3.29113	4.17685	1.49e-07	2.53e-05
TXLNB	-1.99504	7.92153	1.58e-07	2.67e-05
CPM	2.48375	4.71025	1.62e-07	2.71e-05
TLR2	3.09268	2.83529	1.66e-07	2.75e-05
ACHE	-2.4207	5.94758	1.81e-07	2.98e-05
RAB3IP	2.32624	4.82094	1.98e-07	3.24e-05
CNTN1	-3.30124	4.23349	2.02e-07	3.28e-05
SYNPO2L	-2.17401	6.93232	2.43e-07	3.91e-05
SPSB1	2.03375	5.14097	2.44e-07	3.91e-05
FCGBP	3.50004	2.69872	2.47e-07	3.92e-05
ANK1	-2.65057	7.39061	2.48e-07	3.92e-05
AGL	-2.43636	7.51714	2.51e-07	3.94e-05
SLC39A8	2.60659	3.5889	2.83e-07	4.41e-05
PLD4	-4.84978	1.36214	3.2e-07	4.96e-05
SGCG	-2.32301	6.03132	3.29e-07	5.03e-05
TRIM7	-1.90975	5.52781	3.29e-07	5.03e-05
PLCD4	-2.3014	4.66806	3.36e-07	5.11e-05
ADORA3	3.41789	2.34405	3.77e-07	5.69e-05
MAOA	3.35647	7.14112	3.82e-07	5.72e-05
HMOX1	2.92484	4.4186	3.86e-07	5.75e-05
GAMT	-1.9452	8.93268	4.1e-07	6.06e-05
PHC2	1.96456	7.36251	4.43e-07	6.51e-05
STEAP1	5.43494	3.93208	4.49e-07	6.54e-05
CAND2	-1.94668	5.85883	4.5e-07	6.54e-05
HP	9.6206	6.21447	4.62e-07	6.67e-05
STAC3	-1.98983	7.54945	4.71e-07	6.72e-05
CCL22	-11.6448	0.962433	4.72e-07	6.72e-05
COL1A1	-3.7346	11.2856	4.84e-07	6.85e-05
ECE2	2.88967	3.3507	4.88e-07	6.87e-05
TAF1D	2.05746	6.02209	4.92e-07	6.88e-05
ADAM23	-2.36927	4.09205	4.96e-07	6.9e-05
AMPD1	-2.02269	6.42196	5.08e-07	7.02e-05
TYMP	2.58001	5.57833	5.33e-07	7.33e-05
TCAP	-2.54719	9.85732	5.39e-07	7.37e-05
ITGA5	1.8568	7.78757	5.43e-07	7.37e-05
RCSD1	-2.42047	5.73073	5.47e-07	7.39e-05
CAPN3	-2.4053	7.58784	5.54e-07	7.43e-05
MYC	2.35029	6.7712	5.9e-07	7.87e-05
ACSL4	2.2351	7.03506	5.94e-07	7.88e-05
RPL9	3.09375	5.39262	5.99e-07	7.88e-05
APOC1	2.86283	4.41285	6e-07	7.88e-05
ICAM1	1.94967	4.74613	6.04e-07	7.89e-05
ITGA10	3.5708	6.0189	6.35e-07	8.24e-05
C10orf71	-2.11564	5.54946	6.7e-07	8.64e-05
OGN	-3.34573	5.80129	6.84e-07	8.75e-05
MYOM1	-2.52842	8.91271	6.86e-07	8.75e-05
LOC388796	2.2165	3.9021	7.39e-07	9.38e-05
DHCR24	2.06073	5.63675	7.47e-07	9.43e-05
CA3	-2.7554	14.0105	7.58e-07	9.51e-05
SLC1A5	2.18484	4.67816	7.97e-07	9.95e-05
EGF	-2.36882	4.87164	8.05e-07	9.98e-05
CTSB	1.91309	8.86835	8.08e-07	9.98e-05
CACNA2D1	-1.98337	6.15364	8.7e-07	0.000106869
ITGA9	-2.00688	5.44294	8.84e-07	0.000108042
CD55	1.97902	6.39641	9.05e-07	0.000110004
FCGR2A	2.78482	4.42361	9.35e-07	0.000112672
IGFBP4	2.0307	7.7376	9.36e-07	0.000112672
EIF4EBP1	2.88658	7.7147	9.94e-07	0.000119003
CYP1A1	8.98343	4.7804	1.01e-06	0.000119985
OLFML1	-2.75509	4.02725	1.01e-06	0.00012012
CDC25B	2.65618	5.37189	1.07e-06	0.000125582
MAMSTR	-2.91209	5.65894	1.08e-06	0.000127096
RPL22L1	2.1444	4.77678	1.13e-06	0.000131332
IL17D	-2.97993	4.54568	1.14e-06	0.000131908
BCL3	1.85209	6.07719	1.16e-06	0.00013384
SCN4B	-3.91679	2.18821	1.19e-06	0.000136934
UPP1	2.25487	3.86837	1.2e-06	0.000136934
CISH	2.86536	5.0976	1.21e-06	0.000138192
TRIB3	3.42378	4.62028	1.29e-06	0.000146307
NACA	2.09621	9.46508	1.33e-06	0.00014956
HMCN1	-2.64058	3.98974	1.34e-06	0.00014956
MT2A	2.80264	8.64315	1.35e-06	0.00014956
SLC43A2	1.96281	5.27675	1.35e-06	0.00014956
ADH4	6.86308	-0.101546	1.34e-06	0.00015
LOC729177	-3.9302	1.89267	1.39e-06	0.000153014
MYL6B	-2.72285	9.02469	1.54e-06	0.000168402
KY	-4.62695	3.86999	1.57e-06	0.000170701
SYT14	6.3715	3.54833	1.59e-06	0.000172198
RAB9B	-2.30443	3.84023	1.67e-06	0.000179937
RTN4	-1.81856	9.41371	1.67e-06	0.000179961
IL18R1	3.20421	3.19761	1.71e-06	0.000183003
PCK2	2.53806	3.52678	1.74e-06	0.000183683
SERPINB4	9.86064	-0.788762	1.74e-06	0.000183683
STEAP4	1.84054	6.20548	1.74e-06	0.000183683
EDA2R	-1.99819	5.37467	1.76e-06	0.000184291
MYADML2	-2.72491	5.00516	1.76e-06	0.000184291
C7orf53	-2.78024	4.25231	1.84e-06	0.000191154
RAB20	2.89726	3.07972	1.85e-06	0.000191526
TTC24	-4.87516	0.0670704	1.88e-06	0.000193882
LINC00548	7.69361	-0.213963	1.97e-06	0.0002029
ASB15	-3.13116	4.28821	1.99e-06	0.000203734
IL6R	1.8243	5.09622	2.01e-06	0.000205238
FLRT2	-2.3584	5.50958	2.06e-06	0.000208515
SCNN1G	10.1624	-0.48874	2.16e-06	0.000217708
KAT2B	-1.81253	5.81081	2.23e-06	0.000224402
RBP4	4.21787	4.18354	2.35e-06	0.000235041
FNDC4	2.64915	4.44298	2.36e-06	0.000235041
CD1E	-6.83094	-0.355286	2.63e-06	0.000261128
C1orf162	2.52574	3.42483	2.76e-06	0.000272364
SLCO2A1	3.34481	4.74146	2.78e-06	0.00027401
YARS	2.07407	6.69478	2.83e-06	0.000277282
FILIP1	-1.79552	6.92378	2.86e-06	0.000278731
DKK2	-2.32473	4.23909	2.87e-06	0.000278731
MYOZ1	-2.2494	10.0324	2.88e-06	0.000278731
ORM1	6.54795	1.63323	3.01e-06	0.00029028
AGPAT2	2.32669	6.01376	3.04e-06	0.000292163
SCN4A	-2.05704	5.50384	3.09e-06	0.000295692
TNFRSF6B	3.09086	2.99941	3.17e-06	0.000301393
ERBB4	-2.56919	3.3302	3.28e-06	0.000311235
VSIG4	2.54712	6.27555	3.45e-06	0.000326101
GREM2	-3.28174	4.37685	3.56e-06	0.000334659
SNX7	-1.95169	7.10806	3.57e-06	0.000334659
MAEL	-9.07318	-1.55098	3.61e-06	0.000336787
ST6GALNAC3	2.20881	3.68066	3.91e-06	0.000363394
ERO1L	1.85848	4.73741	3.94e-06	0.000364996
PIM3	1.75198	6.67471	4.03e-06	0.000371051
ATOH8	1.85832	5.69396	4.2e-06	0.000385675
MMP10	9.30224	-1.31274	4.32e-06	0.000395235
IL1R2	4.53972	4.31759	4.41e-06	0.000401404
ENO1	1.76995	9.06757	4.42e-06	0.000401404
TNIP2	1.78183	5.41354	4.46e-06	0.000403445
ANO5	-1.85402	6.25825	4.49e-06	0.000404148
LRP1B	-2.84752	3.66669	4.79e-06	0.000429298
TKT	2.29088	6.03109	4.81e-06	0.000429298
NPC1	1.64867	5.4647	4.84e-06	0.000430986
MEF2C	-1.9616	9.43081	4.92e-06	0.0004362
S100A8	4.15806	6.56336	5.34e-06	0.000471462
SRPK3	-1.8155	7.63634	5.84e-06	0.000513778
ZC2HC1B	-5.83797	-0.774348	5.87e-06	0.000514407
TCHH	9.15396	-1.46402	6.03e-06	0.000526801
FNDC1	-3.54657	2.761	6.14e-06	0.000533936
CTSL1	1.9052	7.37044	6.55e-06	0.000568043
SAMSN1	2.6303	3.19097	6.66e-06	0.000575134
STON2	-1.65509	5.45356	6.7e-06	0.000576154
KIAA0146	1.75084	6.73739	6.85e-06	0.000587068
LYVE1	1.95213	6.10225	6.9e-06	0.000589241
IL1R1	1.81718	6.19136	7.1e-06	0.000603863
MT1JP	4.68658	-0.0961105	7.13e-06	0.000604678
IFITM1	1.9406	7.78604	7.22e-06	0.000610184
SLC16A7	2.61701	4.06847	7.46e-06	0.000627842
STX11	2.06429	4.04172	7.7e-06	0.000645819
SLC22A5	2.23994	4.02247	8.01e-06	0.000668115
CSPG4	1.63884	6.73505	8.03e-06	0.000668115
KBTBD12	-2.04013	4.28296	8.06e-06	0.000668968
PDLIM5	-1.82759	9.23753	8.22e-06	0.000679085
ABCC8	-3.78596	1.11432	8.28e-06	0.000682384
EREG	9.1006	-1.5102	8.44e-06	0.000692603
MASP1	-3.3515	3.6581	8.73e-06	0.000714017
NT5C1A	-3.67024	1.58811	8.9e-06	0.00072565
RTN2	-1.93426	5.43791	8.94e-06	0.000726008
FSTL3	2.01082	4.85162	9.05e-06	0.000732629
ABCC3	3.57243	1.83469	9.16e-06	0.000738554
CSRNP1	1.83976	5.14822	9.55e-06	0.000767345
KCNMB2	-6.0709	-0.130873	9.66e-06	0.000773515
SLC25A1	1.90091	4.9559	9.98e-06	0.00079624
ARHGAP28	-2.48461	6.05976	1e-05	0.00079624
LGALS7	-5.93193	0.193466	1.03e-05	0.00081423
DIAPH2	1.72647	6.04113	1.04e-05	0.000823324
KAZALD1	-3.0569	3.7067	1.05e-05	0.000823808
TLCD2	2.19312	3.28725	1.09e-05	0.000852064
CDNF	-2.43799	2.79652	1.1e-05	0.000861368
C1QB	2.30301	5.55325	1.11e-05	0.000861654
KRT16	11.3757	0.6963	1.12e-05	0.000869723
FAM60A	1.9813	4.70915	1.12e-05	0.000870736
SLA	2.76163	3.18419	1.14e-05	0.000883328
LDHA	1.7713	9.34678	1.17e-05	0.000896295
STC1	3.52416	4.81849	1.18e-05	0.000905437
SEMA4D	-1.88811	5.23733	1.19e-05	0.000907845
MMP3	6.72835	3.27191	1.2e-05	0.000917345
FAM13C	-2.24362	6.84462	1.22e-05	0.000923202
MPZL2	3.24444	4.49869	1.22e-05	0.000924748
PPP1R16B	-2.55911	3.20711	1.24e-05	0.000933685
AHNAK2	2.13795	4.39264	1.24e-05	0.000934361
MAFF	2.70841	5.38223	1.25e-05	0.000934361
TWF2	-1.93388	7.26793	1.27e-05	0.000950666
CLCN1	-3.03549	3.71633	1.28e-05	0.000950666
NME2	1.61353	7.12154	1.29e-05	0.00095636
MDM2	-1.58963	7.2819	1.31e-05	0.000965972
RXRG	-2.46761	2.99326	1.32e-05	0.000972063
GAS5	2.20807	5.35146	1.33e-05	0.000977891
C12orf39	-2.57216	2.72018	1.38e-05	0.00100785
PDE5A	-1.72508	5.87627	1.4e-05	0.00102237
ADAMTS9	1.91575	5.35574	1.4e-05	0.00102237
RETN	3.39033	2.40969	1.44e-05	0.00104435
RAB40B	-1.68254	5.21727	1.52e-05	0.00110318
CRISPLD1	-2.64347	3.30597	1.53e-05	0.00110668
XPO4	-1.71605	6.65154	1.55e-05	0.00111706
SCD	5.07575	9.22084	1.56e-05	0.00112034
ANPEP	2.39087	3.29866	1.59e-05	0.00113518
HIF1A-AS2	1.85159	5.38045	1.61e-05	0.00114723
CNR1	3.67047	2.36024	1.64e-05	0.00116134
TSIX	-7.68515	5.78261	1.64e-05	0.00116134
LOC731424	9.06841	-1.53906	1.65e-05	0.00116288
XIST	-7.78796	5.95013	1.73e-05	0.00121799
NPY	3.59405	1.31292	1.78e-05	0.00124569
MIR206	-6.58618	-1.44682	1.78e-05	0.00124569
TP53I3	-1.94522	4.31187	1.89e-05	0.0013167
PRELP	1.75191	5.75276	1.9e-05	0.0013167
LRRC30	-3.6024	2.04444	1.9e-05	0.0013167
FST	-1.77335	6.60956	1.92e-05	0.00132473
EIF4A1	1.6648	6.74759	1.97e-05	0.00135341
SLC25A33	2.47742	3.40844	1.97e-05	0.00135341
EXTL1	-2.53468	3.36143	1.98e-05	0.00135341
MXRA5	-2.95482	4.07924	1.99e-05	0.00136002
MYOM2	-2.45851	8.97674	2e-05	0.00136002
LOC100506046	2.44986	3.8094	2.02e-05	0.00136874
CCL7	8.86408	0.147414	2.07e-05	0.00139975
MT1X	2.71782	9.99077	2.09e-05	0.00140685
LILRA5	3.63696	1.15253	2.09e-05	0.00140685
XPOT	1.64837	6.84575	2.1e-05	0.00140685
HK3	3.14589	1.92647	2.11e-05	0.00140685
LDLR	2.59694	5.27851	2.11e-05	0.00140685
SAA4	6.93396	-0.950565	2.12e-05	0.00141269
LMOD2	-2.36803	7.33286	2.23e-05	0.00147732
EPDR1	-1.849	5.81293	2.25e-05	0.00149168
PLTP	1.54144	6.1222	2.3e-05	0.00151776
MYOZ3	-2.54598	5.77333	2.32e-05	0.00152912
RPGR	2.06628	4.70276	2.4e-05	0.00157282
VLDLR	-1.70138	4.4665	2.41e-05	0.00157599
FCER1A	-6.102	1.54944	2.42e-05	0.00157832
SNHG15	1.69667	4.67188	2.43e-05	0.00157955
SLC22A3	2.51009	6.92552	2.51e-05	0.00162888
GTPBP2	1.90959	4.41589	2.58e-05	0.00166657
NDST4	-8.55446	-2.03086	2.59e-05	0.00166841
NRIP1	1.65197	7.46946	2.6e-05	0.00166989
TAC1	9.44215	1.71736	2.61e-05	0.00167198
CDO1	2.84549	5.23377	2.64e-05	0.00169229
CEBPD	2.05165	8.32599	2.67e-05	0.0017009
PDLIM7	-1.99202	7.13355	2.67e-05	0.0017009
ISG20	3.01994	2.70448	2.77e-05	0.00175535
YPEL1	-1.90803	4.86426	2.78e-05	0.00176082
SLC30A2	2.5612	3.56223	2.82e-05	0.00177285
DBX1	-7.21127	-1.64675	2.82e-05	0.00177285
LOC100505678	-2.62249	4.08251	2.82e-05	0.00177285
SLAMF1	5.14541	-0.289397	2.84e-05	0.00177891
IGSF10	-2.31178	3.28335	2.89e-05	0.00180423
TRIM32	-1.58834	5.11386	2.93e-05	0.00182156
ALDH5A1	-2.10886	3.81929	2.95e-05	0.00182795
SNHG1	1.89078	5.501	2.95e-05	0.00182795
CYP1B1	2.56079	5.41127	2.96e-05	0.00182795
C3orf43	-5.0714	4.59708	3.09e-05	0.00190444
DARC	1.83035	6.51424	3.1e-05	0.00190538
LRRC17	-2.5114	3.42654	3.15e-05	0.00193096
TRO	-2.15664	5.92	3.23e-05	0.00197159
INHBB	2.98907	2.65219	3.3e-05	0.00201113
PTPN3	-1.9972	4.6456	3.4e-05	0.0020682
IGFLR1	2.71061	3.54059	3.44e-05	0.00208387
DEFA3	7.11761	3.41915	3.53e-05	0.00213121
LOC100507421	-3.4688	2.01208	3.53e-05	0.00213121
FAM176C	2.01642	4.00663	3.59e-05	0.00216072
FBXO40	-3.38858	4.65598	3.63e-05	0.00217611
C14orf159	-1.86354	6.24281	3.64e-05	0.00217611
ATP1B3	2.03587	6.1685	3.7e-05	0.00220753
C2CD4A	3.60788	0.897827	3.77e-05	0.0022475
SLC25A5	1.62032	7.70167	3.78e-05	0.0022475
HIF1A	1.79425	7.1354	3.84e-05	0.00227557
RHOBTB1	-1.87485	5.60694	3.88e-05	0.00229254
C5AR1	2.69781	2.14842	3.97e-05	0.00233936
HIST1H1D	3.2352	1.88432	4.04e-05	0.00237482
TSC22D3	2.66602	9.71651	4.07e-05	0.00238883
LRRC20	-2.36741	4.37202	4.13e-05	0.0024191
ECM2	-2.04831	4.51975	4.15e-05	0.00242442
NOP2	1.52889	6.05442	4.18e-05	0.00243147
SPTSSA	1.62959	6.83481	4.2e-05	0.00244085
PODN	-1.88439	5.55322	4.22e-05	0.00244627
NEDD9	1.74474	5.76954	4.33e-05	0.00250384
GARS	1.62664	7.21248	4.34e-05	0.00250393
C11orf48	1.78755	5.48266	4.41e-05	0.00253497
DGAT2	4.96203	5.96777	4.45e-05	0.00255332
GUCY1A3	-1.95672	5.6498	4.51e-05	0.00258009
TRDN	-1.51826	10.5442	4.64e-05	0.00264894
CHRNA1	-2.01789	9.07673	4.67e-05	0.00265608
MSTN	-5.09074	1.87901	4.7e-05	0.00266999
INSIG1	2.19916	6.55393	4.76e-05	0.00269377
SLC7A8	2.48839	4.38656	4.78e-05	0.00269932
HILPDA	2.95393	4.47369	4.79e-05	0.00269932
NREP	-2.57035	6.13466	4.87e-05	0.00272953
PTGFR	2.97583	4.55428	4.88e-05	0.00272953
TPPP3	-2.69917	5.32319	4.89e-05	0.00272953
GREB1L	-2.19445	4.54875	4.89e-05	0.00272953
DUSP27	-1.5091	6.9188	4.94e-05	0.00274506
COL24A1	-3.2923	3.34596	4.94e-05	0.00274506
PDGFA	1.61967	4.37433	4.96e-05	0.0027517
LINC00313	6.64596	-1.96749	5.07e-05	0.00280315
FAM189A2	-1.66014	4.9934	5.08e-05	0.00280444
MIEN1	1.51468	5.30003	5.1e-05	0.00280696
PRG4	3.44079	5.22308	5.14e-05	0.00281981
C13orf33	1.99733	5.02837	5.15e-05	0.00281981
SEMA6D	-1.90603	3.91843	5.19e-05	0.00283471
SLC25A17	1.61151	4.98858	5.24e-05	0.00285752
MURC	-2.01684	7.63982	5.27e-05	0.00286432
WDR43	1.47443	7.2024	5.3e-05	0.00287891
TMEM165	1.61919	6.34785	5.35e-05	0.00289628
UGCG	1.66319	5.42517	5.64e-05	0.00304811
KCNQ5	-2.07615	5.19958	5.68e-05	0.00306103
STAT3	1.504	8.6847	5.75e-05	0.00308982
IRS2	1.93436	4.7528	5.77e-05	0.00309521
COL21A1	-2.32602	5.28548	5.87e-05	0.00314127
NRBF2	1.83339	6.2447	5.92e-05	0.00316009
SESN2	2.56589	4.59739	6e-05	0.00319439
C15orf41	1.92035	4.15244	6.03e-05	0.0032033
SPP1	3.28436	6.11173	6.08e-05	0.00322165
ASB11	-1.93658	3.73725	6.21e-05	0.00328482
ACOX2	-2.04366	3.51816	6.31e-05	0.00332965
SNED1	1.57627	5.52165	6.34e-05	0.00334038
CYP4B1	4.03515	4.27401	6.43e-05	0.00337797
LRG1	3.40197	1.22374	6.51e-05	0.00341559
MMP1	10.5768	-0.0882692	6.57e-05	0.00343766
GPR4	2.34398	2.67406	6.77e-05	0.00353222
ATP1B4	-2.21526	6.06615	6.9e-05	0.00359329
PROM1	-2.38149	3.26153	7.03e-05	0.00365041
FRZB	-2.27368	4.92943	7.08e-05	0.00366862
PPM1H	-2.70249	1.94174	7.11e-05	0.00367561
RERGL	-2.64974	3.70528	7.3e-05	0.00376741
CDH16	6.87588	-1.79145	7.36e-05	0.00379132
DDIT3	1.68857	5.90149	7.51e-05	0.00385927
HMGA1	1.77645	5.53538	7.53e-05	0.00386031
MYH8	-4.71676	10.3803	7.6e-05	0.00388613
SAP30	1.69424	4.02531	7.66e-05	0.00390832
CR1	3.47232	1.44687	7.69e-05	0.00391832
MYH4	-3.14868	3.25942	7.79e-05	0.00395323
PRKAB2	-1.55536	6.68874	7.8e-05	0.00395323
PAPSS2	1.95058	3.9855	7.81e-05	0.00395323
ZNFX1-AS1	1.75634	7.00218	7.85e-05	0.00396354
SLN	-2.05381	11.641	7.92e-05	0.0039903
MYLK4	-3.22944	2.44068	7.96e-05	0.00400151
LOC100293534	2.31866	2.93855	7.99e-05	0.00400929
TMEM159	-1.62588	5.19217	8.02e-05	0.00401465
WBP1L	1.46469	5.75731	8.04e-05	0.00401805
CHI3L2	6.92038	4.07779	8.06e-05	0.00401835
SHISA4	-1.83342	6.2396	8.12e-05	0.00403615
WDR69	10.084	-0.566864	8.18e-05	0.00406024
FTL	1.42389	10.9312	8.22e-05	0.0040649
LOC284889	1.47828	6.88366	8.23e-05	0.0040649
CLEC4G	4.32466	1.78862	8.44e-05	0.00415687
CALML3	-5.47977	2.79266	8.45e-05	0.00415687
ASRGL1	2.10213	3.02776	8.47e-05	0.00415858
SEMA4B	2.02883	3.9053	8.57e-05	0.0042015
ATXN1	-1.53772	4.96563	8.6e-05	0.00420419
KIAA1671	-2.09112	5.17521	8.64e-05	0.0042182
LINC00475	-4.65377	0.324574	8.68e-05	0.00422806
SERPING1	1.44289	8.80865	8.71e-05	0.00423295
CHODL	-2.19497	4.40771	8.74e-05	0.00423783
SH2D5	10.5381	-0.12646	8.96e-05	0.00433551
RPTN	-8.33923	-2.23649	8.98e-05	0.00433551
DDX21	1.49169	7.11863	9e-05	0.00433581
LINC00478	-2.10223	3.5972	9.15e-05	0.00439841
LOC100128531	-2.65217	3.22856	9.18e-05	0.00440439
GFPT2	2.03544	4.63775	9.22e-05	0.00441324
ART3	1.6203	8.0914	9.25e-05	0.00441843
CMBL	-1.69217	5.75272	9.35e-05	0.00445932
PI16	-2.36923	5.84663	9.37e-05	0.00446055
MSR1	2.49352	3.95512	9.58e-05	0.00455193
GALNTL4	1.75606	4.70397	9.83e-05	0.00464389
CTXN3	-4.85754	1.09646	9.83e-05	0.00464389
C17orf62	1.43992	5.24467	9.84e-05	0.00464389
CTNNA3	-2.23063	3.93637	9.95e-05	0.0046866
CDK2	1.67793	4.28017	9.98e-05	0.0046866
SOCS1	2.07755	3.67482	9.99e-05	0.0046866
MS4A1	-4.22315	-0.0162663	0.000100314	0.00469759
NME1-NME2	1.42076	6.69313	0.000101677	0.00474949
MIF	1.45737	7.19813	0.000101832	0.00474949
FAM83G	3.66065	1.12993	0.000104534	0.00486576
AK1	-1.53162	9.08582	0.000105	0.00487
SLC2A1	1.95969	4.61838	0.000105528	0.00489239
AIG1	-1.70761	4.32919	0.000105945	0.00490194
COL1A2	-2.91042	10.8888	0.000106424	0.00491435
RPS12	1.69827	7.50573	0.000111228	0.00512599
DEPTOR	-1.6493	6.11768	0.000111522	0.00512935
CHPT1	1.92339	6.74983	0.000111781	0.00513112
PPARG	2.30769	4.52386	0.000115957	0.00531228
PYGM	-1.8147	8.92526	0.000116393	0.00532179
FGL1	8.56361	-2.00859	0.000117902	0.00538019
PCK1	6.1176	5.41472	0.000118874	0.00541391
EFNA1	1.61926	4.9599	0.00011961	0.00542945
DKK1	7.85514	-0.833947	0.000119683	0.00542945
LOC100507246	1.39718	7.33364	0.000120652	0.00546273
FAM65C	1.84329	3.99519	0.000121804	0.00550418
CD1C	-5.50286	1.19946	0.000122571	0.00552805
TMEM120A	1.93813	7.17842	0.000123136	0.00554277
NAPSB	-3.39595	0.503955	0.000123749	0.00555959
LINC00340	-2.4964	3.21521	0.000124848	0.00559815
ALPK1	1.74519	4.68777	0.000126284	0.00565162
CXCL14	-2.23849	6.69446	0.000128695	0.00574847
LAMA1	4.42449	1.71415	0.000129938	0.00579285
FBP2	-2.78311	3.21099	0.000132535	0.00589732
CEBPB	1.6742	7.26803	0.000134767	0.00598514
PLD5	-5.04704	-0.769987	0.000135383	0.00600104
IRAK3	1.59053	4.56944	0.00013743	0.00608016
LMOD3	-1.46459	7.69639	0.000138374	0.00611031
STOM	1.42369	8.33591	0.000140356	0.00618604
SNORA33	1.69913	7.86078	0.000143181	0.00629863
NNMT	2.03643	10.0609	0.000143789	0.00631339
CES4A	3.05256	4.89609	0.000145428	0.00636399
AATF	1.51195	6.02095	0.000145751	0.00636399
RRS1	1.52617	4.79524	0.000145953	0.00636399
MIR133B	-4.034	2.0742	0.000146037	0.00636399
TIMP1	2.1517	7.53352	0.000146663	0.00637931
SHISA2	-2.46362	4.91531	0.000148838	0.0064618
FLJ41941	-4.45147	1.7541	0.000149372	0.00647288
GPR98	-3.98549	0.345914	0.000151313	0.0065448
DTWD2	-2.1944	2.86087	0.000151762	0.00655199
KLF9	2.06399	6.28366	0.000153	0.00661334
FXYD1	-1.51279	6.67646	0.000156093	0.00671404
FAP	-2.34966	4.47001	0.000156993	0.00672783
AGT	1.87554	5.93784	0.000157	0.00673
FASN	2.61049	3.88315	0.000161832	0.00691066
PLSCR1	2.08169	6.82743	0.000161855	0.00691066
STEAP3	1.96279	5.90566	0.000162403	0.00692134
SLC25A22	2.11227	2.91642	0.000162889	0.00692935
FLJ35024	-2.76596	1.6428	0.000164058	0.0069663
HBE1	-6.67555	-2.08091	0.000164719	0.00698162
ORM2	5.54853	-0.80702	0.000165546	0.0070039
PALM2	1.4782	4.91815	0.000166173	0.00701763
FCER1G	1.85727	5.29677	0.000169072	0.00712709
NPR3	3.57582	3.40784	0.000172295	0.00724982
HYAL2	1.58406	5.65731	0.000173482	0.00728654
CDC42EP4	1.80193	5.07751	0.000176698	0.00740652
ETNK2	2.92795	3.92828	0.000176976	0.00740652
SRPX	1.60038	6.39291	0.000177836	0.00742914
TAL2	-3.34485	0.891862	0.000179838	0.00749929
ADAMDEC1	8.23348	-2.29716	0.000182237	0.0075811
YIPF1	1.81048	4.8465	0.000182453	0.0075811
DPYS	10.0828	-0.575552	0.000184096	0.00763571
NUDT5	1.74112	4.18528	0.000184708	0.00764744
STAB1	1.43065	5.77972	0.000185531	0.00766786
CPEB3	-1.72995	4.95374	0.000186877	0.00770975
PHYHIPL	-2.10845	5.2104	0.000187581	0.00772509
ITIH5	-2.28004	4.74676	0.000188028	0.00772978
TPST2	1.42227	5.19794	0.000189849	0.00779084
TIFAB	-7.64717	-2.85565	0.000191413	0.0078412
TECRL	-1.982	4.52871	0.000193491	0.00791235
NRK	-2.10344	3.88052	0.000194164	0.00792591
COL5A1	-2.20488	6.7468	0.000199751	0.00813969
TPM2	-1.89722	11.8293	0.000200294	0.00814632
SULT1B1	5.46213	-1.2116	0.000200615	0.00814632
DNAJC1	1.45868	4.94018	0.000201388	0.00816341
PAMR1	-2.48275	4.46587	0.000203423	0.00823154
SLC25A42	-1.5146	5.00218	0.000203952	0.00823656
TFPI	1.45374	7.53637	0.000204256	0.00823656
HTATSF1	-1.39835	7.06813	0.0002059	0.00828846
APOE	1.67097	7.24717	0.000212	0.00850906
ABCB11	7.66591	-2.81223	0.000212113	0.00850906
PRODH	3.01976	7.03465	0.000213798	0.00856189
SERPINE2	3.00217	7.14034	0.000215432	0.00861245
SLC47A2	-2.75831	2.82667	0.0002167	0.00864825
GPATCH4	1.54959	5.39926	0.000219101	0.00872909
SLC25A5-AS1	1.46216	4.75109	0.000220421	0.00876665
C1QTNF2	-2.06484	3.05471	0.000224847	0.00892738
CSF1	1.64695	5.97327	0.000227054	0.00899964
SYNE1	-1.69397	7.77083	0.000232247	0.00918978
FAM107A	2.15066	4.94252	0.000234793	0.00927473
CASQ1	-2.83502	9.11425	0.00023559	0.00929041
RGL3	3.68532	2.12198	0.000236112	0.0092952
SLC36A4	1.72644	4.05009	0.000237733	0.00934319
TNS4	8.1602	-2.38623	0.00024426	0.00956732
ACADSB	-1.35603	5.57901	0.000244	0.00957
NIPSNAP3B	-1.51793	5.21666	0.000245098	0.00958401
STK39	1.66822	4.1444	0.000246123	0.00960466
GLIS3	2.64861	2.14881	0.000246681	0.00960466
FECH	-1.4697	5.45052	0.000246867	0.00960466
CFB	3.05993	4.91696	0.000252	0.00978105
EBPL	1.63396	4.17266	0.000252959	0.00980403
SPATA20	-1.53801	5.06257	0.000253258	0.00980403
VCAN	1.56078	6.90363	0.000254365	0.00981573
TNFRSF1A	1.34309	7.07286	0.000254405	0.00981573
CX3CR1	-2.63837	1.8105	0.000255812	0.00985365
SORL1	-2.14305	3.69354	0.000257336	0.00989593
MTHFD1L	1.77787	3.93096	0.000259896	0.00997618
FBXL22	-2.65625	2.30038	0.000260282	0.00997618
BMP1	1.68498	5.19141	0.000262	0.010019
HSPB2	-1.32934	7.03466	0.000263294	0.0100454
GTPBP1	1.48148	5.02809	0.000263386	0.0100454
CLASP2	-1.37911	6.60493	0.000264745	0.0100807
P2RX6	-2.07185	3.91617	0.000265705	0.0101007
ABCA1	1.80237	6.4123	0.000272	0.0103
BCL2A1	3.03857	0.681847	0.000272	0.0103217
SLC24A2	-2.84216	2.1592	0.00027694	0.0104764
TPM1	-1.48373	10.1528	0.000279957	0.0105721
KIAA0020	1.3266	5.75148	0.00028038	0.0105721
GRIN3A	-3.40649	0.0763503	0.000284181	0.010698
S1PR1	1.45409	5.67126	0.000285707	0.0107381
CYS1	-2.71926	1.9413	0.000286218	0.0107399
NETO1	7.7521	-2.72566	0.000287067	0.0107489
TMEM237	-1.33745	5.28549	0.000287937	0.0107489
SLC25A34	-2.23094	4.05523	0.000288079	0.0107489
OGDHL	-5.00427	-0.649392	0.000288309	0.0107489
OSGIN1	3.08865	2.34775	0.000289889	0.0107905
MIR5690	5.73306	-0.91267	0.000293616	0.0109
PADI3	-11.4264	0.744403	0.00029377	0.0109
C4BPB	6.02841	-1.80218	0.000295578	0.0109496
FYCO1	-1.4119	6.32292	0.000297369	0.0109984
SLC20A1	1.32836	5.27986	0.000299285	0.0110517
CLC	-4.09883	-0.556887	0.000303746	0.0111943
EDNRB	1.62687	5.41826	0.000304113	0.0111943
IFI16	1.59151	6.59432	0.000305535	0.0112289
SVEP1	1.60439	6.54683	0.000306471	0.0112298
PUS7	1.42095	4.8609	0.000306526	0.0112298
EYA1	-2.70196	3.61184	0.000307358	0.0112425
ZXDA	-1.88585	3.00464	0.00031026	0.0113308
MYH7	-2.78648	11.7817	0.000311597	0.0113507
ARG1	4.2457	0.432134	0.000312	0.0113507
FAM213A	1.8398	6.12045	0.000312028	0.0113507
GDF10	-3.42746	1.95809	0.000312966	0.0113582
NHLH2	-4.17988	1.98179	0.000313611	0.0113639
KIAA0408	-2.05343	5.38997	0.000314497	0.0113782
PDE3B	3.02184	2.912	0.000316726	0.011417
PFKFB2	2.3463	5.72234	0.000316979	0.011417
C1RL	2.08438	3.52743	0.000317044	0.011417
CHADL	-2.25644	2.33778	0.000325873	0.0117168
RYR1	-1.50443	8.15262	0.000326929	0.0117366
THNSL1	-1.86403	3.43496	0.000328121	0.0117416
GTF2E2	1.34744	4.85998	0.000328156	0.0117416
PTGIS	1.63738	5.42919	0.000328918	0.0117416
MT1H	6.69319	-1.96199	0.00032929	0.0117416
MT1F	3.03348	1.46415	0.000329595	0.0117416
GCKR	4.3273	0.143305	0.000330291	0.0117484
DNM3OS	-1.90249	3.9837	0.000335989	0.0119327
VEGFA	1.61382	6.30174	0.000337147	0.0119556
HES7	6.60173	-2.01627	0.000339544	0.0120004
ACRC	4.72072	5.13909	0.000339868	0.0120004
RAB27A	1.67703	3.60726	0.000339959	0.0120004
KIAA1199	3.09363	2.74407	0.000343939	0.0121224
MYOT	-1.43813	10.6426	0.000345803	0.0121697
CHGB	3.27662	5.22621	0.000348471	0.012245
TCIRG1	1.29735	5.55026	0.000353555	0.0124049
BZW1	1.27093	7.21345	0.000356622	0.0124936
SBNO2	1.79481	3.54059	0.000357642	0.0125105
FLJ41200	4.49279	-0.0384199	0.000358306	0.0125148
RPSAP58	1.53384	5.17111	0.000361791	0.0126176
REV3L	1.35763	7.32457	0.00036668	0.0127689
MS4A7	1.67527	4.14098	0.000367518	0.012779
SNHG5	1.72287	7.91296	0.000369089	0.0128009
PDPN	1.76047	5.15597	0.000369251	0.0128009
KRT31	-2.83782	2.18881	0.000372294	0.0128871
NACA2	2.18326	2.70213	0.000373936	0.0129247
KCNS2	7.80572	-2.69972	0.000374974	0.0129273
SHMT2	1.47834	5.02131	0.000375123	0.0129273
NOP16	1.36998	6.2236	0.000376957	0.0129642
ARRDC2	1.69158	4.841	0.000377312	0.0129642
TMEM56	-1.57921	5.69365	0.000379415	0.0130039
NYNRIN	-1.80899	3.22683	0.000379585	0.0130039
MFSD12	1.56697	4.0637	0.000382896	0.013098
ATP2B2	-5.55279	-1.04778	0.000386	0.0131966
HOMER3	-1.4684	6.52111	0.000387997	0.0132236
HBB	-4.62419	7.29861	0.000388277	0.0132236
HNRNPF	1.27572	7.25507	0.000390805	0.0132902
UNC13A	7.95767	-2.55376	0.000391816	0.0133051
TNFRSF11B	3.6756	2.77365	0.000392963	0.0133246
FRAS1	-1.98271	4.31267	0.000395466	0.0133899
LCN6	4.10942	1.44431	0.000396428	0.0133988
C10orf10	1.69735	8.84083	0.000396881	0.0133988
FAM198A	2.8929	3.36274	0.0003987	0.0134406
C20orf3	1.37247	6.32606	0.000401117	0.0135025
DCX	-5.25122	1.53715	0.000403066	0.0135485
TRAF3IP2	1.41042	5.05343	0.000403725	0.013551
ZNF878	6.83042	-1.68805	0.000404579	0.0135601
WDR4	1.73958	3.79861	0.000405362	0.0135668
NT5C3L	1.42329	5.3392	0.000406227	0.0135762
ADH1A	2.49653	1.83211	0.000409	0.0136
GGCT	1.29688	5.1669	0.000408408	0.0136124
ZDHHC9	1.43588	4.84397	0.000408751	0.0136124
PRSS12	-3.02872	1.95411	0.0004116	0.013677
FAM180B	-4.43644	1.61238	0.000420269	0.0139451
PLN	-1.90799	6.3092	0.000421459	0.0139647
ANXA13	6.1232	-2.42839	0.000425	0.0140513
RRP12	1.39492	5.51882	0.000425853	0.0140701
P2RY14	-2.4584	1.94747	0.000426654	0.0140766
SEMA3D	-2.29646	2.23714	0.000434163	0.014304
RFPL4B	-9.18776	-1.45853	0.000438878	0.0144165
SNX25	1.29674	5.11522	0.000438884	0.0144165
AOX1	2.27075	4.86265	0.000439	0.0144165
PCDH15	-5.81863	-1.33603	0.000441633	0.014468
MCMDC2	1.55194	4.83695	0.000445793	0.0145837
SMPX	-2.23173	9.1911	0.000449785	0.0146936
SMYD1	-1.72521	8.27589	0.000451823	0.0147395
WNT4	-2.50627	2.92874	0.000452985	0.0147566
FOSL1	3.60463	3.36585	0.000457612	0.0148744
UNC45B	-1.46392	8.39084	0.000457879	0.0148744
ERV3-1	1.7939	3.46018	0.000460281	0.0149315
MB	-1.87239	9.87324	0.000462384	0.0149788
MYH3	-2.05212	10.012	0.000464522	0.0150271
SLC11A2	1.26159	5.55909	0.000466009	0.0150542
CXCR7	1.42619	6.71666	0.000467645	0.0150861
KRT80	2.10257	5.86996	0.000469072	0.01511
FAM89A	1.6863	4.06209	0.00046996	0.01511
RARA	1.47021	4.99528	0.000471881	0.01511
RHBDF2	1.65811	3.48702	0.000472183	0.01511
PPRC1	1.27208	5.57016	0.000472615	0.01511
KCNJ2	-1.61956	4.33144	0.00047263	0.01511
CATSPERB	8.69805	-1.89481	0.00047294	0.01511
PIK3R3	1.47146	5.81702	0.000474769	0.0151476
DLK1	-2.21459	6.22328	0.000483966	0.0154198
ATF4	1.29473	6.15483	0.000489	0.0155554
RPLP2	1.47063	9.37516	0.000490204	0.0155653
SENP3-EIF4A1	1.31725	6.3517	0.000490543	0.0155653
RPL21P28	1.63933	4.6978	0.000491292	0.0155678
F10	-1.92047	3.50131	0.000495342	0.0156748
COL19A1	-2.9942	8.19835	0.000502851	0.0158908
HIST1H2AD	5.06004	-2.25193	0.000507453	0.0160144
LAPTM5	1.41638	5.47163	0.000509387	0.0160537
BAZ1A	1.35027	6.12487	0.000512536	0.016131
CPED1	-1.63935	5.38867	0.000517538	0.0162664
RRP9	1.31222	5.07205	0.000522243	0.0163921
NIPSNAP3A	-1.31444	5.05249	0.000523857	0.0164206
RPL12	1.80716	9.66479	0.000526397	0.0164779
KCNK3	2.85844	2.4931	0.000527613	0.0164812
HCAR2	4.43945	1.58575	0.00052792	0.0164812
SLC5A6	1.45643	4.34481	0.000529429	0.0165061
TNNC2	-1.74219	12.7095	0.000532245	0.0165717
KRT25	-7.40785	-3.05131	0.000539453	0.0167736
TRMT1	1.26567	5.46289	0.000543825	0.0168726
FRMD7	-9.05128	-1.58134	0.000544089	0.0168726
TNFRSF21	-1.34	5.05458	0.000549887	0.0170296
JAK3	2.14544	2.52835	0.000553273	0.0170946
ISLR	-1.38403	5.71272	0.000553458	0.0170946
CAMK2A	-1.7336	4.74052	0.00056016	0.0172787
CCL11	4.09202	0.952101	0.000562492	0.0173223
SSRP1	1.34158	5.81915	0.000563106	0.0173223
CCL5	-2.80502	1.08383	0.000563811	0.0173223
CACNG1	-1.35482	6.76018	0.000567118	0.0174008
PGAM2	-1.6066	7.80773	0.000570477	0.0174775
RPS6KA5	-1.35292	5.18301	0.000571121	0.0174775
DUSP10	-1.74563	4.7933	0.00057254	0.0174979
RNF157	1.75861	4.98486	0.000575344	0.0175605
FAM82A1	-1.85302	3.33648	0.000576507	0.0175729
PTGIR	2.26266	3.44613	0.000582388	0.0177289
CYP3A5	2.88524	3.90633	0.000588175	0.0178816
TGIF1	1.30271	5.12753	0.000591687	0.0179649
SLC6A8	1.39979	4.94602	0.000598922	0.0181608
IL8	3.29581	2.50941	0.000607411	0.0183925
RPL39	1.58512	5.08732	0.000608147	0.0183925
LOC146336	6.11798	0.186267	0.000611409	0.0184614
AEN	1.39089	5.01179	0.000612016	0.0184614
PHACTR3	4.62691	1.84189	0.000616822	0.0185823
ATP8A1	-1.71461	5.01853	0.000618587	0.0186113
SBK1	-2.10221	3.65638	0.000620379	0.0186411
CCDC71L	1.88194	2.8132	0.000622407	0.0186779
DPEP1	7.37779	-3.06362	0.000631358	0.018922
PLAUR	1.55146	4.45591	0.000635644	0.0190259
RPSA	1.38674	6.62963	0.000639515	0.0191171
PKP1	2.63902	1.72251	0.000643004	0.0191725
GPR124	-1.58915	4.46079	0.000643018	0.0191725
SFTA2	7.11132	-3.27065	0.000646047	0.0192329
SEC16B	-2.09116	2.93504	0.0006467	0.0192329
PRL	-2.55296	3.9615	0.000648332	0.0192568
CHST3	1.46122	4.50682	0.000651294	0.0193146
ITPKC	1.40018	5.01936	0.000651942	0.0193146
CBLN4	-3.11127	1.12551	0.000653696	0.0193363
PLVAP	1.4937	6.8684	0.000654338	0.0193363
GSTM4	-1.36324	4.82155	0.000664408	0.0196089
SRPK1	1.24805	5.63638	0.000666817	0.0196432
LOC100505687	-2.06029	3.02912	0.000667451	0.0196432
SERPINA1	2.195	2.53081	0.000668425	0.0196432
ATP13A3	1.37961	6.22332	0.000670237	0.0196432
PABPC1	1.49811	8.32134	0.000670994	0.0196432
SCNN1B	2.77513	2.94464	0.000671564	0.0196432
PMP22	1.37009	8.6157	0.000672772	0.0196432
CLIC4	1.25144	7.93079	0.000672962	0.0196432
FBLN7	-3.24509	1.38154	0.000673181	0.0196432
SDC4	1.32713	6.92207	0.000677204	0.0197275
FRMD6	-1.78956	5.6455	0.000677769	0.0197275
C14orf132	-1.68363	4.35282	0.000679394	0.01975
ATP13A4	-5.18592	-2.36368	0.000680347	0.019753
MAP3K6	1.57555	4.77867	0.000684512	0.0198491
CYP3A4	5.22444	1.95524	0.000687362	0.0199069
SLC3A1	-1.25883	5.6695	0.000691493	0.0200016
LOC100288077	7.94464	-2.56941	0.000693379	0.0200312
SH3BGRL3	1.3631	6.38013	0.000696417	0.020094
C11orf96	1.73686	4.93553	0.000702065	0.0202318
C10orf47	1.92506	3.36628	0.000714736	0.0205481
SLCO4C1	-2.97377	0.776195	0.000714808	0.0205481
HMGCS2	-4.4922	2.99038	0.000718533	0.0206107
ELOVL5	1.40741	5.59955	0.000719646	0.0206107
CAMK2B	-1.32236	6.50466	0.000719649	0.0206107
UNQ6494	6.1591	-0.552133	0.000728278	0.0208321
FBXW7	-1.38061	6.40521	0.000740213	0.0211381
GADL1	-3.14889	3.48968	0.000741309	0.0211381
ENG	1.829	7.77792	0.000741703	0.0211381
MATN2	-1.82762	5.95561	0.000743257	0.0211492
SMAD6	2.56836	3.03196	0.000743914	0.0211492
PGF	2.15315	5.66298	0.000746348	0.0211805
HSBP1L1	2.12549	2.50357	0.000746838	0.0211805
CIDEC	3.56433	3.85817	0.000750019	0.0212434
FAM207A	1.76027	4.43988	0.000750886	0.0212434
SPTSSB	7.696	-2.76715	0.000754361	0.0213034
MARS	1.34893	7.15117	0.000754841	0.0213034
TP73	-3.4487	2.14205	0.000756095	0.0213129
PRKAG3	-1.90694	5.22625	0.000761495	0.0214391
MFGE8	1.70768	5.79087	0.000773628	0.0217543
HAAO	-2.06629	3.12791	0.000777432	0.0218348
IGF2-AS	2.07399	4.22294	0.000785051	0.0220222
SGCD	-1.21354	7.02137	0.000789306	0.0221149
NANS	1.43828	5.74851	0.000791116	0.0221388
CHD5	5.3972	-2.36565	0.000798817	0.0223275
MCM2	-1.61925	3.71236	0.000800042	0.0223348
C1QA	1.31996	5.55387	0.000802809	0.0223609
LUM	-2.147	7.023	0.000802901	0.0223609
CCDC13	2.97744	0.843434	0.000809962	0.0225305
NKAIN1	-2.96367	1.24679	0.000811795	0.0225545
RPS3	1.4548	10.2187	0.000817866	0.0226582
HDAC9	-1.4102	5.19913	0.000818818	0.0226582
RABGGTB	1.19167	5.50673	0.00081939	0.0226582
ABHD5	1.51587	5.17344	0.000819431	0.0226582
HCFC1R1	-1.6378	6.08465	0.000820583	0.0226631
SLC7A11	3.00432	0.877368	0.000822043	0.0226765
ACSL1	1.22761	8.37243	0.000823579	0.0226919
CCNB1IP1	1.8047	5.20634	0.000836668	0.0230252
CD9	1.32018	7.55437	0.000840241	0.0230746
SOAT1	1.43194	4.50278	0.00084137	0.0230746
FAM179A	3.53644	5.17322	0.000842288	0.0230746
ETHE1	1.47964	4.03568	0.000842438	0.0230746
CTSD	1.27983	8.57007	0.000846666	0.0231632
AARS	1.60413	7.53022	0.000864	0.0236
ST6GALNAC2	-1.70666	4.09508	0.000865977	0.0236358
CDC7	1.92778	2.9029	0.000870013	0.0237181
CLIC1	1.25639	7.16853	0.000871197	0.0237225
PECAM1	1.56623	6.42129	0.000873357	0.0237354
DRAM1	1.73616	4.22158	0.000873713	0.0237354
LOC100505875	3.55284	2.22181	0.000875417	0.0237405
PPP1R12B	-1.32305	7.67373	0.000875946	0.0237405
RAB13	1.26781	4.92917	0.000880758	0.0238216
ALDH1A2	-2.26737	3.07545	0.00088099	0.0238216
S100A12	3.35208	2.71444	0.000882756	0.0238416
FOSB	-3.84245	4.82689	0.000890426	0.0240208
PRRT4	-2.5556	2.76469	0.000892598	0.0240515
HSPA6	4.09865	2.31672	0.000894478	0.0240742
KALRN	-1.58559	5.00891	0.000898501	0.0241456
SLC9A2	-2.22249	2.67275	0.000899211	0.0241456
GAB1	-1.4686	4.5238	0.000906606	0.0243161
AHCY	1.36577	6.79714	0.000909	0.0244
NOP56	1.18386	7.42558	0.000913234	0.0244259
COL12A1	1.61353	6.91209	0.000913853	0.0244259
DZIP3	-1.3743	5.18188	0.000916326	0.0244638
UBE2E3	-1.30066	6.27413	0.000917384	0.0244639
PXDC1	1.69271	5.45179	0.000920255	0.0245124
GSTM5	-2.43366	3.07997	0.000937605	0.0249459
TRIM63	1.68929	7.23262	0.00093878	0.0249486
ASIP	5.04741	-0.639529	0.000941	0.024973
RGS1	2.13307	2.95878	0.000946515	0.0250967
SCML4	-6.99638	-3.42817	0.000948283	0.0251149
RMI2	-2.57809	1.40339	0.000953534	0.0252252
KDSR	1.27841	5.74516	0.000957347	0.0252973
SMCR7	-1.39659	4.52458	0.000963283	0.0254252
ODF2	1.30678	5.21368	0.000964644	0.0254322
GNL3	1.18421	7.43044	0.000970683	0.0255624
C6	3.1397	2.55532	0.000973842	0.0255657
SPRED3	6.90452	-3.44216	0.00097395	0.0255657
PTMA	1.23447	9.19637	0.000974111	0.0255657
CRYM	-4.11165	-1.41749	0.00097839	0.0256264
CAB39	-1.19092	7.80233	0.000979113	0.0256264
WFDC2	4.88565	1.71756	0.000979731	0.0256264
SHMT1	1.34938	4.66957	0.000993677	0.0259619
STAT5A	1.16721	5.47701	0.00099791	0.025999
CASQ2	-1.38207	10.1159	0.000998171	0.025999
ABCC2	2.46666	2.40677	0.000998616	0.025999
LINC00598	3.90219	-0.661652	0.00100048	0.025999
RRAD	1.74467	9.54003	0.00100234	0.025999
CRABP2	-2.92092	1.92472	0.00100361	0.025999
C18orf8	1.28024	4.97789	0.001004	0.025999
TRIL	-2.47552	3.53596	0.00100544	0.025999
LY6H	4.11493	0.833138	0.001006	0.025999
FDXR	-1.88262	4.58762	0.00100667	0.025999
C1R	1.2687	8.13652	0.00100741	0.025999
LTBP4	-1.35222	7.87923	0.00101335	0.0261232
CHKA	1.41392	4.28557	0.00101806	0.0261872
CDH1	-3.15516	2.17755	0.00101992	0.0261872
RASSF9	-2.3643	1.53424	0.00102003	0.0261872
SLC7A1	1.32953	4.61951	0.00102034	0.0261872
CRYZ	-1.51607	5.43343	0.00102505	0.0262791
SPHK1	1.89585	4.1188	0.00103587	0.0265155
FKBP4	1.20384	6.91212	0.00103655	0.0265155
PRSS35	-3.30554	0.0998558	0.00104103	0.0266007
LOC344595	-1.91703	3.06783	0.00104784	0.0267453
MMP16	-2.20912	2.46024	0.00105483	0.0268942
LOC100506190	1.4227	4.51933	0.00105925	0.0269772
RPS16	1.39761	7.57188	0.0010652	0.027099
ENPP5	2.59453	4.17943	0.00106975	0.027185
EFNA5	1.56229	3.92654	0.0010819	0.0274637
GIPR	8.15964	-2.38119	0.00108536	0.0274932
ABCG2	-2.00742	2.51836	0.00108543	0.0274932
A4GALT	1.39898	4.46245	0.00109701	0.0277563
LOC100132891	1.51889	4.94501	0.00110384	0.0278987
HIST1H2BF	5.73888	-2.78012	0.00110636	0.0279319
HMGB3	2.12966	5.36201	0.00110912	0.0279713
HK1	1.39056	6.90398	0.00111043	0.0279739
LPPR5	-5.3858	-2.09514	0.00111213	0.0279865
ACER3	1.68277	3.72063	0.00111431	0.0280109
LEFTY2	-2.63986	1.14317	0.00112025	0.0281298
RPL17	1.41869	6.3196	0.00112751	0.0282814
HTATIP2	1.65942	4.31333	0.0011319	0.028359
H19	1.47167	11.6662	0.00113383	0.028359
PYGL	1.3722	4.90284	0.00113426	0.028359
CFL2	-1.24486	9.66316	0.00114366	0.0285632
EML3	1.45914	3.91065	0.0011449	0.0285635
MICAL2	1.56652	5.81183	0.00115085	0.0286812
FAM46A	-1.33925	5.45498	0.00116036	0.028887
FGF6	-4.47856	0.23403	0.00116408	0.0289486
SLC16A6	2.25614	2.6832	0.00116972	0.0290579
ART1	-2.55294	1.63269	0.00117	0.0290978
SMAP2	1.60864	5.39663	0.00117917	0.0292302
GSDMD	1.60755	3.46353	0.00118442	0.0293288
SELE	2.42451	2.5549	0.00118576	0.0293309
ST8SIA2	-2.45456	3.00898	0.00118864	0.0293707
SLC39A1	1.20785	6.64706	0.00120006	0.0295998
LCN10	6.27288	-2.318	0.00120046	0.0295998
F5	5.04289	-0.67146	0.00120675	0.0297235
MAGED1	-1.74677	7.07789	0.00121283	0.0298415
TNC	3.32141	7.86935	0.00121959	0.0299294
NQO1	2.32045	4.20582	0.00122006	0.0299294
TUBA1A	-1.33946	7.52269	0.00122093	0.0299294
IL6	3.94156	1.69961	0.0012223	0.0299294
ALG3	1.17234	5.51017	0.00122284	0.0299294
PTPRF	-1.67886	6.04279	0.00122841	0.0300142
ARTN	3.5475	0.25693	0.00122889	0.0300142
CKM	-1.53377	13.5097	0.00123302	0.0300439
MFAP4	-1.90959	7.53766	0.00123489	0.0300439
DANCR	1.47091	6.00187	0.00123562	0.0300439
MERTK	2.13458	3.1064	0.00123737	0.0300439
FBN3	-5.73547	-2.97055	0.00123787	0.0300439
AZGP1	2.71824	1.56967	0.00124	0.0300439
KLB	4.96506	1.27896	0.00124094	0.0300869
TMEM2	1.31502	4.64494	0.0012455	0.030115
MAB21L3	7.63032	-2.83553	0.00124683	0.030115
C3orf26	1.41729	5.96179	0.00124772	0.030115
SYCP3	1.91309	3.5875	0.00125051	0.030115
NEK10	-2.16447	2.55675	0.00125077	0.030115
PAICS	1.15633	6.07606	0.00125222	0.030115
SNHG6	1.33404	6.96492	0.00125236	0.030115
LOC100506548	1.73461	5.64173	0.00125247	0.030115
FOLR3	4.2193	0.137507	0.00125379	0.0301155
LRRC59	1.22282	5.79089	0.00126166	0.0302734
MYCN	-2.56252	1.3367	0.00127026	0.0304482
LOC100287314	-2.94915	1.30694	0.00127176	0.0304527
MKI67IP	1.26444	6.45164	0.00128008	0.0306205
SHD	-2.70618	4.53575	0.00128335	0.030667
GPAT2	1.7505	3.4757	0.00131626	0.0314211
GANC	-1.238	5.13399	0.00132518	0.0316015
PRKAG2	2.53794	5.78187	0.00133293	0.0317538
PVALB	-3.82916	2.44271	0.00134022	0.0318751
OBSCN	-1.29881	7.80552	0.00134077	0.0318751
PGS1	1.14449	5.76085	0.00134714	0.031994
LOC200772	7.1716	-3.21912	0.00135905	0.0322438
AQP9	2.72462	1.00652	0.00136	0.0323055
SEPHS2	1.32769	4.93187	0.00136413	0.0323055
PLEKHG6	3.71058	0.547666	0.00137012	0.032407
FAM198B	-1.33312	5.92687	0.00138926	0.0328264
VNN2	3.18529	1.0525	0.00140051	0.0330586
HCLS1	1.48741	4.17199	0.00140516	0.0331346
CCDC73	1.28319	5.28897	0.00141393	0.0333077
WDR74	1.17759	5.77674	0.00141667	0.0333384
SLC2A13	1.41332	3.98547	0.00142231	0.0334373
CCBL2	1.27806	4.45942	0.00142906	0.0335619
ASTN2	-1.60006	3.89106	0.00143176	0.0335914
TRIM45	-1.59209	3.88721	0.00144296	0.0338201
MOB3B	1.74288	4.21404	0.00144509	0.0338358
DPP9	1.1915	5.7535	0.00144868	0.0338554
USP32	1.14455	5.41703	0.00144981	0.0338554
MIDN	1.2968	5.61664	0.0014503	0.0338554
HDAC7	1.22903	5.05832	0.00145279	0.0338744
LETM1	1.1275	5.36165	0.00145407	0.0338744
CLCF1	2.2109	2.21473	0.00145549	0.0338744
GPR97	2.5791	2.16758	0.00146014	0.0339486
CACNB1	-1.23549	8.33615	0.0014736	0.0341773
SNRPA1	1.18906	5.12326	0.00147411	0.0341773
C20orf26	1.78931	5.15712	0.00147439	0.0341773
FGF7	1.68351	7.30506	0.00150253	0.0347948
KCNK15	2.60672	1.66033	0.00150785	0.0348833
FCRLA	-4.12167	0.00993442	0.00151202	0.034945
SYNE2	1.24166	8.83578	0.00151994	0.0350727
MYL3	-2.29765	8.41396	0.00152144	0.0350727
CTBS	1.3519	4.46267	0.00152339	0.0350727
GPR133	2.10991	4.14949	0.00152359	0.0350727
LONRF2	-1.83693	2.65492	0.00152545	0.0350809
ACTN2	-1.42026	11.7688	0.00153	0.0351
IVD	-1.20116	5.77883	0.00153859	0.0353131
SESN1	-1.57314	7.00472	0.00155354	0.0355937
RPLP0	1.41452	10.5639	0.00155388	0.0355937
HSPD1	1.15486	8.13884	0.00156108	0.0357234
TNNI3	2.35367	3.87744	0.00156445	0.0357585
RPL28	1.35946	7.67919	0.00156669	0.0357585
C8orf4	1.50038	4.99627	0.00156733	0.0357585
TMEM8C	-2.83803	2.95791	0.00156877	0.0357585
CLCN5	-1.35502	5.00332	0.00157091	0.0357609
CCDC9	1.40448	3.77545	0.00157196	0.0357609
SNHG8	1.47141	6.29049	0.00157448	0.0357831
SNHG12	2.34695	1.88821	0.00157612	0.0357855
MYOM3	-1.58681	7.12826	0.00157942	0.0358253
CNN2	1.41403	4.94791	0.00158964	0.0360219
FAM212A	-2.08463	2.64851	0.00159573	0.0361247
MIRLET7D	-3.61921	-1.60467	0.00159821	0.0361457
TMEM130	-4.4873	-0.848413	0.00161529	0.0364828
APBB1IP	2.22574	2.53176	0.00161626	0.0364828
REEP1	-1.38637	4.6586	0.00161795	0.0364856
ASB16	-1.59652	3.68392	0.00162511	0.0365794
FAM100B	1.94178	2.28648	0.00162526	0.0365794
RASL10B	1.5313	3.82855	0.00163167	0.0366882
C1QTNF7	-2.20595	2.57726	0.00163511	0.03673
ALDH4A1	-1.31805	5.58018	0.00165368	0.0371112
ZDHHC13	1.28822	4.26534	0.00167478	0.0374921
UTS2R	-3.02275	0.9202	0.00167525	0.0374921
PPAN	1.15532	6.06721	0.0016755	0.0374921
FAM209B	5.63325	-2.87119	0.00168039	0.0375654
PPP2R1B	1.50648	4.57615	0.00168712	0.0376794
IGF2BP2	1.61538	4.27258	0.00169428	0.0377999
RBM20	-1.84212	3.47397	0.00169576	0.0377999
NOV	-2.52322	3.13115	0.00169761	0.0378047
PLEKHG1	1.29435	4.33774	0.00170054	0.0378338
NR4A3	3.07893	4.06764	0.00170248	0.0378407
SPOCK1	1.49647	5.6246	0.00171786	0.0381461
MAP2K6	2.33938	5.64791	0.00172412	0.0382485
ST6GAL2	-3.96633	0.639338	0.00172956	0.0383326
PSCA	7.06057	-3.32009	0.00173486	0.0384134
LOC400680	5.86862	-0.836971	0.00174354	0.0385359
SLC9B2	1.48593	3.61948	0.00174472	0.0385359
RAP1A	1.27174	6.29071	0.00174537	0.0385359
UBE2T	-1.81126	2.58074	0.00175306	0.0386689
TCEA3	-1.34494	8.00385	0.00176028	0.0387913
GLT25D2	-2.10398	2.35986	0.0017702	0.0389729
C16orf57	1.21536	4.6984	0.00178126	0.0391792
RPS19	1.43977	11.0112	0.00180062	0.0395677
ARID5A	1.30107	6.16897	0.00181155	0.0397703
SNHG7	1.32533	5.10623	0.00182731	0.0400783
SLC5A4	-4.44285	-2.08694	0.00184663	0.0404638
KPNA2	1.37892	5.54294	0.00185448	0.0405975
CNTN2	-4.57078	-1.88191	0.00185801	0.0406365
IL17B	-2.94916	2.01206	0.00186415	0.0407324
FGFBP1	8.60151	-1.97646	0.00186809	0.0407803
C17orf76-AS1	1.34052	8.05365	0.0018772	0.0408591
IFI30	1.85188	5.3376	0.00187766	0.0408591
GRB10	1.13882	6.09715	0.00187861	0.0408591
S100A3	3.09049	2.49855	0.00187874	0.0408591
PPIF	1.45972	4.59324	0.00188088	0.0408673
ZBTB16	1.8002	7.35636	0.00189106	0.0410501
CYB5R1	-1.13939	8.17972	0.00189657	0.0411313
METRNL	1.49075	3.52002	0.00190252	0.0411909
ACACA	1.42224	4.77803	0.0019	0.0412
RARG	-1.66085	3.93516	0.00190993	0.0413054
ABCG1	1.21508	5.34571	0.00191706	0.0414014
C1QTNF3-AMACR	-1.5591	3.62966	0.00191794	0.0414014
MDH1	-1.212	8.66648	0.00193015	0.0416264
SYMPK	-1.286	5.30637	0.0019368	0.041731
UAP1	1.27193	6.04533	0.00194581	0.0418863
CD52	-2.15199	1.75681	0.00195108	0.0419608
PTDSS1	1.12386	5.55067	0.00196088	0.0421327
CNTN3	3.44889	1.85355	0.00196956	0.0422747
SH3TC1	1.44163	3.50431	0.00197126	0.0422747
CXCL6	8.2194	-2.32968	0.00197295	0.0422747
MATL2963	2.13961	1.71592	0.00199156	0.042634
CYP21A1P	5.44485	-3.02239	0.00201622	0.0431222
NUP210L	3.44609	-0.295657	0.00202254	0.0432176
FAT4	-1.24355	4.57052	0.00203647	0.0434752
SH3BGR	-1.69721	6.83868	0.0020415	0.0435231
ISM1	3.06949	1.45868	0.00204246	0.0435231
RPS10	1.44869	6.03095	0.00205464	0.0437425
GREM1	6.02465	2.49702	0.002057	0.0437528
BIN3	1.19774	5.10809	0.00206415	0.0438502
YDJC	1.69822	3.09261	0.00206833	0.0438502
GALK1	1.38467	4.21555	0.00207048	0.0438502
PTPRG	1.28296	5.63684	0.00207093	0.0438502
CHRNA10	-2.26496	2.11539	0.00207103	0.0438502
G0S2	2.185	6.40622	0.00207813	0.0439606
FAM70B	1.90357	3.34173	0.0020836	0.0440361
LGALS9C	-5.2606	-2.6453	0.00209742	0.0442881
COPZ2	-1.19943	6.05264	0.00210127	0.044329
LRRC14B	-1.81741	2.4436	0.0021072	0.0444138
C15orf57	1.28151	4.09497	0.00210958	0.0444236
SLC19A2	1.58102	6.65486	0.00211429	0.0444825
PTDSS2	1.23634	4.57987	0.0021194	0.0445188
IP6K3	1.55654	7.065	0.00211985	0.0445188
MMRN1	1.59126	5.97575	0.00213216	0.0447368
ABCD2	3.67163	1.17004	0.00214	0.0448
KIAA2018	-1.16352	5.86931	0.00215023	0.044998
LGALS2	-3.29324	-0.895578	0.00215042	0.044998
LOXL4	-1.82297	5.45508	0.00218118	0.0455439
IGLL1	-9.73468	-0.912458	0.0021821	0.0455439
NFATC2	-1.51498	3.32862	0.00218239	0.0455439
FBL	1.19245	6.3335	0.00218816	0.0456215
GRASP	1.48982	4.60438	0.00219003	0.0456215
SH3RF1	1.14785	4.99784	0.00219421	0.0456503
TGFB1	-1.80362	4.79833	0.00219535	0.0456503
LTK	-3.66235	3.40142	0.00219755	0.0456551
SNX22	1.17347	5.90234	0.00221482	0.0459729
PPA1	1.18859	6.72871	0.00222506	0.0461441
EGFL6	3.25801	1.99792	0.00226021	0.0468313
ABCA10	-1.34057	4.92691	0.00226309	0.0468493
SVIL	-1.16433	8.58501	0.00226717	0.0468918
PRR13	1.17992	5.23246	0.00227294	0.0469693
ENPP4	1.4587	5.76971	0.00227926	0.0470555
CMTM8	1.89566	2.59677	0.00228133	0.0470555
GTF2IRD1	1.51839	6.05868	0.00228319	0.0470555
TMEM135	1.28158	5.80272	0.00229315	0.0472065
CD40	1.60081	3.23639	0.00229628	0.0472065
M1	-1.61137	5.82586	0.00229661	0.0472065
PLOD2	2.03395	5.09224	0.00231809	0.047606
ABCB5	8.44107	-2.12374	0.00232439	0.0476931
UGGT2	1.10132	5.31306	0.00233761	0.0479221
CNN3	1.20575	8.58874	0.00235543	0.0482447
ROGDI	-1.30742	4.44858	0.00235926	0.0482807
SPIB	-5.23447	-1.86054	0.00238178	0.0486986
COL5A2	-1.63722	7.22246	0.00238632	0.0487486
ABCC5	1.67567	7.43614	0.00238956	0.0487719
SAMHD1	1.21842	6.21292	0.00239298	0.0487987
BRI3	1.35427	4.24373	0.00239709	0.0488396
FNDC3B	1.08625	7.3959	0.00240096	0.0488635
LINC00520	7.37754	-3.04655	0.00240247	0.0488635
PPAP2B	1.233	7.91048	0.00240532	0.0488787
C3orf23	-1.09082	5.55552	0.00240923	0.0489153
COX6A1	1.13073	6.17784	0.00241724	0.0490345
PTPN12	1.1335	5.82931	0.00241932	0.0490345
SNORD4B	3.91727	-1.76992	0.00242311	0.0490686
PDGFRA	1.11518	7.6131	0.00243233	0.0492122
NAT9	1.23971	4.63859	0.00243968	0.0493181
PDGFD	1.31675	6.28409	0.00245762	0.0496153
THRSP	2.91551	4.1132	0.00245865	0.0496153
FAM167B	2.57723	1.98829	0.00246411	0.0496516
NAP1L3	-2.59726	1.3204	0.00246473	0.0496516
CPAMD8	2.35124	2.49903	0.00247046	0.0496847
PNP	1.87399	2.32601	0.00247065	0.0496847
ZNF143	1.29093	5.49587	0.0024838	0.0499059
CCL20	4.67911	0.304713	0.00248921	0.0499714
NOXA1	-1.52098	3.49261	0.00249207	0.0499856
ACADM	-1.10848	7.05812	0.0025	0.0501
EIF2S2	1.20647	6.72715	0.00251538	0.0503662
MAGED2	-1.32435	9.26582	0.0025221	0.0504572
CD5	-4.43525	-1.18343	0.00252514	0.0504656
PCNT	1.30395	8.97722	0.0025282	0.0504656
GABRG3	-6.49971	-3.79086	0.00252904	0.0504656
NEK6	1.50045	3.94587	0.00253394	0.0505039
AMN1	1.63523	5.4188	0.0025365	0.0505039
IFRD1	1.23154	6.89734	0.00253748	0.0505039
H2AFJ	1.16049	5.15123	0.00254611	0.0506324
CNNM4	-1.29382	4.13916	0.00256559	0.0509761
ASB4	-2.50275	1.21743	0.002583	0.051278
ZNRF1	-1.14822	6.05335	0.00259237	0.0513801
ST3GAL5	1.32749	4.53146	0.00259256	0.0513801
IFNGR1	1.10561	7.14518	0.00261165	0.0517016
NOP14	1.07721	5.99512	0.00261324	0.0517016
MRAP2	-2.54988	1.9541	0.00261974	0.0517798
SKINTL	8.05114	-2.46411	0.00262384	0.0517798
SLITRK4	1.8473	5.1888	0.00262676	0.0517798
SYCE1	7.95621	-2.54492	0.00262688	0.0517798
PTN	-1.95303	3.55643	0.00262834	0.0517798
RPL17-C18ORF32	1.37307	6.11162	0.00263132	0.0517946
TMEM150B	4.43528	-2.16793	0.0026435	0.0519904
DHRS13	1.77238	2.61083	0.0026497	0.0520681
STRBP	1.50045	4.10257	0.00265938	0.0522143
SEL1L3	1.65129	4.4841	0.00266263	0.0522338
ENTHD1	6.08152	-2.36546	0.00266863	0.0523073
NR3C2	-1.53329	3.18262	0.00271485	0.0531684
PDIA2	-4.95302	-1.22917	0.0027218	0.0532596
SYNC	-1.07684	7.47111	0.00272755	0.0533272
FLG	-3.40515	-1.22522	0.00273105	0.0533508
AUP1	1.08748	6.7754	0.00274	0.0534163
VTCN1	-5.59003	-3.03816	0.00274011	0.0534379
IYD	6.70796	-3.59978	0.00274647	0.0534535
SPINK2	-4.90664	-0.0253477	0.00274693	0.0534535
NOL12	1.27185	4.64345	0.00274781	0.0534535
C2orf18	1.28025	4.32927	0.00276302	0.0537043
IGSF1	-3.32367	3.47313	0.00277	0.053795
NIPAL4	3.80788	0.415037	0.00277433	0.0538341
CADM2	-1.34356	4.45963	0.00279328	0.0541565
MVP	1.16812	6.55865	0.00281825	0.054595
CCDC107	1.09071	5.38985	0.00282533	0.0546867
RPS24	1.33181	8.76362	0.00284811	0.0550817
CROT	-1.44808	3.73632	0.00286216	0.0553074
SCT	-3.58933	3.76225	0.00286955	0.0553762
PNO1	1.25865	5.59971	0.00287049	0.0553762
FAM47E	-1.82407	2.63381	0.00287879	0.0554901
STMN2	-3.48198	-0.320271	0.00289944	0.0558419
PPL	1.67705	5.77293	0.00290647	0.0559026
MAT2A	1.13764	7.40024	0.00290741	0.0559026
PDK2	-1.08929	6.55027	0.00291088	0.0559231
TLE3	1.50046	4.8827	0.00291627	0.0559804
EXOC6	-1.10258	5.0073	0.0029272	0.0561438
REPS2	2.35882	2.69579	0.00293619	0.0562697
NUPR1	1.13478	6.5179	0.00294682	0.0564269
LINC00032	5.47002	-1.84616	0.00297496	0.0568823
TNNI1	-1.65106	11.1711	0.0029755	0.0568823
SPTA1	5.77967	-2.64144	0.00298938	0.0571005
RAB31	1.06774	5.57997	0.00299487	0.0571584
RGS7BP	-2.50818	0.922713	0.00299952	0.0572001
TAGLN2	1.0617	7.25268	0.00300975	0.0573458
HAPLN3	1.56125	3.0402	0.00301843	0.0573458
USP2	1.18681	5.74149	0.00301863	0.0573458
SEMA3C	-1.59551	6.13877	0.00302104	0.0573458
ANXA8	-4.94753	-2.86983	0.00302152	0.0573458
DENND1B	-1.30768	3.90699	0.00302197	0.0573458
GGT7	1.62259	4.506	0.00304276	0.0576932
CREM	1.10707	5.273	0.00304775	0.0577051
SLC36A2	-1.71299	3.39212	0.00304835	0.0577051
UBE2G1	-1.04862	7.51355	0.00305183	0.0577239
GGTA1P	-1.67402	3.30591	0.00305644	0.0577639
LOC100507537	-1.51053	7.79918	0.00306302	0.0578413
TMED5	1.25313	6.7047	0.00307237	0.057948
TTC38	1.20041	4.78508	0.00307366	0.057948
ESRRB	-2.744	-0.0563435	0.00307906	0.0580027
RPL18A	1.24266	8.50695	0.00308718	0.0581084
MADCAM1	6.65943	-1.97271	0.00309579	0.0582235
HPSE	2.93944	0.583214	0.0031191	0.0586144
SREBF1	1.39749	6.06941	0.00313459	0.0588578
PIP4K2B	-1.10811	5.40023	0.00314392	0.0589854
IMPDH2	1.2463	8.14197	0.00316232	0.0592827
C5orf65	-1.24755	4.75079	0.00317626	0.0594959
C1QTNF6	-2.14868	2.53153	0.00318431	0.0595988
CALM1	-1.25569	10.2012	0.003191	0.0596646
CREB3L1	-1.65948	3.51634	0.00319297	0.0596646
ASB18	-3.52553	-0.176437	0.00321422	0.0600134
KIR2DL1	7.1276	-3.23987	0.00321871	0.060049
ATP1A1	1.10018	7.4616	0.00323	0.0602055
LOC647946	7.92934	-2.56295	0.00324571	0.0604556
TALDO1	1.07829	7.21496	0.00325656	0.060609
AP5B1	1.41661	3.7245	0.0032624	0.060625
C18orf1	-1.45268	3.34921	0.00326263	0.060625
TRMT13	-1.131	5.78985	0.0032757	0.0608191
SLC43A3	1.41279	5.45619	0.003297	0.0611657
SSX2IP	-1.27545	5.22558	0.00330134	0.0611973
RCN1	1.28638	6.707	0.0033094	0.0612544
PAK7	-9.38138	-1.252	0.00330969	0.0612544
AAK1	1.3233	4.6788	0.00331322	0.0612709
PAK1	-1.60035	4.64381	0.00331656	0.0612838
NBPF1	-1.48182	5.57232	0.00333351	0.0615481
PREPL	-1.09764	8.51431	0.00336873	0.0620996
ALOX5	1.6316	3.30196	0.00337	0.0621
SERPINB7	8.31867	-2.24825	0.00338498	0.0623052
MPP6	-1.23945	4.57575	0.00338588	0.0623052
CD177	3.93066	0.982941	0.00338793	0.0623052
ATP1A1OS	1.13109	5.04569	0.00339246	0.0623391
HSPA7	2.38455	1.32654	0.00341163	0.0626419
EMR2	2.94867	0.711867	0.00341924	0.062732
HNRNPAB	1.10738	6.15869	0.00345032	0.0632204
DDX55	1.17725	4.72638	0.00345131	0.0632204
NPNT	-1.47281	6.08682	0.0034684	0.0634834
CKMT2	-1.33769	8.62553	0.00347527	0.0635591
APOBEC2	-1.08481	8.00011	0.0034869	0.0636728
PRR16	-1.4776	4.20723	0.00348697	0.0636728
RYR3	-2.05485	5.7031	0.00349286	0.0637003
SLC9A3R1	1.2357	4.11523	0.00349396	0.0637003
TOX2	2.33573	1.99573	0.00351329	0.0639645
WISP2	2.69832	1.99382	0.00351396	0.0639645
BAAT	-3.63351	-1.16114	0.00352	0.0640143
SETMAR	-1.31235	3.97202	0.0035239	0.0640451
TPTE2P3	-4.28161	-1.32372	0.00353192	0.0640998
CDH22	-3.32649	0.122796	0.00353243	0.0640998
ARMC12	3.363	0.0788956	0.00353552	0.0641057
ECH1	-1.16938	8.89754	0.00354054	0.0641467
SUN2	1.1317	7.91634	0.00354689	0.0641698
TRIM55	-1.24137	7.44605	0.00354734	0.0641698
C1orf140	-4.13804	0.170186	0.00356024	0.0643531
RAP1GDS1	1.12142	4.84289	0.00356342	0.0643605
RSL1D1	1.14535	9.17886	0.00357797	0.064573
C1orf64	7.31294	-3.12506	0.00358273	0.0646088
NOP58	1.06722	7.50295	0.00359635	0.0648041
FAM50A	1.04706	6.29558	0.00360417	0.0648228
GSDMC	-2.71721	1.06973	0.00360422	0.0648228
SNHG9	1.75095	3.46081	0.00360576	0.0648228
KIAA1217	1.42339	7.5361	0.00361037	0.0648555
RAB7L1	1.51852	3.46089	0.00361664	0.0649065
RPL37	1.28151	8.77341	0.0036188	0.0649065
SLC45A3	-3.22369	-0.0233564	0.00362399	0.0649493
HHIP	-2.49292	1.90985	0.00363683	0.0651292
C21orf7	-2.12442	7.33953	0.0036529	0.0653667
SEC61B	1.10592	6.07884	0.00365697	0.065383
H2BFXP	5.24775	-3.19172	0.00365944	0.065383
RCBTB2	-1.1509	4.84125	0.00366889	0.0655014
TOM1L2	-1.06053	5.06577	0.00367794	0.0655773
RNF43	-4.17843	-2.86294	0.00367879	0.0655773
LGALS7B	-3.78577	-0.521578	0.00370037	0.0659114
WTAP	1.14797	6.80602	0.00370539	0.0659503
ATOX1	1.14778	4.37502	0.00372	0.0661249
UCP1	7.41836	-1.25442	0.00373177	0.0662785
PPP3CC	1.19024	6.3483	0.00373239	0.0662785
PFDN2	1.1616	5.94966	0.00373669	0.0663041
FEM1A	-1.12081	6.70465	0.00374947	0.0664653
DDX39A	1.19956	5.68782	0.0037515	0.0664653
BRMS1	1.13783	5.323	0.00376114	0.0665154
PTP4A2	1.07414	8.49353	0.00376203	0.0665154
LBP	3.99852	4.30627	0.00376611	0.0665154
TMEM143	-1.307	4.34713	0.00376642	0.0665154
RPS7	1.22682	8.01004	0.00376864	0.0665154
ENO3	-1.31996	10.8621	0.00379635	0.0669535
NPC1L1	4.97341	-1.55207	0.00381553	0.0672407
TOR3A	1.2106	5.18446	0.00382476	0.0673523
COL15A1	-1.95997	8.32637	0.00387445	0.0681757
FOSL2	1.18102	7.28426	0.00390302	0.0686264
NMNAT3	-1.54239	3.32175	0.00390959	0.06869
SLC25A13	1.26167	4.18441	0.00393172	0.0690264
ONECUT2	6.59035	-3.67833	0.00394763	0.0692175
SLC1A7	-2.8843	0.686511	0.00394856	0.0692175
SLC38A2	1.0802	8.05014	0.00395374	0.069256
ENPP2	1.08895	5.89234	0.00396439	0.0693902
AIFM2	1.79917	4.23712	0.00397569	0.0695357
RPL36A	1.56261	3.21947	0.00397925	0.0695456
NEU4	-2.67857	3.00652	0.00400805	0.0699957
SCN2B	-2.34068	1.41318	0.00401427	0.0699957
HN1	-1.22593	4.84509	0.00401496	0.0699957
AJUBA	-1.79245	4.16763	0.00401794	0.0699957
RPL37A	1.27549	9.29869	0.00402128	0.0699957
SIRT5	-1.14554	4.57317	0.00402309	0.0699957
HIF1AN	-1.07106	5.68124	0.00404249	0.0702557
SCARNA17	2.24508	1.52057	0.00404408	0.0702557
BPHL	-1.48929	3.93353	0.00405	0.0703475
MAP1LC3C	-1.66001	3.12823	0.00408259	0.0708188
METTL12	1.59622	3.03376	0.00409167	0.0709232
LRRC32	1.30062	5.62684	0.00409613	0.0709476
BCR	1.35777	4.64429	0.00411	0.0711662
PCOLCE	-1.73565	6.21825	0.00413495	0.0715134
DKFZp451B082	-2.84564	1.23154	0.00415457	0.0717634
NEDD4	1.26835	5.66175	0.00415581	0.0717634
CLEC7A	2.06439	2.3241	0.00415867	0.0717634
MUC1	4.00212	-1.39875	0.00417716	0.0719677
PTTG1IP	1.18967	7.99411	0.00418262	0.0719677
PTH1R	1.79316	3.20785	0.00418345	0.0719677
CAP2	-1.05843	8.76017	0.00418468	0.0719677
GALNT8	4.68489	-1.04262	0.00418601	0.0719677
RNF207	1.53889	3.32692	0.00422234	0.0725387
TMEM100	1.89598	2.55866	0.00423937	0.0727775
HGS	1.10145	7.42793	0.00424403	0.0728036
RHOC	1.15506	7.00029	0.00425	0.0728212
RHBDD2	1.06007	4.98557	0.00426608	0.0730738
RPF2	1.33963	6.19881	0.00427013	0.0730895
RTEL1-TNFRSF6B	1.30274	4.70594	0.00427623	0.0731398
FHOD3	-1.60317	3.1825	0.00430037	0.0734987
GAP43	4.64298	0.632183	0.00431175	0.0735999
LRRTM3	-2.64447	1.16924	0.00431263	0.0735999
TMC3	-4.60611	-3.21166	0.00433474	0.0738924
GLT8D2	-1.2776	4.86604	0.00433613	0.0738924
RIPK4	5.1606	-3.16111	0.00433945	0.0738948
LOC643723	-2.91863	-0.792396	0.00434453	0.073927
RPL13A	1.25998	6.89894	0.0043785	0.0744505
ALDH1A3	1.70349	4.13389	0.0044	0.0747
SPG20	1.03391	6.90057	0.00439945	0.0747486
CRYM-AS1	3.34894	-1.62762	0.00440686	0.0747685
CLDN5	1.41588	7.28053	0.00441761	0.0748962
LPCAT3	1.0791	6.11392	0.00444201	0.075255
RPSAP52	6.30537	-3.87942	0.00445062	0.0753459
CEBPG	1.17513	6.87148	0.00447016	0.0756215
KCNJ14	2.41944	0.429335	0.00449482	0.0759823
CDCA7L	-1.34448	3.78299	0.00449803	0.0759823
CASP7	1.171	5.20934	0.00451013	0.0761262
DNAH3	-3.79444	-1.29547	0.0045131	0.0761262
PRRX2	1.76374	3.9135	0.00455236	0.0767322
PHOSPHO1	-2.53837	3.68266	0.00455736	0.0767322
CCDC102B	-1.55417	3.39396	0.00455894	0.0767322
CCDC80	-2.40762	6.71021	0.00456254	0.0767372
IL11RA	-1.63558	5.36006	0.00457297	0.0767927
RPS21	1.27458	8.17853	0.00457557	0.0767927
FCGR1A	3.25466	-0.358069	0.00457576	0.0767927
EDEM3	1.15043	6.40828	0.00459155	0.0770021
RGS5	-1.33227	6.88382	0.00460582	0.0771857
LOC100129845	-1.94138	2.826	0.00461369	0.077261
SLC25A12	-1.06785	6.26526	0.00461696	0.077261
MOCS1	1.15231	5.00661	0.00462573	0.077352
TARS	1.19246	7.18005	0.00464033	0.0775402
TTC30A	-1.5818	2.63479	0.00464857	0.0776221
XRN2	1.07291	7.19559	0.00465323	0.0776442
HIP1R	1.31925	3.95141	0.00467137	0.0778365
RALGAPA2	1.23492	7.046	0.00467146	0.0778365
CLIC6	2.20829	1.96554	0.00468183	0.0779533
NR4A1	1.76651	7.75553	0.00468834	0.0779768
CCDC89	-2.27489	0.981194	0.00469405	0.0779768
SEPW1	-1.22232	7.26582	0.00469522	0.0779768
ANKRD23	-2.4273	9.25471	0.00469667	0.0779768
FAM47A	-6.2446	-3.98357	0.00470124	0.0779969
AAGAB	1.17276	5.86301	0.00472244	0.0782722
ADAMTS16	-3.4422	0.9891	0.00472457	0.0782722
MYO18A	-1.31645	6.64727	0.00473255	0.0783485
ISG15	2.5935	4.98915	0.00474073	0.0784022
FMOD	1.90879	5.40138	0.00474254	0.0784022
ARNTL2	2.12736	1.52059	0.00474684	0.0784174
WBP2	1.04917	7.18121	0.00475588	0.078511
SOX6	-1.3111	4.88965	0.00476991	0.0786866
MFSD2A	2.34025	1.73992	0.00478065	0.0787569
HAL	4.00358	0.91562	0.00478095	0.0787569
CIRH1A	1.14315	7.07989	0.00479046	0.0788576
BEST2	4.14125	0.370552	0.00480236	0.0789975
MEIS3	1.54071	2.98486	0.00482549	0.0793217
CILP	-2.66024	6.22918	0.0048307	0.0793513
ECHDC3	1.59832	6.10526	0.00483542	0.0793727
DENND3	1.61423	4.37228	0.00485326	0.0796092
SSTR1	-2.45472	0.202648	0.00485916	0.0796498
ZEB2	-1.20157	6.97517	0.00486393	0.0796717
ANGPT2	1.4937	5.7189	0.00487	0.0797583
NR1H3	1.28153	4.41651	0.00488644	0.0798946
SRXN1	1.17552	5.28805	0.00489092	0.0798946
ROM1	2.10063	1.23877	0.00489275	0.0798946
LOC728978	-2.66293	-0.016502	0.00489473	0.0798946
ABHD2	1.22608	6.27978	0.00490436	0.0799891
LOC100499227	2.78793	0.464311	0.00490952	0.0799891
CD44	1.76272	7.309	0.00491186	0.0799891
PDK1	1.15659	4.64054	0.0049143	0.0799891
PLCL2	-1.05619	5.25026	0.00491862	0.0800033
FSTL4	4.507	-0.756557	0.00493237	0.0801708
EDN1	1.49402	4.58095	0.00496057	0.0805728
SLC8A1	-1.68017	2.86418	0.0049757	0.0807622
C2CD2	1.56108	3.69854	0.00499011	0.0808642
JMJD6	1.0448	5.08076	0.0049927	0.0808642
RPL3	1.25775	10.1254	0.00499566	0.0808642
DNAJC3	1.10731	6.19362	0.00499592	0.0808642
FXYD4	-3.73153	0.208309	0.00511003	0.0826537
P2RX6P	-2.61667	-0.00170236	0.00511875	0.082737
STK33	-2.41556	0.389271	0.00513944	0.0829947
PITX2	-1.45093	6.07175	0.00514184	0.0829947
STON1	1.58855	3.36426	0.00515379	0.0831299
ALOX15	-4.15909	-3.18859	0.00516	0.0832
PPIB	1.08402	7.07342	0.00517414	0.0833424
CLCN4	-1.17435	4.88177	0.0051797	0.0833742
CLCNKA	3.41305	-0.689987	0.00519225	0.0835183
RPS27A	1.25803	8.38373	0.0052114	0.0837682
SERPINB3	7.9046	-2.62066	0.0052273	0.0839616
DDX4	-7.3877	-3.04911	0.00523066	0.0839616
CCND3	1.1737	5.40727	0.00523898	0.0840371
OSBPL7	-1.72509	2.87184	0.00524334	0.0840491
SIRPB2	2.39578	0.314419	0.00525402	0.0841622
NEFL	-4.07377	-0.699528	0.00527096	0.0843754
SFRP1	1.92705	4.62619	0.00528432	0.0845064
LINC00320	-6.76709	-3.59957	0.00528643	0.0845064
PSAT1	1.67196	3.38939	0.00529719	0.0846202
MTFP1	1.61446	3.27964	0.0053592	0.0855519
CALML6	-2.1955	1.39156	0.00538506	0.0859058
ULK4	1.63943	2.80183	0.00540617	0.0861833
AGFG1	1.02621	6.85498	0.00541878	0.0863251
SDCCAG3	1.09924	4.64064	0.0054245	0.0863571
GCG	7.62679	-2.83981	0.00544375	0.0865871
PFKP	1.13695	6.60006	0.00544641	0.0865871
RPL27	1.14895	9.65098	0.00548262	0.0871032
LIPI	-5.0229	-3.49915	0.00549705	0.0872727
LOC100129027	5.68443	-2.80961	0.00551791	0.0875441
NAA10	1.00901	6.05835	0.00552476	0.0875928
SDF2L1	1.16122	4.47323	0.00555112	0.0879507
FOS	-1.68352	8.75371	0.00558484	0.0883787
BYSL	1.09624	4.43197	0.00558574	0.0883787
CYP4F3	4.92807	-3.44093	0.00560801	0.0886452
HFE2	-1.42518	5.74411	0.00561021	0.0886452
LINC00086	-2.68611	-0.148611	0.0056207	0.0887282
XBP1	1.15355	7.19085	0.00562512	0.0887282
LOC646576	-1.96224	1.53669	0.00562692	0.0887282
KBTBD13	-3.31354	0.8809	0.0056354	0.0888015
ADCY3	1.07496	5.35996	0.00566	0.089
C9orf100	1.09568	4.50982	0.0056588	0.0890054
MOCOS	3.4107	0.280683	0.00566235	0.0890054
HRH1	1.65104	3.04906	0.0056673	0.0890054
ASPG	4.98165	-0.904986	0.0056675	0.0890054
MT1L	2.15027	1.38376	0.00568426	0.0892083
INHBE	2.81124	0.61728	0.00571179	0.0895799
RBFOX2	-1.08997	6.95764	0.00571668	0.0895961
SPANXN3	7.81632	-2.69855	0.00572942	0.0897351
C3orf52	2.70987	0.687957	0.00575021	0.0899893
CYBASC3	-1.1076	4.68758	0.00575369	0.0899893
HIPK2	1.23146	6.0746	0.00575727	0.0899893
DDX11	1.59261	3.01146	0.00576832	0.0901014
FOXI2	-4.41622	-1.07095	0.00578276	0.0902662
CRTAC1	-2.23506	2.72633	0.00581238	0.0906677
TFCP2L1	3.815	4.25612	0.00582408	0.0907197
IL17RD	-1.57094	2.64678	0.00582814	0.0907197
SNORD114-21	6.47618	-3.75707	0.00583122	0.0907197
TNFRSF10B	1.13985	5.1664	0.00583134	0.0907197
FLT1	1.37322	6.57609	0.00584112	0.0908111
LPCAT1	1.2589	4.52058	0.00584636	0.0908317
SMTNL2	1.35819	8.0094	0.00587386	0.0911979
RPS9	1.21809	8.67587	0.00588269	0.0912191
PRMT3	1.05741	5.22053	0.00588308	0.0912191
OVGP1	2.62768	0.764613	0.00588828	0.0912389
IGSF3	-1.59877	3.13719	0.00592162	0.0916943
SETD7	-1.17989	6.74244	0.00592569	0.0916962
ABLIM1	1.14167	8.41677	0.00594607	0.0919502
DPH3	1.07165	5.63515	0.0059509	0.0919637
HM13	1.12022	6.41929	0.00595926	0.092029
B3GAT3	1.19834	4.04903	0.00596305	0.092029
ZNF331	1.1655	4.88485	0.00597011	0.0920769
VWA5B1	4.35421	-2.47553	0.0059763	0.0921111
KANK1	-1.09617	5.66305	0.00600786	0.0924786
TIMM9	1.05521	4.84469	0.0060081	0.0924786
SLC50A1	1.21808	4.17363	0.00601374	0.092504
CCNL1	1.07831	7.1839	0.00601785	0.0925061
RPL5	1.17987	9.88169	0.00603202	0.0926625
ATP2A2	-1.12083	8.85184	0.00606	0.0930221
JAK2	-1.1349	5.29372	0.00606344	0.0930221
RPL26	1.21068	8.44396	0.00611148	0.0936973
MPST	1.17	6.04681	0.00614401	0.0940783
FTH1	1.01719	11.1497	0.00614444	0.0940783
TGM2	1.40767	6.77399	0.00615688	0.0942068
VDAC3	-1.02682	8.41924	0.00617903	0.0944834
FAM46C	-1.514	3.48005	0.00618392	0.0944959
PRSS56	-1.77449	2.36967	0.00621437	0.0948856
IGF2	1.66264	5.35256	0.00621759	0.0948856
KHDRBS3	1.07454	5.25763	0.00622247	0.0948977
NRCAM	-1.48959	3.93964	0.00623429	0.0949373
AASS	1.43487	6.08524	0.00623449	0.0949373
PRINS	2.27334	2.70556	0.00623887	0.0949373
HOMER1	-1.69069	4.62353	0.00624141	0.0949373
RTTN	-1.18001	4.55101	0.00625135	0.095002
NMT1	1.00707	6.21214	0.00626147	0.095002
TREML3P	6.01086	-4.09112	0.00626201	0.095002
ACSS1	1.37145	6.96931	0.00626202	0.095002
GLTPD1	-1.23234	3.87412	0.00630929	0.0956184
RPL13	1.25298	10.819	0.00631089	0.0956184
HSD17B11	1.15554	6.16846	0.00631916	0.0956814
GLIS3-AS1	3.7838	-2.3617	0.00632406	0.0956931
TAP1	1.02645	5.55219	0.00633379	0.0957341
DBP	-1.7725	3.94036	0.00633524	0.0957341
CCDC43	-0.979231	5.58813	0.00633913	0.0957341
MINA	1.18334	6.56446	0.00634362	0.0957396
ZDHHC19	4.08016	-1.02075	0.00636498	0.0959995
C4orf48	1.78116	2.45012	0.00638801	0.0961753
PYY2	6.57501	-3.7107	0.00638849	0.0961753
ALOX5AP	1.48572	4.14974	0.00639	0.0962
FAM177B	-4.25498	-3.08358	0.00644226	0.0968817
CTPS1	1.14804	4.90478	0.00644432	0.0968817
ANKMY2	-1.05227	5.22127	0.00647224	0.0972385
GAK	0.985741	5.65564	0.00648722	0.0974005
IRAK2	1.54473	3.36069	0.00649883	0.0975118
LOC286367	-1.64619	2.31572	0.00650624	0.09756
SHISA5	1.18972	5.98224	0.00651118	0.0975668
CDH19	2.37743	3.99417	0.00651509	0.0975668
RPS3A	1.22669	6.46042	0.0065216	0.0976013
BCAT1	1.16888	4.72584	0.00657	0.0982381
DENND2D	1.96996	2.06415	0.00657261	0.0982381
MRC2	-1.60986	5.75252	0.00662858	0.0990109
MTA2	1.03028	4.75235	0.00667768	0.0996484
MCMBP	0.968307	6.9928	0.00667983	0.0996484
FAM174A	-0.999936	5.0562	0.00670295	0.0998649
ALPL	2.04819	1.32195	0.0067	0.0999
AK4	1.5531	3.7203	0.00675	0.1
RGS16	1.20571	3.98921	0.00671812	0.100027
RPS2	1.19944	10.2282	0.00675041	0.10033
HEXIM1	-1.02244	5.21081	0.00675147	0.10033
COL14A1	-1.95091	6.54701	0.0067895	0.100749
ANGPT1	-1.93074	4.25925	0.00679	0.100749
TMEM208	1.02103	5.00169	0.00679701	0.100749
CPZ	-2.05401	2.63346	0.00680147	0.100751
NAA16	1.10723	4.98556	0.00681485	0.10087
SLC24A6	1.06129	4.71998	0.0068182	0.10087
ACVR1B	1.35929	3.32903	0.0068	0.101
ELOVL1	1.11895	4.77477	0.00684479	0.101199
SNORD11B	6.02309	-4.08502	0.00685159	0.101226
IER2	-1.58852	7.58895	0.0068589	0.101226
RNF175	3.58269	-0.263441	0.00685965	0.101226
HINT2	-0.990347	6.0397	0.00686813	0.101286
PRELID1	0.962725	6.40465	0.00690716	0.10177
PKNOX2	1.61121	4.55456	0.00690967	0.10177
PLEKHA5	-1.02908	5.133	0.0069344	0.102069
SLC25A32	0.985567	5.19803	0.00695542	0.102314
RPL35	1.16739	9.403	0.00699591	0.102844
C6orf48	1.10364	5.55923	0.00700969	0.102982
ADARB1	1.26573	6.58427	0.00702	0.103
C21orf128	7.26273	-3.14872	0.00704927	0.103432
PHYHIP	1.79716	2.76963	0.00706606	0.103613
SLC39A4	1.66215	2.35542	0.00707388	0.103662
UPK3A	-3.60366	0.622715	0.00708444	0.103689
NRXN1	-1.80794	3.14735	0.007088	0.103689
HECW2	-1.52563	3.0023	0.00708906	0.103689
ABCG4	6.25102	-2.34383	0.00709617	0.103727
CFHR1	-2.42836	0.767869	0.00711968	0.103943
NFKBIA	1.17141	8.28222	0.00711989	0.103943
NCALD	-1.20261	5.33336	0.00712636	0.103972
SEC14L5	-2.78574	1.27629	0.0071478	0.10422
PILRA	1.65222	2.33642	0.00716824	0.104452
RPS6	1.21266	10.7999	0.00718056	0.104527
SNORD104	1.52322	2.76354	0.00718245	0.104527
NPHP1	-1.24334	3.49969	0.00718686	0.104527
AMOT	-1.5649	5.41919	0.00719321	0.104554
VSTM4	-1.27116	5.00909	0.00722699	0.104942
PVRL2	0.998973	5.50588	0.00722897	0.104942
TMTC4	1.20719	3.92298	0.00723603	0.104979
COG6	-1.12654	5.03259	0.00725036	0.105121
RHOBTB3	1.19929	7.43599	0.00727778	0.105443
PRPF38B	1.00933	5.93588	0.00728165	0.105443
VASN	1.51719	3.30206	0.00728951	0.105491
SDCBP	1.09512	7.85742	0.00736565	0.106524
CCDC113	-1.73767	2.10328	0.00737006	0.106524
ST6GALNAC6	0.98456	6.48841	0.0074091	0.107022
MYH14	-1.29538	6.09589	0.00741393	0.107025
RXFP1	7.70914	-2.7932	0.00742103	0.107061
TSKU	1.65149	3.99306	0.00742565	0.107061
ABHD15	1.56293	2.90372	0.00744453	0.107227
TMEM132B	2.67275	1.04214	0.00744894	0.107227
GSTM2	-1.30259	5.59324	0.00745414	0.107227
LANCL1	-0.999172	6.26028	0.00745678	0.107227
APRT	0.964118	6.42988	0.00746	0.107227
IER5L	1.44742	3.33306	0.00747554	0.107381
DDRGK1	0.981313	5.5314	0.0074882	0.107496
CHD7	1.14516	6.10765	0.0075324	0.108064
SNORA14A	5.95945	-4.12641	0.00756233	0.108383
ARMCX1	-0.990225	5.83805	0.00756397	0.108383
LINC00184	-2.52744	-0.0524262	0.00757235	0.108436
KLRC4-KLRK1	-2.95738	-1.35452	0.00759159	0.108644
ITPRIP	1.42445	4.18013	0.00761746	0.108948
C2orf27B	-4.91074	-0.16927	0.00762901	0.109046
BAG1	0.954868	7.31719	0.00766	0.109464
RPL38	1.13512	8.63813	0.00767012	0.10947
NAGS	2.32581	0.733978	0.00767282	0.10947
ANXA8L1	-4.47121	-3.26809	0.0076905	0.109655
FILIP1L	-1.45374	7.20462	0.00770367	0.109775
CHRNG	-1.7636	6.86127	0.00773041	0.110088
RPL6	1.14377	7.19832	0.00776576	0.110508
CDCP2	6.80308	-3.54219	0.0077728	0.110508
GSTM1	-1.34509	4.36207	0.00777417	0.110508
RPL36	1.21733	9.22645	0.00779936	0.110759
NOLC1	0.955954	7.09056	0.00780457	0.110759
CP	1.70784	1.93683	0.00780609	0.110759
ACTR3B	1.2454	3.93982	0.00781345	0.110795
TPM3	-1.83014	11.1303	0.00786932	0.111441
ZNF323	-1.37224	3.03301	0.00787298	0.111441
SLC35D3	-7.38875	-3.13367	0.00787335	0.111441
HEXB	1.00811	6.95842	0.00787923	0.111456
FAM131C	3.822	-1.59409	0.00788673	0.111494
ZNF90	1.1897	4.64688	0.00793318	0.112083
TMEM134	-0.991262	5.73454	0.00793978	0.112108
RNF150	-1.36516	3.82397	0.00796974	0.112462
FJX1	1.9961	2.54494	0.00797964	0.112534
DLG5	1.08509	4.81561	0.00800328	0.112799
COL17A1	7.16872	-3.23852	0.00801163	0.112848
SYTL3	-1.65675	3.90179	0.00801927	0.112887
LINC00327	-3.57253	-0.668443	0.0080304	0.112975
RPL29	1.17416	8.45427	0.00805032	0.113187
SNORD38B	3.07957	-1.66457	0.00809388	0.113715
TRPA1	1.66863	2.54758	0.00809765	0.113715
LCN8	-3.62941	-1.81909	0.00810875	0.113802
ERBB3	-1.40613	5.89019	0.00814996	0.114311
GMFG	1.18364	3.99655	0.00818491	0.114705
MMP19	1.29239	3.73614	0.00818853	0.114705
MYL2	-2.18591	12.4742	0.00819442	0.114705
LOC91450	4.42991	-2.36307	0.00819779	0.114705
MIR3120	-3.15943	-0.858557	0.00820309	0.11471
RPA4	2.52066	-0.186346	0.00821785	0.114847
NPPA	2.45452	0.247869	0.00822787	0.114918
IQUB	2.49309	0.451506	0.00827673	0.1155
ATP11C	1.08666	4.38592	0.00827946	0.1155
RPS5	1.16939	9.31323	0.00831792	0.115967
MGST3	-1.08117	7.65633	0.00834572	0.116284
TCL1A	-4.15948	0.163867	0.00835657	0.116366
MAFA	-1.29495	3.77238	0.00836738	0.116447
MGC34034	6.0208	-4.07748	0.00837972	0.116548
CCT5	0.960591	8.04288	0.00839432	0.116658
FRK	-2.92105	0.177066	0.00839762	0.116658
RYR2	-3.1374	1.98327	0.00843587	0.117119
NELF	1.12956	4.39674	0.00844373	0.11713
RPS18	1.23478	10.2649	0.00844676	0.11713
RPL7A	1.06839	8.43335	0.00845529	0.117134
SLC1A3	1.2417	4.17153	0.00845709	0.117134
DNMT3L	6.20766	-3.9535	0.00847161	0.117265
LINC00332	5.79963	-2.10753	0.00850618	0.117612
NKD2	2.74703	0.893779	0.00850686	0.117612
FAM125B	-1.33993	3.72663	0.00851487	0.117653
XPO5	0.961407	5.53193	0.00852129	0.117672
ITLN2	-7.18955	-3.29114	0.00853526	0.117728
PITPNM1	1.15671	4.31194	0.00854714	0.117728
RPS6KA6	-1.33212	3.32445	0.00854939	0.117728
ILF3	0.991238	7.22928	0.00855062	0.117728
RPS19BP1	1.04377	6.00459	0.00855067	0.117728
ADIPOR2	1.27461	3.53385	0.00856156	0.117808
PHGR1	6.43059	-3.77607	0.00859346	0.118177
CH25H	3.47746	-0.360859	0.00861765	0.118439
CD300E	3.15523	0.974816	0.00862709	0.118499
TMEM189	1.07469	4.95781	0.00863583	0.118549
TMEM95	6.14967	-4.01043	0.00864989	0.118672
RPL8	1.13849	9.40432	0.00866729	0.11884
CRHBP	-2.36274	1.1467	0.00868327	0.118989
BTN3A3	-1.34635	3.22148	0.00870443	0.119094
CCDC86	1.11035	5.13783	0.00870605	0.119094
IGFBP2	1.38602	5.37155	0.00870635	0.119094
CBS	1.73292	3.80978	0.00872443	0.119161
CCDC19	3.60757	-0.457541	0.00872569	0.119161
EIF3M	1.05005	7.88312	0.00873703	0.119161
ECE1	0.999766	6.40964	0.00873726	0.119161
GDF1	-1.76551	1.59873	0.00873967	0.119161
LGALS12	3.13011	2.25694	0.00874227	0.119161
IGDCC4	-1.65787	4.11622	0.00874714	0.119161
MOCS2	-0.949928	5.64369	0.00877212	0.119431
SIX4	-1.11494	5.44258	0.00878009	0.11947
PGD	1.18685	5.88691	0.00879148	0.119492
TF	2.90952	3.66949	0.00879198	0.119492
SNORD58C	2.66357	-0.775585	0.00880474	0.119595
LOC100498859	5.20115	-3.20249	0.00881311	0.119639
HIF3A	2.44187	6.13054	0.00881858	0.119643
SLC35D1	-1.1402	5.15246	0.00882629	0.119678
CERS1	-1.33043	3.27848	0.00884739	0.119831
MAD2L1	-1.54007	2.37424	0.00885125	0.119831
JPH1	-1.05589	6.93104	0.00885306	0.119831
2003-03-01	1.51207	3.33284	0.00891965	0.120662
CPNE6	-4.1541	-2.94216	0.00893762	0.120799
S1PR3	1.47859	3.51471	0.00894014	0.120799
F11R	1.03102	5.27242	0.00894621	0.12081
ZMAT4	-5.03818	-3.48676	0.00895794	0.120869
CCDC136	2.05074	2.96226	0.00896093	0.120869
ORMDL2	1.16958	4.11843	0.00896935	0.12088
RHOB	1.13632	6.05185	0.00897	0.12088
CDH15	-1.04291	6.36291	0.00899366	0.121099
NDUFB3	-0.99565	6.5782	0.00901915	0.121372
MIRLET7BHG	-1.63066	2.7241	0.00903139	0.121466
CHSY1	0.93424	5.3044	0.0090465	0.121541
LAMP5	-3.55152	-1.01336	0.00904743	0.121541
TMEM183B	1.05488	4.29092	0.00905761	0.121608
ROCK1	1.01564	7.10012	0.00907226	0.121734
STX1A	1.78251	2.83664	0.00908947	0.121847
SUSD4	-1.88724	3.9861	0.00909115	0.121847
CLASP1	-1.02579	6.8986	0.00910523	0.12193
MMP9	2.24794	1.47204	0.00910786	0.12193
RPLP1	1.13108	11.2639	0.00918947	0.122952
KCNK2	2.76053	1.83814	0.00919998	0.123021
TOB2	1.53266	7.2623	0.00924032	0.12349
CBLB	0.982014	5.94731	0.00925775	0.123587
LTBR	1.04077	5.06791	0.00925827	0.123587
RNASE2	4.07444	-0.203449	0.00929911	0.124061
RNF24	1.39091	3.87102	0.00931668	0.124224
BTBD11	-1.96292	1.11439	0.00933624	0.124289
CBFA2T3	-1.29468	4.83866	0.00933677	0.124289
PRTFDC1	-1.62493	2.23257	0.00933758	0.124289
YRDC	1.11214	4.02972	0.00934535	0.124321
LOC730102	-1.51567	2.73859	0.00935543	0.124382
CYGB	1.11748	4.08922	0.00936688	0.124382
PLXNC1	-1.22752	3.52305	0.00937111	0.124382
TECTA	-2.20507	1.07666	0.00937136	0.124382
KLHL25	1.40001	3.05001	0.0093809	0.124413
KLF6	1.05736	8.69575	0.00938443	0.124413
SYCP2	1.7951	2.25084	0.00939514	0.124465
FGR	1.53233	2.78944	0.00939906	0.124465
LILRB3	1.86747	2.11452	0.00943176	0.124827
FLJ22184	-4.27236	-2.98075	0.00945989	0.125128
TOP1	0.930037	5.81336	0.00947607	0.125271
INTS10	0.972373	6.26844	0.00949718	0.125397
STRA13	1.12778	4.58472	0.00950141	0.125397
PBX1	-1.03967	5.15926	0.00950181	0.125397
TRPM7	1.02869	6.24284	0.00953222	0.125727
GABARAPL1	1.11874	6.42468	0.00955238	0.125885
CYTL1	2.91729	0.273583	0.00955604	0.125885
RPL18	1.17574	8.57444	0.00957166	0.125885
ZDBF2	-1.14528	4.38771	0.00957201	0.125885
GINS1	-2.3918	0.584931	0.00957452	0.125885
TPM4	1.04808	6.58286	0.00957674	0.125885
CROCC	-1.34518	4.93121	0.00960199	0.126146
COQ10A	-1.00368	5.77494	0.0096135	0.126225
CCL17	-6.25481	-2.44436	0.00961984	0.126237
UTP18	0.973064	5.68681	0.00964469	0.126471
CACNG6	-1.27748	4.60115	0.00964855	0.126471
NCOA2	-1.10378	4.41913	0.00966012	0.126501
RRP8	1.06663	4.3175	0.00966169	0.126501
C1orf38	1.34443	3.05641	0.00967733	0.126634
UOX	3.37385	0.444615	0.00969537	0.126775
DDT	1.1225	4.738	0.00970336	0.126775
CCDC28B	-1.00468	4.99067	0.00970452	0.126775
BTN3A1	-1.34137	3.01014	0.00972277	0.126943
RAPGEF5	1.81681	2.67902	0.00976361	0.127404
MRAP	1.97294	2.55894	0.00982729	0.128114
FAM133A	-6.70148	-3.61089	0.00982904	0.128114
HIST1H3G	6.19663	-3.9853	0.0098569	0.128405
NOS3	1.39178	3.09215	0.00986356	0.12842
NOB1	0.952186	5.46088	0.00988873	0.128552
CENPV	1.01336	5.06712	0.00989134	0.128552
NPFFR2	7.46378	-2.98169	0.00989546	0.128552
CIDEA	3.37049	2.7277	0.00989587	0.128552
DLL1	1.33686	4.22987	0.00992514	0.12886
NAA15	0.928108	6.59074	0.0099403	0.128985
IGLON5	5.91402	-4.1676	0.00995332	0.129082
SNORD93	4.70243	-2.7732	0.00996542	0.129167
RPS14	1.20254	11.0081	0.00998033	0.129221
FLOT1	0.970128	7.47065	0.00998075	0.129221
FABP4	1.52647	8.85377	0.00999129	0.129286
SLC5A10	2.99823	-0.487225	0.0100079	0.129428
CHST2	1.94768	1.83573	0.0100249	0.129576
IRX5	-1.8431	2.63295	0.0100361	0.129649
PLEKHH1	1.64266	3.4438	0.0100491	0.129708
VHLL	6.84736	-3.50919	0.0100559	0.129708
TOMM40	0.937365	5.97082	0.0100604	0.129708
SNX20	-2.042	0.908619	0.0100657	0.129708
SCUBE2	-1.54609	3.97405	0.0100701	0.129708
LGALS1	-1.0464	9.13742	0.0100742	0.129708
NNT	-1.02903	7.8856	0.0100821	0.129739
NLRX1	-1.0757	4.31151	0.0101042	0.12995
RPL21	1.65279	2.10622	0.0101397	0.130312
RAET1K	6.39671	-3.80088	0.0101435	0.130312
NOG	2.0108	1.34447	0.010152	0.130349
LINC00473	2.89484	0.517199	0.0101623	0.130409
SNORA26	2.89207	-1.06178	0.0101814	0.130582
PRR24	1.25071	3.51644	0.010198	0.130722
CD320	1.00103	5.09355	0.0102075	0.130772
PCBP3	2.35458	0.739165	0.0102182	0.130837
TTC7B	-0.979402	5.65465	0.0102299	0.130908
RFTN2	-1.15478	3.93466	0.0102351	0.130908
SIK1	1.45552	4.94234	0.0102503	0.130963
ARPC3	0.99161	6.89495	0.0102506	0.130963
MUM1L1	-1.43779	4.72633	0.0102594	0.131003
DDTL	1.14933	4.34473	0.0102878	0.131294
MYL4	-2.53585	3.5891	0.0103001	0.131378
LINC00487	4.19116	-1.75282	0.0103289	0.131674
GPR123	2.42993	1.12148	0.0103427	0.131778
SGK110	3.43027	0.11174	0.0103614	0.131943
HSP90B1	1.08455	8.43115	0.0104115	0.132509
CD19	-5.54637	-1.54505	0.0104281	0.132575
TMEM70	1.18669	5.49433	0.0104282	0.132575
SLC7A2	1.16184	6.03421	0.0104352	0.13258
SOWAHD	-3.81283	-2.54335	0.01044	0.13258
ELTD1	1.0196	6.47708	0.0104556	0.132706
DGUOK	0.953744	5.03876	0.0104677	0.132743
MIIP	1.24017	5.21038	0.01047	0.132743
SLC24A3	-1.25714	3.64714	0.0104758	0.132745
VMP1	0.950633	6.71053	0.0105011	0.132918
RPN2	0.935689	8.35595	0.0105063	0.132918
BACE2	1.00434	5.08561	0.0105066	0.132918
JDP2	1.20481	5.26469	0.0105237	0.133059
HLA-B	1.00438	7.0299	0.0105292	0.133059
BOP1	1.19076	3.48506	0.0106017	0.133902
LOC100126784	2.293	0.126571	0.0106233	0.134102
BLCAP	-1.1028	8.58555	0.0106306	0.134121
KCMF1	0.957875	6.4023	0.0107062	0.134939
RIMS2	-5.71244	-2.27058	0.0107071	0.134939
FUCA1	-1.03137	5.25525	0.010769	0.135645
FMNL2	1.12774	5.02037	0.0107933	0.135804
CLEC4E	3.17188	0.10391	0.0108122	0.135969
ACLY	1.06652	6.0378	0.0108	0.136
CDH18	-3.60826	0.795292	0.0108213	0.13601
POLR1B	0.93243	5.18409	0.0108409	0.136137
ITM2A	-1.14932	7.38086	0.0108432	0.136137
RPL14	0.9912	8.82225	0.0108718	0.136424
SNX10	1.68067	3.84298	0.0108833	0.136494
CERCAM	-1.44163	4.66794	0.0109103	0.136717
LPPR1	-2.06707	1.51378	0.0109129	0.136717
C17orf82	-2.35459	0.145219	0.010943	0.13702
IPO5	0.927871	8.1388	0.0109497	0.13703
LOC100509894	-3.10925	-2.60639	0.0109789	0.13731
DDO	-1.59984	2.06801	0.0109864	0.13731
MMP23B	-3.02421	-0.527726	0.0109897	0.13731
RNF149	0.918095	5.50857	0.0110218	0.137614
CA13	2.21842	0.93116	0.011035	0.137614
CD6	-2.44374	-0.085097	0.0110351	0.137614
TMEM183A	1.09458	4.1912	0.0110378	0.137614
TXNDC12	0.955251	6.1595	0.0110463	0.137646
EDAR	-7.14106	-3.34933	0.0111325	0.138646
AKAP8L	1.07728	6.69331	0.0111475	0.138758
KLRC3	-4.31064	-3.39512	0.0111719	0.138987
HEATR6	-0.994402	4.38238	0.011197	0.139226
PCP4	7.1934	-3.23057	0.0112177	0.139408
CCL2	1.70458	5.76755	0.0112881	0.140208
TPT1	1.04656	9.33049	0.0113022	0.140308
CASKIN2	-1.18005	4.53004	0.0113271	0.140465
LARP4B	-0.918234	6.34568	0.0113281	0.140465
NPAS2	1.1504	4.29386	0.011333	0.140465
HINT3	-1.10655	4.95046	0.0113639	0.140755
PHF21A	0.981428	4.82833	0.0113685	0.140755
FAM58A	1.12555	4.22787	0.0114108	0.141204
ANK2	-0.985093	6.15287	0.0114	0.141423
LGALS3	0.984476	8.05462	0.011473	0.141728
SCNN1A	3.18862	0.219922	0.0114737	0.141728
PRKAR2B	1.76592	4.64286	0.0114776	0.141728
LILRA6	1.98094	2.12537	0.011505	0.141991
PPP2R3A	-1.14422	7.13054	0.0115285	0.142147
SNORD99	2.99303	-1.83205	0.0115299	0.142147
ACSL5	1.22631	3.9389	0.0115416	0.14217
CLIC5	-1.03225	6.85011	0.011544	0.14217
BEND7	1.52389	2.18635	0.0115594	0.142215
MALAT1	1.03937	14.4488	0.0115599	0.142215
POLR2H	0.899425	5.31253	0.0116108	0.142766
CHL1	1.63611	3.28974	0.0116192	0.142793
SCP2	-0.959126	6.72858	0.0116751	0.143404
CAPN9	-2.54849	-0.635735	0.0116978	0.143608
IL21R	-3.35714	2.65862	0.0117108	0.14369
MLKL	1.7376	2.57867	0.0117633	0.144259
PPP3CB	-0.972353	5.859	0.0117792	0.144377
DAZAP1	1.06699	4.59889	0.0117989	0.144543
PACSIN1	-3.43393	-1.22485	0.0118072	0.144569
PITPNC1	0.993267	4.71881	0.011825	0.1447
DCXR	1.20897	6.08866	0.0118305	0.1447
MEGF10	-1.71715	6.25286	0.0118772	0.145144
TDO2	-3.42308	2.13205	0.0118792	0.145144
CCR3	-4.34933	-2.2823	0.0119021	0.145346
EVI5L	-1.24203	3.33497	0.0119367	0.145649
LTBP1	-1.15881	6.79355	0.0119394	0.145649
CNR2	-6.58624	-3.70474	0.01197	0.145946
TNNC1	-1.53101	9.01976	0.0119847	0.146022
ANKFY1	-1.17706	6.11772	0.0119888	0.146022
SAV1	0.917495	5.58138	0.0120105	0.14621
CYP3A43	4.36278	-1.73787	0.0120403	0.146495
NCF4	1.27893	3.18481	0.0120529	0.146572
GAS6	1.03044	8.10512	0.0120617	0.146603
KLF10	1.08115	8.50795	0.0120844	0.146802
GART	0.897893	6.24093	0.0121606	0.14765
FHL1	-1.27893	11.3575	0.0121694	0.147679
DGKB	-2.97809	-0.376925	0.0121857	0.147801
LOC729970	1.72118	2.24286	0.0122126	0.147958
KLHDC3	-0.947413	7.1399	0.0122155	0.147958
ADAM9	0.919184	7.29707	0.0122178	0.147958
EEF1D	1.05501	9.35333	0.0122475	0.14824
STYK1	4.64312	-3.00174	0.0122796	0.148471
DENND4A	0.922288	5.17312	0.0122857	0.148471
ARHGAP5	0.947549	6.95034	0.0123	0.148471
LBR	0.961012	6.23897	0.0123	0.148566
TYROBP	1.21786	3.99509	0.0123483	0.149004
PPARGC1A	1.47941	6.11379	0.0123491	0.149004
PLXNA4	2.23193	2.13296	0.0123584	0.149039
MAP4	-0.938732	8.95993	0.0123706	0.149109
SPCS3	0.906698	6.34248	0.0123846	0.1492
LAS1L	1.00142	5.31842	0.0123911	0.149201
VPREB1	-8.11616	-2.43149	0.0124589	0.149939
DNTT	-8.11616	-2.43149	0.0124672	0.149961
RWDD2B	-1.09813	4.31074	0.012515	0.150459
SNRPG	1.00054	6.03599	0.0125311	0.150574
CAST	0.984852	8.87477	0.0125994	0.151316
TRAK1	-1.03363	6.51232	0.0126087	0.15135
FAM117A	-1.631	3.18777	0.0126372	0.151557
SLC2A14	4.32315	-0.198151	0.0126477	0.151583
DACT1	-1.23247	4.62189	0.012662	0.151677
RPL10A	1.12789	7.74087	0.0126936	0.151976
ACVRL1	1.11853	3.8877	0.0126	0.152
NADK	0.907002	5.34207	0.0127316	0.152353
NAA11	5.78267	-4.25322	0.0127454	0.152439
PTGER3	2.90108	3.04033	0.0127857	0.152787
IPO4	0.902332	5.92247	0.0127876	0.152787
SS18L2	1.05908	4.17699	0.012829	0.153109
GPR12	-3.89205	-3.34522	0.0128322	0.153109
LOC729737	3.55961	-1.61385	0.0128343	0.153109
TIGIT	-5.22509	-3.44837	0.0128564	0.153239
FAM222B	1.14346	4.39636	0.0128584	0.153239
LOC650368	3.85425	-1.68041	0.0128808	0.153377
FAU	1.0653	8.66289	0.0128855	0.153377
BTG3	0.886213	5.57521	0.0128898	0.153377
IFNAR2	1.05969	4.1412	0.0129148	0.153584
PON2	1.13429	6.21094	0.0129213	0.153584
ZNF117	1.22731	3.65459	0.0129271	0.153584
POU2F3	4.59189	-2.59953	0.0129515	0.153782
DPPA4	6.7351	-3.56926	0.0129569	0.153782
ODF3B	1.37065	2.79548	0.0129668	0.15382
SMPD2	1.3529	2.92089	0.0129872	0.153921
RXFP2	6.48435	-3.76261	0.0129886	0.153921
TWIST1	1.82386	3.00457	0.0129975	0.153948
HLA-L	1.4499	2.63912	0.0130277	0.154227
RNF145	1.08718	4.47812	0.0130566	0.154465
ZCCHC2	1.34557	3.68336	0.0130626	0.154465
KCNN3	-0.961797	5.67962	0.013079	0.154465
MYD88	1.14293	4.42786	0.0130848	0.154465
MCTP1	1.23489	4.82804	0.0130867	0.154465
FMO6P	3.41177	-1.31663	0.0130886	0.154465
LRRC7	-1.91263	2.03968	0.0130943	0.154465
LRRC38	-1.4047	3.64051	0.0131243	0.15474
CD3G	-3.35807	-2.74188	0.013142	0.154824
KYNU	1.92416	2.59047	0.0131447	0.154824
CCR9	6.87662	-3.47595	0.0131739	0.155041
DNLZ	1.31597	2.80149	0.0131765	0.155041
LOC100506385	3.34455	-1.20401	0.0132012	0.155203
CAPNS2	4.62696	-3.57272	0.0132037	0.155203
LYPLAL1	-0.885091	5.30038	0.0132139	0.155245
MID1IP1	1.2797	4.82633	0.0132414	0.155489
PPP1R35	1.08366	5.06882	0.0132679	0.155656
FONG	-1.56561	2.23328	0.013269	0.155656
KCNIP2	2.14478	1.96824	0.0132875	0.155795
PMM1	1.01034	4.30356	0.013307	0.155945
RPL32	1.07952	9.66878	0.0133274	0.156105
LOC100130451	-4.11367	-3.2596	0.0133546	0.156344
FAM69C	-3.15191	1.24793	0.0133711	0.156383
CHUK	0.956117	4.92662	0.0133821	0.156383
CABLES1	1.73041	2.73293	0.0133831	0.156383
PI15	1.93827	5.10137	0.0133849	0.156383
BTC	-1.74796	1.35921	0.0134	0.15642
B4GALT1	0.953516	5.0697	0.0134025	0.15642
SCRN3	-1.12505	3.68036	0.0134082	0.15642
MORC4	-0.943803	5.83107	0.0134428	0.156745
RHCG	8.33537	-2.21825	0.0134568	0.156821
SORCS2	-1.955	1.73289	0.0134629	0.156821
ISLR2	-4.42468	-2.36197	0.0134898	0.157057
FLJ14107	2.801	-0.764116	0.0135567	0.157756
TMEM196	7.26955	-3.16739	0.0135776	0.15792
RPL27A	1.11174	8.45937	0.0136143	0.158268
RPL19	1.02485	9.90109	0.0136271	0.158338
[truncated: 21,228 more rows]
