# Supplementary material for: Transcriptome changes in DM1 patients’ tissues are governed by the RNA interference pathway
Source: Front Mol Biosci. 2022 Aug 19;9:955753. doi: 10.3389/fmolb.2022.955753 (PMC9437208; doi:10.3389/fmolb.2022.955753)
Supplement: Supplementary file 5 [file Table1.XLSX]

## Sheet: Tibialis
Gene	logFC	Average Expression	P-Value	Adjusted p-value
PREPL	1.57762	4.5447	3.37e-16	3.72e-12
LMO7	1.27757	5.55442	9.69e-14	5.33e-10
CDNF	-1.46107	1.32339	3.65e-13	1.34e-09
CDC42BPB	0.728886	3.31497	2.43e-12	6.68e-09
FHOD1	-1.68151	2.41612	7.72e-12	1.7e-08
MURC	1.05239	6.3885	1.68e-11	3.08e-08
ARHGAP10	0.813062	4.06422	4.25e-11	6.68e-08
CIRBP	0.939835	6.24844	5.29e-11	7.02e-08
INPP5K	-0.569278	1.95475	5.74e-11	7.02e-08
OSBPL2	0.722113	2.69377	1.49e-10	1.64e-07
EIF2D	-0.560699	3.10977	2.97e-10	2.97e-07
KIF13B	0.525145	1.78007	3.88e-10	3.56e-07
UBE2I	-0.696702	1.77096	9.95e-10	7.26e-07
CEP85L	0.712376	4.21252	9.95e-10	7.26e-07
ERBIN	1.02113	4.99263	1.03e-09	7.26e-07
LIMCH1	0.889106	5.71602	1.06e-09	7.26e-07
FAM13C	0.993657	3.59559	1.3e-09	8.39e-07
RCBTB1	1.08947	2.70498	1.4e-09	8.55e-07
AKAP9	0.699527	4.8056	1.62e-09	9.14e-07
TGFB3	1.2158	3.22862	1.66e-09	9.14e-07
C10ORF71-AS1	-0.959028	2.68649	2.18e-09	1.14e-06
CHD2	0.586298	4.18527	2.28e-09	1.14e-06
ADPRHL1	0.701472	5.61553	2.44e-09	1.17e-06
TULP4	0.910016	3.80997	3.26e-09	1.5e-06
THEM6	-0.65286	0.813043	3.61e-09	1.59e-06
IDH3B	0.530885	5.59887	3.81e-09	1.61e-06
ATF4	-0.898316	6.06441	4.13e-09	1.69e-06
POLA1	0.53618	2.48024	4.62e-09	1.82e-06
ARPP21	0.886301	4.60917	4.94e-09	1.87e-06
SCAF8	0.514022	4.59711	5.48e-09	2.01e-06
LRRC20	-1.27562	3.95505	6.18e-09	2.19e-06
BPTF	0.400655	3.48516	7.24e-09	2.49e-06
MYF6	0.794077	6.37758	8.73e-09	2.91e-06
DLL4	-0.823473	0.881709	9.91e-09	3.21e-06
TMEM183A	0.679807	2.91326	1.06e-08	3.35e-06
FUZ	-0.837213	1.1504	1.21e-08	3.71e-06
FREM2	0.947724	3.22164	1.3e-08	3.77e-06
SLC38A3	-1.48894	1.47356	1.3e-08	3.77e-06
ANO2	-0.752853	1.09706	1.51e-08	4.26e-06
ZFR	0.34944	4.27512	1.59e-08	4.38e-06
TMEM110	-1.03558	2.43783	1.79e-08	4.64e-06
POLR3K	-0.791636	1.7106	1.8e-08	4.64e-06
TNIK	0.728731	3.70268	1.81e-08	4.64e-06
NDUFB6	-0.59554	4.47651	1.88e-08	4.7e-06
UCKL1	-0.788675	2.91398	1.97e-08	4.76e-06
SSH2	0.597392	5.22189	1.99e-08	4.76e-06
RHOBTB3	0.601035	4.13079	2.19e-08	5.03e-06
GTF2I	0.564479	5.16247	2.2e-08	5.03e-06
NT5DC1	-0.590392	1.97085	2.75e-08	6.11e-06
RFNG	-0.836537	1.18075	2.78e-08	6.11e-06
SMARCC1	0.616913	2.73988	2.84e-08	6.13e-06
SLF2	0.573789	3.79112	2.99e-08	6.33e-06
RBFOX2	0.649465	4.56458	3.14e-08	6.46e-06
CNPPD1	-0.653362	2.52687	3.17e-08	6.46e-06
MYH14	-1.7273	2.24193	3.32e-08	6.64e-06
ROCK1	0.669405	2.92209	3.57e-08	7.02e-06
ANKRD12	0.506461	3.14185	3.91e-08	7.55e-06
ROCK2	0.517566	5.14435	4.05e-08	7.62e-06
IMPA2	-1.26928	3.5829	4.08e-08	7.62e-06
COG4	-0.544462	3.64497	4.24e-08	7.78e-06
LINC01091	1.69605	4.71887	4.31e-08	7.78e-06
ENDOV	-0.709508	0.766605	4.44e-08	7.88e-06
LUC7L3	0.569052	3.6411	5.15e-08	8.99e-06
ZEB1	0.36831	4.47091	5.66e-08	9.73e-06
PPP2R3A	0.409984	6.04326	5.9e-08	9.88e-06
CYB561A3	-0.693682	1.3306	5.92e-08	9.88e-06
EIF4E2	0.916778	4.69871	6.87e-08	1.11e-05
COL24A1	1.41353	0.596939	7.06e-08	1.11e-05
SLC8A3	0.913812	3.56795	7.07e-08	1.11e-05
USO1	0.569486	6.24079	7.09e-08	1.11e-05
FKBP4	-0.961924	2.48869	7.18e-08	1.11e-05
ATP11B	0.78911	3.00123	7.31e-08	1.12e-05
SLC16A10	1.26613	3.55003	7.45e-08	1.12e-05
MET	0.609389	3.68743	7.8e-08	1.15e-05
COL21A1	2.43621	3.19266	7.87e-08	1.15e-05
SLC2A8	-0.68205	1.61598	7.91e-08	1.15e-05
TET2	0.470737	3.10805	8.31e-08	1.19e-05
AMOT	0.68023	4.94214	8.65e-08	1.22e-05
MGEA5	0.448708	3.95474	9.41e-08	1.31e-05
SNHG24	1.55165	2.99478	1.08e-07	1.48e-05
SGCD	0.708302	5.00063	1.09e-07	1.48e-05
HS1BP3	-0.56173	0.788595	1.15e-07	1.55e-05
PSMF1	-0.54383	3.03032	1.17e-07	1.55e-05
TEX261	-0.471932	2.30311	1.35e-07	1.75e-05
PTPRB	-0.688218	3.00069	1.38e-07	1.75e-05
GPCPD1	-0.874367	2.16917	1.39e-07	1.75e-05
NDUFB4	-0.643793	5.72342	1.39e-07	1.75e-05
PCTP	-0.793611	1.59966	1.42e-07	1.75e-05
PPP1R9A	0.577505	2.84849	1.44e-07	1.75e-05
PICALM	0.531409	4.57832	1.45e-07	1.75e-05
ENPEP	0.909552	2.57823	1.46e-07	1.75e-05
BHMT2	-0.712966	1.73473	1.46e-07	1.75e-05
DMTN	-0.881634	1.33744	1.53e-07	1.81e-05
ARHGAP5	0.72318	4.58323	1.55e-07	1.82e-05
BAZ2B	0.644668	3.97542	1.59e-07	1.85e-05
NDRG2	0.576238	7.08071	1.66e-07	1.91e-05
FAH	-0.894235	1.42519	1.75e-07	1.97e-05
MLEC	-0.667522	3.79434	1.75e-07	1.97e-05
SH2B3	-0.701193	1.69386	1.82e-07	2.01e-05
GOLGB1	0.444042	3.20197	1.83e-07	2.01e-05
RPS6KA5	0.719673	2.94175	1.85e-07	2.02e-05
NPHP1	0.967553	4.85418	1.89e-07	2.04e-05
P2RX6	-0.501503	2.13577	1.91e-07	2.04e-05
PKP2	1.55702	2.23676	1.97e-07	2.08e-05
SLC25A13	0.913259	2.08942	2e-07	2.1e-05
UBE2H	0.574777	4.06142	2.04e-07	2.12e-05
SOX9-AS1	-0.690936	2.65922	2.11e-07	2.17e-05
MEF2C	0.519494	7.0926	2.14e-07	2.18e-05
MYH6	1.36689	4.26748	2.15e-07	2.18e-05
GSTO1	-0.7673	4.28231	2.19e-07	2.19e-05
RNF130	-0.767646	2.50765	2.24e-07	2.22e-05
BRF2	-0.545063	2.33047	2.31e-07	2.27e-05
ZMYM4	0.356282	3.41038	2.35e-07	2.29e-05
PEG10	1.62484	1.08312	2.47e-07	2.39e-05
C21ORF33	-0.616648	4.58839	2.55e-07	2.44e-05
METTL22	-0.857667	2.44131	2.57e-07	2.44e-05
SCHIP1	0.646291	4.74032	2.68e-07	2.5e-05
ATRAID	-0.516426	4.66805	2.68e-07	2.5e-05
TMEM120A	-0.954167	2.53307	2.8e-07	2.59e-05
TP63	0.795589	3.07983	2.89e-07	2.65e-05
TTLL11	0.923925	2.52729	2.92e-07	2.66e-05
RWDD2B	-0.671136	3.41405	3.06e-07	2.76e-05
USP20	-0.547928	0.773856	3.14e-07	2.81e-05
NOSIP	0.651632	4.69395	3.42e-07	3.03e-05
SSB	0.433701	2.92077	3.48e-07	3.03e-05
AMY2B	0.947904	4.65378	3.5e-07	3.03e-05
SEMA3C	0.875897	5.09581	3.5e-07	3.03e-05
ZNRF2	0.811391	2.55522	3.68e-07	3.15e-05
CPTP	-0.783366	2.24651	3.69e-07	3.15e-05
INPP5A	-0.446594	3.77295	3.71e-07	3.15e-05
TMEM42	-0.59227	1.55741	3.79e-07	3.19e-05
LOC101928882	1.51736	3.81105	4.09e-07	3.41e-05
FBXW5	-0.927664	4.37776	4.14e-07	3.43e-05
THOC5	-0.487672	2.83774	4.23e-07	3.47e-05
ZNF711	1.11032	0.512774	4.33e-07	3.53e-05
NPR1	-0.66185	0.830593	4.41e-07	3.57e-05
MIR99AHG	0.735237	2.62455	4.51e-07	3.62e-05
MLLT1	-0.643968	0.989562	4.53e-07	3.62e-05
PPIL4	0.444366	2.90404	4.64e-07	3.67e-05
FGGY	0.630042	4.83908	5.28e-07	4.15e-05
GID4	-0.528834	1.90282	5.51e-07	4.3e-05
PLCL2	0.421457	4.69316	6.06e-07	4.67e-05
MEG3	1.27297	3.80493	6.07e-07	4.67e-05
MUM1L1	0.750474	3.14521	6.12e-07	4.68e-05
TMEM260	-0.501592	0.764148	6.21e-07	4.71e-05
MRPL36	-0.787843	3.56144	6.31e-07	4.76e-05
MFSD4B	0.393706	2.35813	6.52e-07	4.89e-05
YIPF7	-0.738347	4.09651	6.67e-07	4.93e-05
DHRS7	0.507193	5.33785	6.68e-07	4.93e-05
ATP1B4	0.904966	5.11142	6.84e-07	4.99e-05
SUN2	-0.561548	3.12565	6.87e-07	4.99e-05
ANKRD36	0.5411	2.84353	6.89e-07	4.99e-05
BOLA3	-0.799805	3.84522	6.98e-07	5.02e-05
ICAM2	-0.798531	2.06219	7.07e-07	5.05e-05
TSTD1	1.13518	2.92953	7.24e-07	5.14e-05
PECR	-0.520327	1.5494	7.65e-07	5.4e-05
RBMS3	0.595779	3.80875	7.91e-07	5.55e-05
GPR157	-1.21635	2.31922	8.2e-07	5.64e-05
LACTB2	-0.6983	2.02878	8.21e-07	5.64e-05
CEP170	0.354883	3.70403	8.25e-07	5.64e-05
SYNE1	0.58301	3.93951	8.27e-07	5.64e-05
PTGER4	-0.631518	1.09741	8.3e-07	5.64e-05
DACT1	1.13468	0.532191	8.42e-07	5.65e-05
USE1	-0.866629	1.95175	8.45e-07	5.65e-05
CAMK2D	0.77906	5.61376	8.46e-07	5.65e-05
SH3BGRL3	-0.702275	1.72208	8.59e-07	5.7e-05
RSU1	0.425861	2.80415	8.79e-07	5.74e-05
COPZ2	-0.585311	3.62254	8.82e-07	5.74e-05
ANGEL1	-0.317367	1.39688	8.85e-07	5.74e-05
DDX24	0.343121	4.58197	9.03e-07	5.74e-05
GDF11	1.50107	0.666949	9.1e-07	5.74e-05
BACH1	0.539366	4.20561	9.13e-07	5.74e-05
PDCD4	0.477837	2.21568	9.14e-07	5.74e-05
BMPR1A	0.603361	4.5632	9.15e-07	5.74e-05
PELI3	-0.614086	0.965114	9.17e-07	5.74e-05
MYH3	4.26986	4.36292	9.2e-07	5.74e-05
DESI1	-0.405882	2.18367	9.26e-07	5.74e-05
RASL12	-0.583116	1.71473	9.27e-07	5.74e-05
CD59	-0.629022	5.13327	9.58e-07	5.89e-05
SRGN	-0.516052	2.55136	9.63e-07	5.89e-05
NSA2	0.661347	4.54041	9.82e-07	5.97e-05
ELL2	-0.616423	0.891418	9.93e-07	5.98e-05
GTF2IP4	0.672213	3.73973	9.94e-07	5.98e-05
MRPS24	-0.610181	5.07022	1.01e-06	6.05e-05
CDKN2AIPNL	-0.480655	3.51533	1.02e-06	6.05e-05
NCSTN	0.415118	3.43118	1.07e-06	6.32e-05
FAM89B	-0.700847	3.15565	1.08e-06	6.36e-05
IPO13	-0.51781	3.98232	1.12e-06	6.51e-05
KLHL21	-0.736237	3.42468	1.12e-06	6.51e-05
LOC100506548	0.790448	2.61058	1.12e-06	6.51e-05
SLC38A1	-1.25134	3.22184	1.14e-06	6.55e-05
ARL2BP	-0.4628	2.84782	1.15e-06	6.62e-05
ZBED5-AS1	-0.704185	1.24609	1.18e-06	6.74e-05
ZNF638	0.352619	4.77849	1.19e-06	6.75e-05
RFTN1	-1.0111	2.75412	1.21e-06	6.78e-05
SNRK	-0.346722	2.76172	1.21e-06	6.78e-05
UBE2D4	-0.450347	3.67494	1.23e-06	6.84e-05
ITGA1	-0.680179	3.2431	1.23e-06	6.84e-05
GABPB2	0.473361	3.17011	1.29e-06	7.11e-05
MATR3	0.415068	5.14997	1.29e-06	7.11e-05
SLC25A17	1.05717	1.78879	1.31e-06	7.17e-05
EEA1	0.453249	3.13194	1.33e-06	7.24e-05
HNRNPA1	0.785821	5.52057	1.34e-06	7.29e-05
CCDC93	0.395465	2.29492	1.36e-06	7.35e-05
NKIRAS2	-0.442585	2.74959	1.37e-06	7.37e-05
STYXL1	1.11543	3.00602	1.39e-06	7.45e-05
ANKRD17	0.363782	3.88559	1.41e-06	7.48e-05
STK40	-0.643814	3.06895	1.47e-06	7.78e-05
SCN1B	-1.04979	4.22779	1.5e-06	7.91e-05
CHRND	1.46795	2.28046	1.54e-06	8.09e-05
PDE5A	1.3325	3.45608	1.57e-06	8.16e-05
BEST3	0.911747	5.39526	1.57e-06	8.16e-05
PSTPIP2	-0.765582	2.49533	1.59e-06	8.21e-05
SNORD113-4	1.45598	4.72582	1.6e-06	8.21e-05
RBM26	0.323368	3.11407	1.6e-06	8.21e-05
BCLAF1	0.327421	4.18441	1.64e-06	8.35e-05
GDAP1	0.71993	1.88752	1.69e-06	8.57e-05
AGA	-0.650334	0.840301	1.7e-06	8.58e-05
HDAC11	-0.793082	1.38893	1.71e-06	8.58e-05
INTS8	-0.449323	2.20194	1.71e-06	8.58e-05
RBM8A	0.456713	3.66829	1.73e-06	8.61e-05
PERM1	-1.2822	4.31212	1.74e-06	8.61e-05
SLC22A5	-0.751668	1.35019	1.77e-06	8.73e-05
DMD	0.477975	6.49362	1.79e-06	8.75e-05
CKM	-1.01794	11.7147	1.79e-06	8.75e-05
PWWP2B	-0.846418	1.45703	1.8e-06	8.78e-05
FST	2.23537	1.09575	1.86e-06	8.97e-05
STRADB	-0.624617	4.31379	1.86e-06	8.97e-05
ADI1	-0.626806	4.13988	1.87e-06	8.97e-05
B3GALNT2	0.312895	4.53047	1.92e-06	9.16e-05
ANKRD9	-0.936147	3.56803	1.92e-06	9.16e-05
YAP1	0.859332	4.25065	1.93e-06	9.16e-05
LYRM1	-0.605959	2.9319	1.95e-06	9.22e-05
CD99	0.931104	4.30453	1.96e-06	9.22e-05
DYNC1I1	-0.683648	1.45906	1.97e-06	9.22e-05
XRCC6	0.257301	5.70875	1.98e-06	9.22e-05
PRKAR1A	0.405434	6.01184	2e-06	9.29e-05
FBXO30	0.771388	3.52092	2.01e-06	9.29e-05
SH2D3C	-0.596175	0.979853	2.03e-06	9.35e-05
OFD1	0.406114	1.78252	2.05e-06	9.39e-05
CDC42EP3	0.928879	2.9046	2.05e-06	9.39e-05
IRF2	-0.404668	2.73625	2.09e-06	9.51e-05
C9ORF69	-0.561124	1.96258	2.17e-06	9.83e-05
APOPT1	-0.477318	4.34666	2.19e-06	9.86e-05
DYM	-0.303638	3.80505	2.19e-06	9.86e-05
TYW1	0.573873	2.66222	2.29e-06	0.000102096
MEST	1.10795	2.02608	2.29e-06	0.000102096
SYNPO	-0.878286	6.61286	2.3e-06	0.000102167
RGPD5	0.685229	3.61576	2.33e-06	0.000103145
LAS1L	0.634642	1.96507	2.43e-06	0.000106883
PCF11	0.29387	3.46637	2.51e-06	0.000110204
SLC41A1	-0.951415	4.03081	2.53e-06	0.000110734
FAM114A2	-0.393937	1.86674	2.55e-06	0.000110816
ST3GAL5	-0.879077	2.09397	2.57e-06	0.000111144
SQSTM1	-0.550195	5.80987	2.57e-06	0.000111144
ZFHX4	0.337933	2.10376	2.59e-06	0.000111225
GUCD1	-0.741277	4.57765	2.63e-06	0.000112582
PRDM2	0.605378	3.00349	2.65e-06	0.000112582
LSP1	0.875412	3.22631	2.65e-06	0.000112582
PDLIM2	-1.07847	2.28116	2.68e-06	0.000113461
UBR3	-0.432608	5.41565	2.69e-06	0.000113484
CELF1	0.259483	4.25561	2.7e-06	0.000113484
DKFZP586I1420	0.798236	2.41142	2.71e-06	0.000113516
MYCT1	-0.630348	1.92205	2.74e-06	0.000114115
RASA1	0.483006	2.7149	2.78e-06	0.000115269
ST3GAL3	-0.650724	3.21301	2.78e-06	0.000115269
ZNF431	0.512602	2.38838	2.88e-06	0.00011876
IKBKB	0.489064	3.46733	2.89e-06	0.00011888
ZNF135	0.657188	1.17369	2.96e-06	0.000121301
KIAA1429	0.323382	2.92139	2.99e-06	0.000121972
NBPF9	0.606862	3.29076	3.01e-06	0.000122369
SCP2	-0.507285	4.09732	3.02e-06	0.000122369
MKNK2	-0.797248	5.96743	3.04e-06	0.000122514
S1PR1	-0.553449	1.96743	3.09e-06	0.000124032
HSPB3	0.53409	5.94484	3.3e-06	0.000132141
EIF3L	0.489428	6.68727	3.32e-06	0.000132582
NACA	0.516476	5.4012	3.38e-06	0.000134437
CNN3	0.789804	3.19488	3.39e-06	0.000134448
IDE	-0.365425	3.64428	3.42e-06	0.00013482
VRK3	-0.538315	1.80106	3.43e-06	0.00013482
FASTK	-0.49492	3.83934	3.49e-06	0.000136758
GULP1	-0.622346	1.19029	3.6e-06	0.000140574
SPX	1.48528	3.28581	3.68e-06	0.000143168
CHTOP	0.471803	4.03167	3.79e-06	0.000146831
MOCS1	-0.540037	1.72	3.85e-06	0.000148716
BRAF	0.332308	2.83564	3.86e-06	0.000148716
SNX1	0.431028	2.62023	3.9e-06	0.000149583
PARD3	0.394389	4.22926	4.05e-06	0.000154915
RNF103	0.558021	3.52542	4.09e-06	0.000155837
SETX	0.583937	3.95204	4.11e-06	0.000155902
ESAM	-0.655145	2.0468	4.15e-06	0.000157123
MYO9A	0.357752	3.73145	4.19e-06	0.00015796
NLRX1	-0.655994	1.70154	4.35e-06	0.000163278
SLC25A38	-0.563124	2.27403	4.37e-06	0.000163468
SRSF5	0.490359	4.86689	4.47e-06	0.000166177
DNAJB6	-0.623907	5.11008	4.47e-06	0.000166177
VPS4A	-0.408527	4.29769	4.48e-06	0.000166177
CDH5	-0.621345	3.22713	4.53e-06	0.000167332
NECAB3	-0.583502	3.02442	4.56e-06	0.000168073
CD40	-0.512409	0.803335	4.59e-06	0.000168419
LOC101928020	0.448399	2.257	4.62e-06	0.000168869
CFH	1.06428	4.31346	4.68e-06	0.000170568
MRPL11	-0.535591	3.02991	4.7e-06	0.000170893
PTCD2	-0.51296	1.88246	4.73e-06	0.00017124
POMK	0.383025	2.876	4.76e-06	0.000171753
KCNQ1OT1	0.338645	2.71515	4.79e-06	0.000172498
MT1X	-1.49596	5.59097	4.81e-06	0.000172649
TOP2B	0.353189	4.39958	4.86e-06	0.000173771
GNAQ	-0.341604	2.06025	4.96e-06	0.000176737
WDR12	-0.411367	2.49098	4.99e-06	0.000177154
C15ORF41	1.09714	4.05683	5.01e-06	0.000177284
POLR2A	0.586715	2.93185	5.05e-06	0.000178078
PHYHD1	-0.535981	1.66768	5.13e-06	0.00018021
URI1	0.408332	4.34875	5.15e-06	0.00018021
KIAA0922	0.669782	4.22209	5.16e-06	0.00018021
BTBD7	0.430023	2.77879	5.17e-06	0.000180276
FAT1	1.37488	2.28982	5.3e-06	0.000184236
NSD1	0.277132	3.2929	5.35e-06	0.000185198
CKMT2	-1.05656	7.34369	5.38e-06	0.000185556
ANXA3	-0.812789	2.49017	5.61e-06	0.000192379
MIPEP	-0.503867	1.85343	5.61e-06	0.000192379
PAX7	1.06437	1.57392	5.67e-06	0.000193952
PDIA6	0.336586	4.06075	5.73e-06	0.000195201
ZNF568	0.749675	2.38558	5.87e-06	0.000199242
RNF126	-0.660351	2.21432	5.88e-06	0.000199242
FAM49A	-0.545038	1.31277	5.92e-06	0.000199887
NEO1	0.471759	3.09121	5.97e-06	0.000201151
RAPGEF6	0.451141	2.85837	6.04e-06	0.000202771
EMD	-0.517806	2.19176	6.1e-06	0.000204088
RPL7L1	0.379684	4.04504	6.15e-06	0.000204824
DAAM2	-1.2021	2.33183	6.16e-06	0.000204824
PRNP	0.564609	3.45006	6.21e-06	0.000205787
TSPAN3	0.501934	5.35045	6.27e-06	0.000207183
CHRNA1	1.58924	3.07078	6.32e-06	0.00020724
AP2B1	0.433665	3.6329	6.32e-06	0.00020724
FAM26E	-0.566542	1.45261	6.32e-06	0.00020724
DLG1	0.609882	3.40262	6.38e-06	0.000208007
KLHL41	0.554227	10.8108	6.39e-06	0.000208007
RAD23A	-0.898245	6.00829	6.4e-06	0.000208007
UCHL1	-1.24929	2.16153	6.49e-06	0.000209825
SYNGR1	-0.665922	1.11025	6.5e-06	0.000209825
UBL4A	-0.633002	3.61506	6.58e-06	0.000211804
CEP120	-0.331133	1.42355	6.7e-06	0.000214349
RGN	-0.745948	1.33767	6.7e-06	0.000214349
ADARB1	0.47231	2.34877	6.73e-06	0.000214721
SLC36A1	0.823141	2.71228	6.81e-06	0.00021606
RPL6	0.387777	7.65844	6.81e-06	0.00021606
SIK2	-0.570429	2.25172	6.89e-06	0.000218067
COX7A2	-0.537977	4.8916	7.02e-06	0.000221263
DVL1	-0.761679	4.36442	7.06e-06	0.000221263
EIF2B3	-0.337637	4.16061	7.08e-06	0.000221263
APBA3	-0.536354	0.930958	7.09e-06	0.000221263
SESN3	1.38516	2.78409	7.09e-06	0.000221263
COX11	-0.436559	3.62824	7.12e-06	0.000221463
HTATIP2	-0.6572	1.61203	7.16e-06	0.000222192
TANGO2	-0.501108	2.84595	7.18e-06	0.000222206
MDH2	-0.529317	5.2625	7.3e-06	0.000225001
FLI1	-0.412562	1.50344	7.41e-06	0.000227221
COX5A	-0.579697	5.6075	7.42e-06	0.000227221
TPST2	-0.602363	2.06003	7.43e-06	0.000227221
COX7A1	-0.656195	7.18024	7.46e-06	0.000227513
CHD6	0.335966	2.76132	7.49e-06	0.0002278
IL17RC	-0.683099	1.12852	7.54e-06	0.000228616
DAPK2	0.700649	3.79407	7.56e-06	0.000228797
BRI3	-0.693054	3.29756	7.64e-06	0.000230604
MLX	-0.463984	3.0885	7.67e-06	0.000230743
GRK4	0.970629	0.559213	7.73e-06	0.000231411
INO80	0.224517	2.67697	7.73e-06	0.000231411
STOML2	-0.33927	4.35993	7.82e-06	0.000233195
SDHD	-0.453145	5.66339	7.9e-06	0.000234988
EMC9	-0.603498	2.24556	8.18e-06	0.000242726
LIMA1	0.580385	2.89894	8.25e-06	0.000244099
PRR16	0.803591	2.75574	8.39e-06	0.000247569
MAN1A2	0.383286	3.45222	8.54e-06	0.000250839
FAM213A	-0.539414	3.28479	8.55e-06	0.000250839
ENTPD6	-0.556608	2.01496	8.57e-06	0.000250839
ARHGAP24	0.662453	2.40503	8.62e-06	0.000251741
SCO1	0.396564	2.85795	8.76e-06	0.000255015
CLASP1	0.445727	4.5426	8.81e-06	0.000256015
GREB1L	1.63268	2.24956	8.84e-06	0.000256266
ZCCHC7	0.389637	2.39215	8.93e-06	0.0002581
ATG14	0.353404	3.35392	9.03e-06	0.000259469
MRPL37	-0.450226	4.16801	9.03e-06	0.000259469
MBP	-0.678547	3.35456	9.05e-06	0.000259469
NAA50	0.507541	5.32945	9.1e-06	0.000260304
CDIP1	-0.56782	1.57662	9.14e-06	0.00026077
RPL14	0.364969	7.24453	9.28e-06	0.000263996
PARG	0.33556	3.49793	9.3e-06	0.000263996
RPL7A	0.418912	7.98468	9.65e-06	0.000273172
LINC00702	1.09191	3.68232	9.73e-06	0.000274666
ANP32B	0.654197	1.39178	9.82e-06	0.000276554
ELF2	0.32765	4.23804	1e-05	0.00028141
LPIN1	-0.548491	4.43438	1.01e-05	0.000282761
RUSC2	0.499833	3.31354	1.02e-05	0.000283467
MRPS33	-0.539003	4.30973	1.02e-05	0.000283467
FGD6	0.448574	1.64661	1.02e-05	0.000283467
SLC16A3	-2.06738	2.71931	1.03e-05	0.000285825
BDH1	-0.679334	1.82487	1.03e-05	0.000285825
C5ORF42	0.376868	2.54094	1.05e-05	0.00028996
ZFPM2	0.459333	2.51999	1.06e-05	0.000292211
SMAP1	-0.374458	2.77162	1.09e-05	0.00029932
ANK3	0.645559	3.96594	1.1e-05	0.000299945
ATP2B2	-1.15452	0.884639	1.12e-05	0.000305643
MPC1	-0.587553	5.34554	1.12e-05	0.000306052
GUCY1A2	-0.650818	1.8001	1.13e-05	0.000306735
RIMKLB	0.642468	2.81952	1.13e-05	0.000306735
RXRA	-0.669943	3.45987	1.14e-05	0.000306735
SLC22A23	-0.504979	1.71339	1.14e-05	0.000306735
VGLL2	-0.906046	2.92589	1.14e-05	0.000306735
LOC101928103	0.413216	2.56481	1.14e-05	0.000306735
DES	-0.418134	10.8604	1.17e-05	0.000313105
LINC00342	0.433415	3.48088	1.2e-05	0.000321376
GSK3A	-0.428139	2.03884	1.22e-05	0.000324064
PER3	0.523432	3.09276	1.22e-05	0.000324064
DENND6A	0.396787	2.72805	1.22e-05	0.000324064
NSD2	0.318117	2.33452	1.22e-05	0.000324064
ASNSD1	-0.439446	3.87835	1.25e-05	0.000330543
GPSM2	0.920333	3.75988	1.25e-05	0.000330543
ALDH1A1	-0.716844	3.74387	1.29e-05	0.000339754
DNAJC7	0.361936	4.10324	1.3e-05	0.000339754
KLHL12	0.380954	2.68671	1.3e-05	0.000341172
ZBTB20	0.479403	4.44858	1.31e-05	0.000341593
USP54	0.889356	5.12209	1.32e-05	0.000342519
SLC16A1	-0.829899	4.79369	1.33e-05	0.000345839
CARD8	-0.38022	2.89329	1.34e-05	0.000345962
PRKAB2	-0.64262	4.20189	1.35e-05	0.000348762
MXD1	-0.481945	0.852583	1.38e-05	0.000354769
DAZAP2	-0.358573	3.62191	1.38e-05	0.000354769
TST	-0.830998	2.05087	1.38e-05	0.000354769
PNISR	0.353434	4.45615	1.39e-05	0.000355911
TMEM201	-0.5113	1.56858	1.4e-05	0.000355911
DUSP13	-0.568105	5.42746	1.4e-05	0.000355911
GSAP	-0.481905	0.852583	1.41e-05	0.000359187
ATG9A	-0.364842	3.203	1.43e-05	0.000362457
RPS4X	0.388062	7.99703	1.44e-05	0.000365729
C1QTNF1	-0.545635	1.11719	1.45e-05	0.000366654
APEH	-0.426876	3.96884	1.46e-05	0.000366654
USP34	0.338983	4.32524	1.46e-05	0.000367104
IFNLR1	-0.582059	1.02629	1.49e-05	0.000372477
TMEM150A	-0.635294	1.33651	1.49e-05	0.000372477
FIP1L1	0.28215	3.26483	1.5e-05	0.000373938
SCN4B	-0.815884	1.57494	1.52e-05	0.000378951
C12ORF10	-0.51161	2.32847	1.55e-05	0.000384361
POMGNT2	-0.418222	1.44986	1.58e-05	0.000391619
ILF2	0.376625	4.20372	1.6e-05	0.000397017
FAM219A	-0.407985	1.6879	1.61e-05	0.000397744
PIM3	-0.733636	2.89688	1.64e-05	0.000403364
ERV3-1	0.728609	1.52758	1.65e-05	0.000406461
SLC25A23	-0.762062	2.62355	1.66e-05	0.000407179
TMEM233	-0.782072	2.44494	1.7e-05	0.000414868
SGF29	-0.692	2.04042	1.7e-05	0.000414868
DERA	-0.323768	2.33141	1.71e-05	0.000415652
HSPA4	0.369465	4.97032	1.71e-05	0.000415652
EEF1A1	1.02603	8.07287	1.72e-05	0.00041667
PCYT2	-0.681384	1.57085	1.73e-05	0.000417449
DNPH1	-0.750265	2.1621	1.73e-05	0.000418056
EMC1	0.233969	2.68454	1.74e-05	0.000418735
ZC3H8	-0.641667	2.21772	1.74e-05	0.000418735
DGAT1	-0.444669	1.46437	1.75e-05	0.000418735
SYNJ2	-0.82427	0.826321	1.76e-05	0.00042113
PTGFRN	0.744865	1.54074	1.77e-05	0.000421941
COPG2	0.402198	2.83865	1.78e-05	0.000424607
PPP1R12A	0.436808	3.65181	1.79e-05	0.000425449
SFMBT2	0.38251	1.61772	1.79e-05	0.000425803
PRKDC	0.259147	4.10471	1.8e-05	0.000427163
ATG4D	-0.6209	2.79516	1.81e-05	0.000427163
KLHL3	0.84324	1.2493	1.82e-05	0.000427848
MNAT1	0.348239	5.03342	1.82e-05	0.000427848
UNC119B	-0.481917	0.92628	1.83e-05	0.000428132
DBNDD2	-0.621207	4.39948	1.83e-05	0.000428132
CITED4	-0.854841	1.16166	1.83e-05	0.000428132
ZBED1	-0.70125	3.15403	1.84e-05	0.000428132
LOC101926889	0.359762	4.79389	1.84e-05	0.000428975
BLVRB	-0.699722	3.97471	1.86e-05	0.000431948
RPUSD3	-0.599575	2.46033	1.88e-05	0.000435478
LINC01697	1.00664	1.5262	1.88e-05	0.000435478
POLDIP2	-0.36197	4.55527	1.89e-05	0.000435478
TMEM38A	-0.434073	6.46906	1.9e-05	0.000436498
EGLN1	-0.526629	4.66268	1.9e-05	0.000436498
NUP93	0.344204	2.56767	1.9e-05	0.000436498
IGDCC4	0.579283	2.05357	1.91e-05	0.000436498
TMEM251	-0.630814	1.92319	1.92e-05	0.000438856
STMN1	0.772666	2.78739	1.93e-05	0.000439498
RAB3GAP1	0.265852	3.77097	1.95e-05	0.00044229
MTMR6	-0.428663	2.25868	1.95e-05	0.00044229
FAM234A	-0.50858	3.33497	1.95e-05	0.00044229
LRRFIP1	0.358435	4.74728	1.97e-05	0.000444724
PTPRD	1.69099	0.977154	1.98e-05	0.000447832
BAMBI	0.885433	0.64928	1.99e-05	0.000447937
GOLPH3	-0.401729	3.1786	2e-05	0.000447937
HPGD	1.59877	1.22044	2e-05	0.000447937
RBBP7	0.383373	4.1466	2.02e-05	0.0004521
TLE2	-0.705946	1.82102	2.03e-05	0.000452387
CYP2J2	0.715855	4.11516	2.04e-05	0.000454923
PROM1	0.869702	0.636998	2.08e-05	0.000462956
MAPRE1	0.299451	3.3288	2.09e-05	0.000463535
XIAP	0.334629	3.41791	2.1e-05	0.000466028
ARVCF	0.57947	1.45419	2.11e-05	0.000466028
HNRNPU	0.379409	4.78946	2.13e-05	0.000469098
NISCH	0.414132	2.8998	2.13e-05	0.000469098
RGL2	-0.369566	2.36348	2.13e-05	0.000469098
VRK2	-0.536794	2.62425	2.14e-05	0.000469098
SPRY1	0.565204	3.41608	2.18e-05	0.000475923
SRBD1	0.423381	1.89375	2.18e-05	0.000475923
MAF1	-0.5203	4.78738	2.18e-05	0.000475923
LINC01239	1.06143	1.64478	2.19e-05	0.000477028
TTC3	0.264377	4.0913	2.2e-05	0.00047861
PNPLA6	-0.556363	2.05071	2.23e-05	0.000482324
RBM39	0.283218	5.03227	2.23e-05	0.000482324
AGPAT1	-0.441692	2.37221	2.24e-05	0.000483128
CIAPIN1	-0.549578	2.38074	2.26e-05	0.00048548
MT2A	-0.999339	2.3393	2.26e-05	0.00048548
DRAM2	-0.42976	2.4391	2.28e-05	0.000489433
LRRC14B	-0.947444	2.87159	2.31e-05	0.000494305
RPL24	0.393186	8.18092	2.32e-05	0.000494305
PIH1D1	-0.425558	3.12189	2.32e-05	0.000494305
USP39	-0.290268	3.18792	2.38e-05	0.000506656
DCUN1D2	-0.468693	3.66729	2.42e-05	0.000515098
HTATSF1	0.315252	4.54318	2.45e-05	0.000519863
SMG6	0.311488	2.15496	2.46e-05	0.000519863
KCTD20	-0.229096	3.12367	2.49e-05	0.000525153
TPRKB	-0.659911	2.70236	2.49e-05	0.000525153
FLRT2	0.683106	3.53346	2.5e-05	0.000526072
TOM1L2	-0.419162	2.71156	2.52e-05	0.000528582
TMEM165	0.518417	2.64213	2.53e-05	0.000530733
TMEM230	-0.31555	4.10192	2.54e-05	0.000530733
MTMR14	-0.460078	2.84669	2.54e-05	0.000531626
FNDC3B	0.341181	3.24183	2.56e-05	0.000533196
KCMF1	-0.386413	2.95423	2.59e-05	0.000539902
HDDC3	-0.700093	1.73165	2.61e-05	0.000542454
HYAL1	-0.696133	1.16677	2.64e-05	0.00054775
JAK2	0.507751	4.04989	2.7e-05	0.000558675
LOC101927374	0.474276	4.98361	2.71e-05	0.000560201
RER1	-0.279488	2.7272	2.73e-05	0.000562517
LOC101929128	0.834769	1.4743	2.73e-05	0.000562517
MAN2A2	-0.585105	2.2356	2.76e-05	0.000566325
CCDC69	-0.707642	4.64765	2.77e-05	0.000566666
WARS2-IT1	0.475586	5.40307	2.77e-05	0.000566666
PAQR4	-0.77905	1.15999	2.77e-05	0.000566666
CTSH	-0.874952	1.91584	2.78e-05	0.000566749
NUP107	0.344652	2.60441	2.8e-05	0.000569424
SLC4A4	-0.579568	1.13882	2.82e-05	0.000572372
STOM	-0.298883	4.10523	2.84e-05	0.000575455
VAMP5	-0.582475	2.30366	2.85e-05	0.000575455
VEZT	0.360534	4.39317	2.85e-05	0.000575455
SBDSP1	0.669218	2.8048	2.86e-05	0.000576713
VPS45	0.493656	3.30442	2.89e-05	0.000581555
NRG4	-0.859602	1.20353	2.92e-05	0.000586117
COX14	-0.435013	3.92069	2.92e-05	0.000586117
MTSS1	0.528261	2.63311	2.94e-05	0.000589064
COL6A3	0.72054	4.87008	2.96e-05	0.000592015
HDAC6	0.367342	2.5253	2.97e-05	0.000592015
ST6GALNAC2	-0.771963	2.06755	3e-05	0.000596302
SBF1	-0.498742	2.84473	3.02e-05	0.000600327
CHUK	-0.522334	2.13533	3.03e-05	0.00060121
RP9	-0.609636	2.48284	3.05e-05	0.000603744
MVD	-0.580739	1.27077	3.06e-05	0.000604121
RSBN1L	0.28534	2.439	3.08e-05	0.000606998
GHET1	0.447707	2.50291	3.09e-05	0.000608069
GLG1	0.362434	3.67881	3.1e-05	0.000609071
PRRX1	0.619967	4.71828	3.16e-05	0.000620442
RDH13	-0.479701	1.52595	3.17e-05	0.000620442
GALNT18	-0.492172	0.891771	3.18e-05	0.000621518
EIF2S2	-0.355348	3.63678	3.18e-05	0.000621518
DUSP3	-0.875015	5.39058	3.19e-05	0.000621881
PIR	-0.479012	1.99129	3.2e-05	0.000621881
DHX9	0.259647	3.73558	3.22e-05	0.000624469
GADD45A	1.18928	1.6003	3.22e-05	0.000624671
FASTKD2	-0.294259	3.31409	3.26e-05	0.000629968
ME1	-0.521863	2.68993	3.26e-05	0.000629968
PARVB	-0.498828	5.05096	3.33e-05	0.000641214
SPR	-0.765062	2.22988	3.33e-05	0.000641214
MDM4	0.304019	3.54888	3.34e-05	0.000641261
GON7	-0.591244	1.49565	3.35e-05	0.000643184
FAM134C	-0.332348	3.31567	3.37e-05	0.000645247
ANP32A	0.3262	3.42067	3.4e-05	0.000649417
NDUFS5	-0.49789	6.92611	3.4e-05	0.000649656
EXTL3	-0.448036	2.41417	3.42e-05	0.00065206
ZNF418	0.590413	1.2689	3.44e-05	0.000654196
SRRD	-0.351607	3.10596	3.47e-05	0.000659381
MICAL3	0.438333	3.2413	3.51e-05	0.000665856
TMEM143	-0.777931	2.15612	3.52e-05	0.000665941
PER2	0.498462	2.56207	3.54e-05	0.000666666
VEGFA	-0.744011	3.94683	3.54e-05	0.000666666
HSP90B1	0.359139	4.49116	3.55e-05	0.000666666
USF3	0.592196	3.75968	3.55e-05	0.000666666
CTBS	-0.425662	0.749408	3.57e-05	0.000669021
BICD2	-0.402853	2.31277	3.59e-05	0.000672215
BARD1	0.874152	2.75241	3.62e-05	0.000676795
CORO1C	0.477364	3.20796	3.66e-05	0.0006814
TCTN1	0.3358	3.50308	3.66e-05	0.0006814
FAHD2B	-0.705664	1.98746	3.66e-05	0.0006814
RBM24	0.367043	6.27421	3.68e-05	0.000683846
FGFR1OP2	0.300979	3.79513	3.69e-05	0.000684032
KCNT1	-0.841606	0.769651	3.7e-05	0.000684883
RNF123	-0.521015	4.07945	3.72e-05	0.000687451
RILP	-0.709223	2.95697	3.76e-05	0.000693004
AHNAK	0.460454	6.98364	3.8e-05	0.000698317
SPIRE1	-0.557632	2.65093	3.81e-05	0.000698317
TBX15	0.315278	5.47814	3.81e-05	0.000698317
PKN1	-0.543024	3.4216	3.82e-05	0.000699449
STON1	-0.463271	0.867323	3.86e-05	0.000706525
NT5C2	0.603502	4.52564	3.93e-05	0.000718225
ISCU	-0.44991	4.45467	3.94e-05	0.000718225
NR1H2	-0.495775	3.27557	3.99e-05	0.00072673
LINC00504	0.454001	6.13496	4e-05	0.000727318
KBTBD12	-0.410021	3.956	4.03e-05	0.000731359
TGFB2	0.974617	2.56655	4.1e-05	0.000742095
PDGFC	0.922614	2.21916	4.12e-05	0.000743799
IFNGR2	-0.345714	2.82912	4.12e-05	0.000743799
GABARAPL1	-0.472981	4.39631	4.24e-05	0.000763652
ZNF518B	-0.500267	2.00087	4.28e-05	0.000769341
PGAM2	-0.824771	8.12244	4.29e-05	0.000771219
KANSL1L	0.576106	3.03834	4.32e-05	0.000773243
TSKU	0.425299	2.63722	4.32e-05	0.000773243
MLH1	0.307741	4.04746	4.35e-05	0.000776618
DTNA	0.288238	5.60121	4.37e-05	0.00077801
TTC7B	0.541039	3.00034	4.37e-05	0.00077801
BRD3	0.609559	1.55227	4.4e-05	0.00078138
AVIL	-0.5506	0.989562	4.41e-05	0.00078138
FUBP1	0.404038	4.28841	4.41e-05	0.00078138
RIOK3	-0.335643	3.83484	4.43e-05	0.000783698
DMPK	0.568604	4.65034	4.44e-05	0.000783698
DECR2	-0.61088	1.25837	4.44e-05	0.000783698
C18ORF21	-0.390361	2.37999	4.45e-05	0.000784146
USP6	1.02555	2.54442	4.49e-05	0.000789774
SLC16A5	-0.900495	0.753451	4.5e-05	0.000789774
TLN2	0.399424	2.94507	4.5e-05	0.000789774
C19ORF12	-0.391479	2.39448	4.52e-05	0.00079134
ACOX1	-0.330917	3.77481	4.55e-05	0.000794649
RASAL2	0.521011	2.70216	4.62e-05	0.000806671
FAAH	-0.584331	1.17052	4.66e-05	0.000810653
KMT5B	0.275417	3.01366	4.66e-05	0.000810653
RBCK1	-0.396949	1.56759	4.68e-05	0.000812038
CEP63	0.288982	2.92916	4.7e-05	0.000814272
CSTF3	0.476039	2.52109	4.72e-05	0.000817469
CAMK2G	-0.445966	4.19633	4.73e-05	0.000818075
DYNC1I2	0.278869	3.01655	4.75e-05	0.000818135
HEXB	-0.322405	2.81945	4.75e-05	0.000818135
SMA4	0.679946	4.24467	4.83e-05	0.000831062
ZNF672	-0.574075	2.63736	4.84e-05	0.000831065
GPATCH2L	0.306252	3.11122	4.86e-05	0.000834285
CDIPT	-0.378418	2.25725	4.88e-05	0.000834888
LRRC2	-0.601269	5.42919	4.88e-05	0.000834888
SACS	0.799913	4.50407	4.91e-05	0.000838299
FNBP4	0.381984	2.9855	4.96e-05	0.00084456
ZNF511	-0.512473	3.1719	5.02e-05	0.00085274
NOSTRIN	-0.49195	1.1614	5.02e-05	0.00085274
PPP1R16B	-0.455221	0.773856	5.04e-05	0.000854939
NPM1	0.28266	5.99738	5.05e-05	0.000854939
IDI1	-0.690372	3.82294	5.09e-05	0.000860528
EZH1	-0.306808	2.8418	5.1e-05	0.000861589
TRPM7	0.341179	2.90328	5.12e-05	0.000861589
C19ORF53	-0.542101	3.0898	5.12e-05	0.000861589
GART	0.297082	3.16329	5.18e-05	0.000870038
KLHL34	-1.38163	2.90629	5.18e-05	0.000870038
FASTKD1	-0.563506	2.55967	5.25e-05	0.000879917
FAM188A	0.596324	3.05927	5.27e-05	0.000881558
STAM	0.465453	2.51481	5.28e-05	0.000881558
LSMEM2	0.620415	2.03758	5.29e-05	0.000883286
NDUFS8	-0.644406	5.29144	5.31e-05	0.000883986
ZNF134	0.314033	2.72703	5.33e-05	0.000884726
RASL10B	-0.810021	1.26163	5.33e-05	0.000884726
CLCN4	-0.424622	3.54013	5.36e-05	0.000888925
DSTN	0.413732	3.97532	5.38e-05	0.00089026
RTTN	0.445404	2.40001	5.39e-05	0.00089026
SCAPER	0.328851	3.06852	5.4e-05	0.000891635
NDUFA4	-0.367879	6.04139	5.53e-05	0.000911986
PSMA7	-0.284992	5.83086	5.57e-05	0.000916369
TUBGCP3	0.397058	2.45014	5.61e-05	0.000921276
IARS	-0.334532	4.52848	5.61e-05	0.000921276
ALMS1	0.369707	2.22632	5.73e-05	0.000938879
FXYD1	-0.391184	5.88334	5.74e-05	0.000939184
C15ORF61	-0.569131	2.63705	5.88e-05	0.000958169
KIAA0100	-0.236553	4.04508	5.88e-05	0.000958169
SMAD5	0.318654	3.21663	5.88e-05	0.000958169
TXLNB	0.30162	6.80416	5.91e-05	0.000959029
STAG2	0.423055	4.00669	5.91e-05	0.000959029
ANKRD1	2.19704	5.5383	5.91e-05	0.000959029
APLF	0.550705	1.68017	5.96e-05	0.000965167
F3	0.689454	1.54454	6.02e-05	0.000972095
PPP1R14C	0.9837	3.21555	6.03e-05	0.000972095
WDR91	0.512808	1.05893	6.03e-05	0.000972095
ZNF577	0.470481	2.28248	6.04e-05	0.000972095
MRPS2	-0.507966	1.85664	6.08e-05	0.000973293
TCAF1	0.511353	3.13358	6.08e-05	0.000973293
DNAJB11	0.406828	2.23166	6.08e-05	0.000973293
RABGGTB	0.551327	4.84928	6.08e-05	0.000973293
CA3	0.84476	11.012	6.09e-05	0.000973293
KBTBD4	-0.370048	2.51536	6.23e-05	0.000994242
PDK2	-0.59995	4.31837	6.25e-05	0.000995621
TXNDC11	-0.313519	2.26721	6.33e-05	0.00100394
CDYL	0.301232	2.68058	6.33e-05	0.00100394
HIPK3	0.309192	6.14763	6.33e-05	0.00100394
ZNF281	-0.35112	1.77036	6.37e-05	0.00100528
METAP2	0.294414	3.70483	6.37e-05	0.00100528
MANBA	0.531004	1.93173	6.37e-05	0.00100528
COL1A2	1.07599	5.02865	6.37e-05	0.00100528
FCGRT	-0.523302	2.95615	6.4e-05	0.00100769
ZNF562	0.334196	2.93005	6.42e-05	0.0010095
BNC2	-1.03489	1.69258	6.45e-05	0.00101303
HKR1	0.595863	2.61477	6.46e-05	0.0010132
LOC100131257	0.289481	3.00083	6.49e-05	0.00101665
ARHGEF26-AS1	0.351342	3.55103	6.59e-05	0.00103052
TAF1	0.361674	2.87961	6.61e-05	0.00103275
POLRMT	-0.556408	2.00951	6.64e-05	0.00103493
MFSD5	-0.464882	1.33991	6.65e-05	0.00103496
PPFIBP2	0.354888	3.27112	6.68e-05	0.00103837
ERG	-0.454159	1.70895	6.82e-05	0.00105928
ZCCHC2	-0.484473	1.87608	6.83e-05	0.00105928
COPS5	0.430331	4.50738	6.87e-05	0.00106317
ANKRD36B	0.382225	1.90978	6.89e-05	0.00106517
SEPHS1	-0.281346	2.05013	6.93e-05	0.00107072
ARFGEF1	0.259916	3.49884	6.96e-05	0.00107193
SLC43A1	-0.405469	1.44741	6.97e-05	0.00107193
KBTBD7	-0.399349	1.5859	6.98e-05	0.00107193
COA7	-0.321854	2.62217	6.99e-05	0.00107193
AK2	-0.39335	4.17276	6.99e-05	0.00107193
GRAMD1B	0.867572	0.63513	7e-05	0.00107193
SRP72	0.219187	2.98686	7.03e-05	0.00107423
CARS2	-0.455904	3.09045	7.03e-05	0.00107423
NDUFC2	-0.336703	3.91874	7.06e-05	0.0010763
SMYD1	0.415349	6.33097	7.08e-05	0.00107762
PCGF1	-0.554917	1.82198	7.09e-05	0.00107762
ACOT13	-0.445593	2.001	7.11e-05	0.00107934
RPL19	0.351612	8.40338	7.14e-05	0.00108256
CHCHD4	-0.446034	2.6209	7.17e-05	0.00108313
UBXN6	-0.516793	3.72972	7.17e-05	0.00108313
C1R	0.787974	3.36372	7.17e-05	0.00108313
RBM20	-0.661981	2.21111	7.27e-05	0.00109599
CISD1	-0.574614	3.82021	7.29e-05	0.00109749
METTL23	-0.495144	2.14983	7.32e-05	0.00109963
APBB2	-0.271794	2.73081	7.32e-05	0.00109963
MTRNR2L7	-0.887018	2.41117	7.39e-05	0.00110869
COL6A2	0.791392	4.78416	7.41e-05	0.00110955
ZNF787	-0.565238	1.88435	7.42e-05	0.00111033
HSF1	-0.437876	3.3813	7.44e-05	0.00111117
NUP54	0.328955	3.23836	7.46e-05	0.00111229
ADCY9	-0.509566	3.03998	7.47e-05	0.00111327
PARL	0.288227	3.71424	7.53e-05	0.00112081
PRSS42	-1.07316	3.9403	7.55e-05	0.00112181
CREM	-0.309723	2.31355	7.57e-05	0.00112378
SYDE2	0.581024	1.82515	7.67e-05	0.00113409
CBLL1	-0.37524	2.33139	7.68e-05	0.00113409
CILP	0.883411	3.28766	7.68e-05	0.00113409
TSSC4	-0.44271	2.33526	7.69e-05	0.00113409
PELO	-0.348535	2.58587	7.7e-05	0.00113409
NEU3	0.432131	3.66014	7.7e-05	0.00113409
TBC1D23	0.409968	3.47213	7.84e-05	0.00115183
DDB1	0.35481	5.11508	7.85e-05	0.00115183
MCRIP2	-0.594198	3.40415	7.87e-05	0.0011524
ZC3H15	0.367007	3.89432	7.87e-05	0.0011524
SH2B2	-0.581984	1.49199	7.93e-05	0.00115939
SLTM	0.225295	3.39573	7.94e-05	0.00115958
C6ORF48	0.735486	3.95714	7.99e-05	0.00116545
BOD1	-0.332091	3.21059	8.01e-05	0.00116708
NEK9	-0.377581	2.94398	8.05e-05	0.00117064
DUSP27	0.537263	5.22504	8.06e-05	0.00117064
JMJD6	-0.571766	2.10373	8.08e-05	0.00117186
WIPI1	-0.479853	4.60136	8.11e-05	0.0011743
DNAJC12	-0.684147	1.55217	8.17e-05	0.00118205
SLC25A46	-0.464584	3.72757	8.19e-05	0.00118323
FAHD2A	-0.478305	2.66017	8.24e-05	0.00118846
PPARGC1A	-1.07634	3.34932	8.38e-05	0.00120688
ZNF358	-0.620216	2.67721	8.39e-05	0.00120688
TNFRSF19	0.949219	1.79873	8.43e-05	0.00121132
SIVA1	-0.639696	4.22561	8.49e-05	0.00121817
MYH15	1.89519	0.822284	8.53e-05	0.00121998
CD99L2	-0.326326	3.99921	8.53e-05	0.00121998
CDCA7L	-0.539051	1.14631	8.54e-05	0.00121998
ADAMTSL2	0.640977	1.77344	8.55e-05	0.00121998
GUSBP4	0.472752	2.32472	8.55e-05	0.00121998
AIG1	0.710746	3.54163	8.6e-05	0.0012253
CHTF8	-0.387458	1.6321	8.65e-05	0.00123076
NDUFA3	-0.673827	5.07636	8.68e-05	0.00123288
SMCO1	-0.899823	4.5497	8.73e-05	0.00123914
TMEM88	-0.684092	1.31305	8.75e-05	0.00123914
CDKL3	0.55581	1.58543	8.76e-05	0.00123914
FTCDNL1	-0.703531	1.79814	8.83e-05	0.00124724
GRK2	-0.366197	2.51042	8.84e-05	0.00124724
OSGEPL1	-0.492936	1.56455	8.91e-05	0.00125591
PSPC1	0.287823	3.77454	8.96e-05	0.00126041
GRB2	0.410158	3.5059	8.96e-05	0.00126041
TMEM55A	-0.613082	1.45166	8.99e-05	0.00126252
ARL8B	-0.390697	3.46622	9e-05	0.00126283
CDC5L	0.28928	3.82936	9.09e-05	0.00127293
PTPN3	-0.529004	3.48525	9.18e-05	0.00128419
ARPC4	-0.327497	3.08403	9.21e-05	0.00128572
USP11	0.597621	2.58399	9.22e-05	0.00128572
HCCS	-0.461993	2.70778	9.23e-05	0.00128572
LOC101927686	0.664476	5.07858	9.29e-05	0.00129363
C22ORF39	-0.357858	3.65808	9.31e-05	0.00129429
HMBOX1	0.521725	2.93887	9.36e-05	0.00129888
DUSP6	-0.396586	1.57619	9.41e-05	0.00130438
GIMAP8	-0.430212	1.59783	9.47e-05	0.00131042
TNFRSF1B	-0.356641	1.65643	9.47e-05	0.00131042
FSD1L	0.888422	3.20074	9.53e-05	0.00131542
MIIP	-0.493922	1.61935	9.53e-05	0.00131542
ROR1-AS1	0.325859	3.51913	9.55e-05	0.00131559
FAM210A	-0.33501	3.06493	9.59e-05	0.00131814
C6ORF203	-0.466572	2.30652	9.6e-05	0.00131814
C1S	0.713891	3.93979	9.6e-05	0.00131814
PRAG1	-0.543956	1.15356	9.62e-05	0.00131814
SUCO	0.397165	1.77515	9.63e-05	0.00131814
KEAP1	-0.414966	4.30058	9.69e-05	0.001324
MUSK	0.86655	1.11156	9.69e-05	0.001324
MGA	0.300273	3.22055	9.72e-05	0.00132623
ITGBL1	1.03951	2.20292	9.79e-05	0.0013338
RASGRF2	-0.486168	1.06829	9.84e-05	0.0013394
MTRNR2L3	-1.0076	2.79605	9.94e-05	0.00135079
PAXIP1-AS1	0.424607	1.55186	9.95e-05	0.00135079
WDR83OS	-0.323378	3.82466	0.000100082	0.00135702
MYL6	0.548356	6.06471	0.000101235	0.00137096
THOC2	0.264231	2.8466	0.000101474	0.00137252
AP2A1	-0.377225	2.77651	0.000102332	0.00138242
NAGA	-0.486799	1.06829	0.000103361	0.00139461
KCTD12	0.501293	2.91391	0.000103939	0.00139898
GSTP1	-0.376852	5.13759	0.000104046	0.00139898
SLC6A8	-0.671629	3.02819	0.000104165	0.00139898
UBE2D1	-0.767394	4.13085	0.000104193	0.00139898
ENC1	1.00791	1.45348	0.000105403	0.001413
FER	0.287288	3.07916	0.000105605	0.001413
ENG	-0.515511	2.33401	0.000105622	0.001413
RBM18	-0.380641	3.0113	0.000105894	0.00141492
ATP2C1	0.418269	3.90215	0.00010624	0.00141782
PMS2P7	0.526779	2.95717	0.000106565	0.00142044
TXNL1	-0.307089	4.61456	0.00010684	0.00142238
NDUFS3	-0.444617	5.24017	0.000108157	0.00143713
CALML6	1.89508	3.03745	0.000108279	0.00143713
ARNT	0.266627	3.5	0.00010834	0.00143713
MYH8	2.48593	2.90753	0.000109213	0.00144698
EWSR1	0.298559	4.5566	0.000110167	0.00145786
LAMB2	0.672911	4.67738	0.000111059	0.00146681
DDX50	0.264048	2.91529	0.000111126	0.00146681
LOC101929596	0.98842	1.49929	0.000111243	0.00146681
ENO3	-0.867509	9.76109	0.000112482	0.00148137
VCL	0.342582	4.88689	0.000112989	0.0014846
MAPK1	0.399046	4.10832	0.000112997	0.0014846
TMEM212	0.36182	4.67148	0.000114133	0.00149645
FAN1	-0.3181	2.84223	0.000114171	0.00149645
ATP5G1	-0.565082	5.72132	0.00011444	0.0014982
HELZ	0.420437	3.46791	0.000114743	0.00150038
COL6A1	0.746122	4.05021	0.000114969	0.00150156
MTRR	-0.477255	2.86101	0.000116364	0.00151798
ADAM23	0.709942	1.21684	0.000116532	0.00151836
PTP4A3	-0.619064	4.77172	0.000116709	0.00151888
CTNNA1	0.220031	4.61823	0.000117886	0.0015321
MMP2	0.641308	3.3952	0.000118004	0.0015321
PAPSS1	0.494406	1.68374	0.000118198	0.00153282
MYOM3	0.553275	6.78977	0.00011851	0.00153506
KIF1BP	-0.349394	3.19799	0.000119223	0.00154248
BNIP1	-0.441991	1.49671	0.000119632	0.00154581
RPS9	0.355156	7.03266	0.000119762	0.00154581
ABHD14A	-0.607682	2.08249	0.000120273	0.00154933
RASSF9	0.908865	2.82513	0.000120391	0.00154933
ERBB2	0.488417	2.22791	0.000120456	0.00154933
NDUFB10	-0.552677	6.66357	0.000120656	0.00155009
TNNT2	1.5122	0.591643	0.000121445	0.00155775
RPL11	0.342228	8.10566	0.000121536	0.00155775
CSNK1A1	0.299815	5.53783	0.000122082	0.00156293
PTPN21	0.570811	2.30148	0.000123125	0.00157446
SERPINB1	-0.382917	2.39829	0.000123791	0.00158114
PARGP1	0.359092	3.00675	0.000124232	0.00158493
LVCAT5	0.387868	2.17946	0.000124411	0.00158538
LYRM7	-0.390314	3.3447	0.00012462	0.00158621
SLBP	-0.349768	1.44519	0.000125108	0.00159057
PNN	0.397992	2.04174	0.000125469	0.00159333
CERK	-0.378162	2.18167	0.000125754	0.00159437
ZDHHC16	-0.437253	2.08594	0.000125841	0.00159437
PGM3	0.461139	2.21466	0.000126895	0.00160588
SERPINB6	-0.394037	4.23702	0.000127293	0.00160907
AGPAT2	-0.578238	1.63358	0.00012817	0.00161829
EPM2A	-0.374701	4.05862	0.000128569	0.00162148
COX20	0.396658	3.08946	0.000128991	0.00162369
GPRC5B	-0.529699	3.93137	0.00012904	0.00162369
OSGEP	0.366388	2.69542	0.000129912	0.0016328
LOC100506476	-0.424829	2.1233	0.000130602	0.0016396
TNFAIP1	-0.293251	1.91037	0.000130971	0.00164236
NEDD9	-0.7194	2.59819	0.000131258	0.00164409
BSG	-0.762692	5.13111	0.000131794	0.00164893
ANKRD36C	0.341306	2.25174	0.000132619	0.00165736
THAP9	-0.635991	1.866	0.000133024	0.00166054
NARS	0.293226	4.89825	0.000133421	0.00166361
MMRN2	-0.482092	2.45236	0.000133666	0.00166441
RBM6	0.251503	3.32293	0.000133787	0.00166441
LRRC8C	-0.502762	1.18807	0.000133952	0.00166457
POPDC2	0.745213	4.88306	0.000134639	0.00167122
FAM173A	-0.51691	1.27703	0.00013485	0.00167196
HNRNPDL	0.266476	4.12037	0.0001355	0.00167813
PEAK1	0.372635	2.53006	0.000136068	0.00168056
ASH2L	0.291038	2.63996	0.000136152	0.00168056
CYB5D1	-0.378532	1.48145	0.000136154	0.00168056
MMACHC	-0.362919	1.93635	0.000136329	0.00168084
FLT1	-0.477597	3.68158	0.000136634	0.00168271
ME3	-0.311168	2.49356	0.000138262	0.00170085
ETFRF1	-0.764083	3.29094	0.000138457	0.00170135
HIST1H4E	-0.658317	3.9241	0.000138905	0.00170495
RPL7	0.338626	8.68179	0.00013971	0.00171116
CXORF40A	-0.399764	1.90723	0.000139722	0.00171116
PRPF18	0.205484	3.42642	0.00014023	0.00171405
PODXL	-0.460934	2.92797	0.000140269	0.00171405
DOPEY2	-0.635246	1.88872	0.000140557	0.00171537
RPH3AL	-0.433986	1.25452	0.000140688	0.00171537
LOC151121	1.81596	2.64945	0.000140928	0.00171639
TRIP12	0.227714	4.39876	0.000141539	0.00172193
YY1AP1	0.245026	4.00598	0.000142744	0.00173467
GIMAP4	-0.444096	2.48424	0.000144524	0.00175436
PRUNE1	0.260349	3.01369	0.000144855	0.00175644
LAMTOR5	-0.423032	4.22346	0.000145315	0.00176008
COL3A1	1.16925	5.40464	0.000145509	0.00176051
TRIM3	-0.456803	0.921249	0.000146156	0.00176638
ADSSL1	-0.67835	6.23298	0.000147127	0.00177617
PSMB1	0.475056	6.53606	0.000149153	0.00179865
DLK1	1.00708	1.22271	0.000149681	0.00180118
HOXA10	-0.622334	2.9002	0.000149696	0.00180118
RWDD1	-0.394899	4.16308	0.000149853	0.00180118
TRAPPC12	-0.436877	2.54782	0.000150498	0.00180696
MAPK4	1.02374	0.760349	0.000151814	0.00181781
TMEM131	0.436552	3.78611	0.000151863	0.00181781
TBX1	-0.545009	2.06128	0.000151897	0.00181781
CCDC8	0.92191	1.75395	0.000153256	0.00183208
FAM92A	-0.563688	1.50907	0.000154935	0.00185015
CLCN5	0.614311	2.42645	0.000155301	0.00185051
LTBP1	0.412513	3.20459	0.000155302	0.00185051
MORF4L1	0.384126	5.34698	0.000156416	0.00186063
PPIF	-0.567202	2.72572	0.000156489	0.00186063
SNX21	0.504863	3.58764	0.00015678	0.00186086
ZNF329	0.425311	2.02816	0.000156846	0.00186086
MICU1	0.338601	4.18226	0.000157188	0.0018629
WBP1	0.614988	2.49164	0.000157542	0.00186509
PSMD7	-0.346309	4.93025	0.000157873	0.001867
STK10	-0.435415	0.788595	0.000158258	0.00186955
CENPB	-0.401179	3.56725	0.000159307	0.00187992
MPST	-0.63221	2.79036	0.00015976	0.00188187
LZIC	0.286563	2.93061	0.000159813	0.00188187
SELENOO	-0.534714	1.2586	0.000161849	0.0019038
CLNS1A	0.258457	4.68258	0.000162026	0.00190385
C16ORF45	-0.744013	2.90222	0.000163345	0.0019173
DBN1	0.399334	1.95711	0.000164733	0.00193153
UHMK1	-0.438972	3.14433	0.000166411	0.00194753
ARHGAP31	-0.341715	1.58368	0.000166871	0.00194753
EIF4A2	-0.425897	6.98317	0.000166922	0.00194753
C12ORF45	0.449115	2.31814	0.000166942	0.00194753
SNRNP70	0.484174	3.47166	0.000166982	0.00194753
KIRREL	0.513193	0.985237	0.000167211	0.00194814
FMR1	0.477238	1.93665	0.000168362	0.00195948
MATN2	1.04703	1.48645	0.000168584	0.00195999
OSGIN2	0.823773	2.98045	0.000170374	0.00197871
UBALD2	-0.535249	1.42055	0.000171703	0.00199075
SMPDL3A	-0.632901	2.62984	0.000171773	0.00199075
PTER	-0.482088	1.70347	0.00017265	0.00199882
MRPS15	-0.411403	5.16805	0.000174088	0.00201335
AFF4	0.257285	3.4518	0.000174442	0.00201533
DCTPP1	-0.531267	2.0094	0.000175307	0.00202125
PCDHGA11	0.689322	1.54396	0.000175448	0.00202125
MAGEH1	0.476819	1.79097	0.000175552	0.00202125
LINGO4	-0.88938	0.476281	0.000175689	0.00202125
MTRNR2L2	-0.700271	15.0453	0.000176232	0.00202537
DNAJC5	-0.287285	2.26261	0.000176981	0.00203186
SARNP	0.300768	4.04036	0.000177624	0.00203712
CHRAC1	-0.365826	1.85211	0.000178183	0.00204021
LIMS2	-0.551054	2.08258	0.000178352	0.00204021
TMCC3	0.499697	2.49574	0.000178448	0.00204021
ZBTB4	-0.355086	2.51051	0.000179108	0.00204391
MEG8	1.01282	2.41688	0.000179144	0.00204391
IGBP1	0.411102	4.65751	0.000179451	0.00204529
COQ5	-0.486388	3.46585	0.000179963	0.00204901
SUGCT	-0.57314	1.27767	0.000180456	0.0020523
RFFL	-0.385351	2.00837	0.000180625	0.0020523
NDST2	0.396939	1.18656	0.000180973	0.0020524
MEGF10	0.786099	1.96245	0.000181006	0.0020524
FLII	-0.629024	5.11211	0.000181498	0.00205586
RGS3	-0.762084	3.72131	0.00018219	0.00206158
EPN1	-0.427809	2.64386	0.000183841	0.00207812
MINOS1	-0.280096	2.45573	0.00018431	0.00208128
NVL	0.296298	1.88908	0.000185981	0.002098
PITPNM1	-0.573681	0.813043	0.000186708	0.00210296
AVEN	-0.446743	1.96407	0.000186827	0.00210296
GOT2	-0.570858	5.92639	0.000187263	0.00210296
METTL26	-0.507449	2.87206	0.000187496	0.00210296
SPATS2	0.585806	2.1856	0.00018753	0.00210296
RPL4	0.313861	8.37897	0.000187566	0.00210296
MCRIP1	0.530214	2.68814	0.000189809	0.00212594
SLC25A4	-0.589543	7.00914	0.000190132	0.00212739
MYL6B	0.815259	8.74278	0.000190657	0.00212809
NR2C1	0.299175	2.93971	0.000190727	0.00212809
FHL3	-0.701694	6.25172	0.000190775	0.00212809
HINT1	-0.382544	5.72825	0.000191126	0.00212986
IRX5	-0.479402	1.02407	0.00019223	0.00214
ARHGAP35	0.281742	3.65386	0.000192551	0.0021414
ZBTB47	-0.471812	3.91841	0.000193071	0.00214424
NCBP2	0.315	2.79419	0.000193196	0.00214424
UQCRH	-0.416619	6.92585	0.000193633	0.00214467
LOC100419583	-0.457478	3.51518	0.000193678	0.00214467
TSPAN14	-0.336684	1.70106	0.000193819	0.00214467
UGDH-AS1	0.387194	6.33699	0.000195312	0.00215902
TMEM38B	0.462086	4.85956	0.000197425	0.00218019
LNPEP	0.332796	4.91386	0.000197663	0.00218063
MAGED2	0.836531	4.65359	0.000198131	0.00218361
PLGRKT	-0.480682	2.98326	0.000198677	0.00218743
ACACB	-0.572409	3.54008	0.000200075	0.00220062
SEC63	0.360706	1.79457	0.00020046	0.00220265
UBE3C	-0.290333	4.32284	0.00020298	0.00222813
ACACA	-0.339047	1.74369	0.000203848	0.00223534
PREP	-0.403957	3.04472	0.000204043	0.00223534
GPC3	1.38918	0.651102	0.000205013	0.00224373
STX12	-0.284575	2.3372	0.000205246	0.00224405
RREB1	0.327445	2.49597	0.000206367	0.00225407
ZNF880	0.543569	1.81827	0.000206617	0.00225456
ASB2	-0.737269	5.35427	0.00020718	0.00225847
HEYL	0.457465	1.08841	0.00020809	0.00226614
SFXN1	-0.297485	2.25439	0.000208614	0.00226883
BTBD2	-0.408564	2.51776	0.000208749	0.00226883
KCNJ8	-0.478972	1.42483	0.000209108	0.00227049
MRPS36	-0.407037	3.29438	0.000209589	0.00227347
RFX5	0.396519	2.22319	0.000210376	0.00227977
PIGH	-0.383511	2.16038	0.00021069	0.00228072
SRXN1	-0.532707	1.71616	0.000210879	0.00228072
USP32	0.218273	3.29435	0.000211518	0.00228539
BCL6B	-0.56299	1.10186	0.000213846	0.00230828
ZNF471	0.291283	2.93684	0.000214462	0.00231266
CUX1	0.286778	3.37107	0.0002149	0.00231512
COQ9	-0.441921	4.92141	0.000216604	0.00233119
RCL1	0.367925	4.08531	0.000216892	0.00233201
MAP3K10	-0.465958	0.88674	0.000217855	0.0023377
ZFP28	0.525353	0.994946	0.000217931	0.0023377
BZW1	0.406044	4.59154	0.000218383	0.0023377
PSMD2	-0.241896	5.2565	0.000218431	0.0023377
ZFAS1	1.02074	3.47226	0.000218482	0.0023377
PABPC4	-0.397556	5.34279	0.000218892	0.00233981
N4BP2L2	0.312853	6.33122	0.000219267	0.00234152
MTHFD2L	0.600977	1.5711	0.000219478	0.00234152
DUSP10	0.410009	3.53939	0.000219871	0.00234344
USP22	0.347062	5.25158	0.000221736	0.00236051
XPO1	0.445547	4.52612	0.000221901	0.00236051
QSOX1	-0.553291	1.97961	0.00022238	0.00236158
NRDC	-0.369973	5.23919	0.00022243	0.00236158
MOGS	-0.321173	1.57643	0.000222791	0.00236313
GAN	0.399957	1.99626	0.000225568	0.00239028
FUBP3	0.329782	1.8537	0.000228026	0.00241401
ACTR1B	-0.325206	3.79949	0.000230873	0.0024418
CBWD1	0.486747	2.54424	0.000231889	0.0024493
YIF1A	-0.43152	3.08405	0.000232142	0.0024493
NAXE	-0.456819	3.46823	0.000232347	0.0024493
LAPTM4B	-0.582212	5.7377	0.000232472	0.0024493
RORC	-0.807754	3.52335	0.000234178	0.00246492
TMEM126A	-0.470793	4.01027	0.000236021	0.00248194
NAMPT	-0.505899	3.33717	0.000236447	0.00248194
ZDBF2	0.454512	2.99389	0.000236471	0.00248194
SELENBP1	-0.593578	3.33638	0.00023694	0.00248388
TIMM17B	-0.364907	3.28809	0.000237136	0.00248388
UBL7	-0.308617	3.54268	0.000237403	0.00248388
RAPH1	0.738944	2.72869	0.000237632	0.00248388
SLC25A12	-0.526322	5.25067	0.000237785	0.00248388
KLC2	-0.473855	1.078	0.000238639	0.00248828
LPL	-1.02204	4.45021	0.000238658	0.00248828
BCO2	-0.766697	2.56285	0.000238994	0.00248942
KRTCAP2	-0.430942	3.47096	0.000240012	0.00249767
GNAL	-0.449365	2.20157	0.000240866	0.00250419
EPN2	-0.32059	1.57643	0.000245496	0.00254991
RSF1	0.26106	2.73041	0.000245837	0.00255105
PEX19	-0.220452	3.50904	0.000246855	0.00255921
BICC1	0.525465	2.41347	0.000248551	0.00257436
CEBPD	-0.723518	1.77652	0.000249203	0.00257869
BACH2	0.420178	1.20597	0.000249855	0.00258301
TSPAN9	0.600397	2.21585	0.000251636	0.00259898
CGRRF1	-0.404597	2.67483	0.000252831	0.00260735
NES	1.07798	4.33903	0.00025292	0.00260735
PRMT1	0.302746	5.57931	0.000253671	0.00261265
RBM3	0.611824	3.77963	0.000254663	0.00262041
CLDN5	-0.528156	1.62653	0.000255456	0.00262612
LDHB	0.916267	6.68109	0.000258142	0.00265117
PCM1	0.241705	5.58826	0.000258375	0.00265117
ZNF721	0.289461	2.69181	0.000258712	0.00265216
RPL36A-HNRNPH2	0.883515	3.29011	0.000259166	0.00265435
ACOT8	-0.400499	2.40776	0.000259448	0.00265476
MTRNR2L4	-0.944525	10.9964	0.00026009	0.00265886
SCARB2	0.383338	4.85805	0.000261605	0.00267186
PRRC2B	0.417648	2.58484	0.000261934	0.00267275
TSG1	0.333671	1.82124	0.000262754	0.00267863
ASB12	-0.674407	2.59814	0.000263571	0.00268447
MED16	-0.443773	1.48208	0.000265413	0.00270074
LCOR	0.451922	2.60055	0.000266791	0.00271225
COX10	-0.495068	3.58803	0.000268162	0.00272368
MAP2K2	-0.483177	4.06378	0.000269138	0.00272979
EED	-0.354702	1.51303	0.00026926	0.00272979
ADGRF5	-0.560585	3.4708	0.000269724	0.00273198
NKTR	0.284881	3.31152	0.000271334	0.00274576
AUP1	-0.304589	3.15232	0.000271685	0.00274679
MRPL30	-0.166547	3.20288	0.000272188	0.00274935
ELOC	-0.303025	2.77404	0.00027301	0.00275513
FBXW7	0.268074	4.74913	0.000275278	0.00277547
MAVS	-0.390673	3.52961	0.00027584	0.00277859
DHRS7C	-0.836981	5.12383	0.000276596	0.00278366
ATF7IP	0.326681	3.97851	0.000276959	0.00278476
ITPK1	-0.387074	1.75761	0.000277765	0.00279032
COA6	-0.547453	2.87769	0.000278755	0.00279573
KIF1B	0.350614	6.59636	0.000278811	0.00279573
CRISPLD2	0.430066	2.3679	0.000280557	0.00281068
MYL1	0.503866	11.6033	0.000281247	0.00281503
NUDT3	0.384589	4.73088	0.000281676	0.00281676
SENP6	0.275283	4.09871	0.000284495	0.00284117
BOC	0.614475	1.50928	0.000284633	0.00284117
SUSD4	1.22811	0.448716	0.000285177	0.0028437
CHRNG	1.67926	2.72037	0.000285403	0.0028437
YWHAZ	0.391801	4.27237	0.000286386	0.00285091
GIPC1	-0.418668	2.25295	0.000288574	0.0028701
COX6B1	-0.438908	7.01205	0.000289468	0.00287277
MECOM	-0.460915	1.48811	0.000289493	0.00287277
BTBD10	0.299406	3.25138	0.000289626	0.00287277
CDH13	0.376796	4.66762	0.000291028	0.00288408
LANCL1-AS1	1.3632	2.48413	0.000291341	0.00288459
PCDHGA7	0.820903	1.14572	0.000295234	0.0029205
KLHL13	-0.409262	0.837844	0.00029705	0.00293583
THBS4	1.26005	4.80295	0.000298326	0.00294581
KIAA0391	-0.294964	2.3063	0.000298791	0.00294774
COQ6	-0.367612	3.21978	0.000299308	0.00295021
GPT	-0.580181	3.09149	0.000300486	0.00295917
TACO1	-0.46048	2.85546	0.000300984	0.00296142
STAU2	-0.371745	4.16824	0.000301565	0.00296449
ALS2	0.204228	3.20249	0.00030189	0.00296504
ZNF608	0.550332	1.7262	0.000302295	0.00296637
FITM2	-0.420265	2.53238	0.000302831	0.00296898
SH3KBP1	-0.611138	1.28223	0.000305178	0.00298933
E2F8	0.625185	2.87111	0.000305654	0.00299133
ZNF25	-0.30671	3.49972	0.000306613	0.00299805
ETFB	-0.44214	5.04284	0.000307391	0.003003
PPP1R37	-0.423626	1.55408	0.000309976	0.00302556
SLC4A7	0.689655	4.20251	0.000311374	0.00303652
ADGRG1	-0.448053	0.827783	0.000311858	0.00303854
RBM4	0.434622	4.37269	0.000315228	0.00306384
TSTD3	0.3984	2.55049	0.000315269	0.00306384
NDUFA7	-0.441853	5.13155	0.000315289	0.00306384
ZNF626	0.430147	2.55442	0.000316126	0.00306926
SPEG	-0.503398	4.37989	0.00031684	0.00307349
CMSS1	0.576316	2.21315	0.000317678	0.00307604
CCDC14	0.406507	1.68544	0.00031781	0.00307604
C16ORF52	-0.416428	1.35453	0.000317942	0.00307604
HMGN1	0.458129	3.27391	0.000320161	0.00309479
PCDHGB7	0.590536	1.73324	0.00032091	0.00309931
C7ORF73	-0.383124	2.32993	0.00032399	0.0031236
TMEM147	-0.402383	3.5212	0.000323992	0.0031236
DAPK1	0.640473	1.08735	0.000324662	0.00312459
CHD9	0.256472	3.71073	0.000324929	0.00312459
PRKACA	0.450592	4.34719	0.000324946	0.00312459
THRAP3	0.304445	4.74273	0.00032981	0.00316859
PDE4D	-0.493303	4.46293	0.000331447	0.00317854
SPAG9	0.250596	4.76466	0.000331471	0.00317854
TRMT1L	-0.407496	2.58898	0.000331711	0.00317854
SUGP2	0.225943	3.34701	0.000332793	0.00318613
SETD7	-0.428442	4.90662	0.000333477	0.00318665
MYPN	0.257616	6.79487	0.000333637	0.00318665
EXOSC2	0.291648	2.86368	0.000333715	0.00318665
ZC3H6	0.28384	2.7436	0.000334499	0.00319136
NDUFA2	-0.368733	4.66556	0.000335191	0.0031952
LITAF	-0.410724	1.91492	0.000336214	0.00319914
TARSL2	-0.551535	3.59404	0.000336535	0.00319914
RAB12	-0.464054	4.71847	0.000336749	0.00319914
MAPK12	-0.604858	5.11955	0.000336767	0.00319914
WDR75	0.323824	2.63352	0.000337123	0.00319976
PPP2R2D	-0.296195	1.90791	0.000337456	0.00320017
TTLL5	0.474046	1.78802	0.000339368	0.00321552
TMEM182	0.401253	5.30397	0.000339798	0.00321683
CASQ2	0.607822	6.64816	0.000341067	0.00322527
CAPZA1	0.37915	3.09417	0.000341275	0.00322527
NUDT19	-0.321879	3.21997	0.000342084	0.00323014
CYLD	0.485316	3.37425	0.000343474	0.00324048
MED9	-0.343126	2.10216	0.000344763	0.00324588
ARHGAP12	0.317307	3.09545	0.000344923	0.00324588
PCOLCE	0.809236	1.71248	0.00034493	0.00324588
ZNF436	0.458693	2.83419	0.000345704	0.00325039
SLC19A2	-0.759909	3.72394	0.000348268	0.0032717
MAP1B	0.576143	2.19453	0.000348769	0.00327361
ADAM15	-0.420551	2.23938	0.000349483	0.00327752
FAM50B	-0.541606	1.93557	0.000350659	0.00328575
NBN	0.395114	3.0419	0.00035223	0.00329766
ANKRD40	-0.350809	4.52658	0.000354442	0.00331555
RAPGEF5	-0.416602	1.34236	0.000356452	0.00333153
CREG1	-0.301148	3.68211	0.000357852	0.00334177
PDK1	-0.348087	1.77269	0.000358333	0.00334343
ZNF709	0.327462	1.20633	0.000359847	0.00335458
KCNJ2-AS1	0.791637	1.03735	0.000360137	0.00335458
COL4A3	0.690621	3.33867	0.000360873	0.00335859
CEP68	-0.275898	3.17489	0.000362159	0.00336771
MIB2	-0.73088	2.88435	0.000364325	0.00338324
WDTC1	-0.39605	2.85145	0.000364443	0.00338324
PSMB2	-0.21954	2.44213	0.000365521	0.00339038
HIST1H2BD	-0.514133	3.98152	0.000365991	0.00339188
CD55	-0.297747	3.72624	0.00036739	0.00340199
SFT2D2	0.442692	3.05836	0.000369235	0.00341361
WNK1	-0.331772	4.19606	0.000369426	0.00341361
COL5A1	0.872079	1.8477	0.000369628	0.00341361
EPAS1	-0.435	3.56873	0.00036994	0.00341361
RPL17	0.340523	7.14522	0.000370195	0.00341361
PHF14	0.282366	2.55949	0.000370532	0.00341386
COQ2	-0.379993	2.97798	0.000371043	0.00341416
ESRRA	-0.544155	4.7527	0.000371434	0.00341416
UQCRQ	-0.3735	4.9572	0.000371495	0.00341416
ARHGEF9	0.423348	1.74792	0.000372231	0.00341806
LOC101928118	0.355914	2.88711	0.000372859	0.00342098
PXMP2	-0.588166	2.08118	0.000373271	0.00342191
NBPF14	0.513537	1.86667	0.000373645	0.00342249
SSBP2	0.429052	2.44706	0.000374181	0.00342455
RNF34	-0.55934	4.18881	0.000376559	0.00344345
RPL21	0.332802	8.56579	0.000377723	0.00345062
TRMT61B	-0.419065	1.7152	0.00037797	0.00345062
ILF3	0.420639	3.3447	0.000383363	0.00349351
NONO	0.275323	4.16175	0.000383619	0.00349351
WWP1	-0.516401	4.69815	0.00038362	0.00349351
DDX59	-0.497575	2.9955	0.000386234	0.00351441
CUEDC1	-0.520079	1.87818	0.000387089	0.00351929
FARS2	-0.252509	2.36761	0.000388008	0.00352379
NCLN	-0.449996	1.242	0.000388225	0.00352379
AKAP2	-0.501757	2.12733	0.000389195	0.00352688
WTIP	0.66655	1.14409	0.000389206	0.00352688
PPP4R1	0.288567	2.89018	0.0003897	0.00352845
JTB	-0.331597	3.74473	0.000391026	0.00353755
LOC101928936	0.335191	3.20828	0.000391958	0.00354307
SMAD9	1.11014	2.2467	0.00039323	0.00355059
OSBP	0.292711	3.40243	0.000393435	0.00355059
RAB1B	-0.286481	4.10119	0.00039427	0.00355521
DNAH3	1.29176	0.657241	0.000395182	0.00355781
ATXN7L2	0.642756	1.50448	0.000395204	0.00355781
MTRNR2L8	-0.539981	15.4753	0.00039634	0.00356341
GNG11	-0.46583	3.22387	0.000396474	0.00356341
IPO5	0.23141	5.00866	0.000400216	0.00359411
PSMB8-AS1	-0.449821	0.901479	0.000401069	0.00359884
HMGB1	0.266902	4.61929	0.00040382	0.00362057
TCF15	-0.617277	0.953355	0.000405065	0.00362878
F8	-0.43728	2.93321	0.000405541	0.00363009
HAX1	-0.335581	5.25153	0.000407802	0.00364736
ENDOG	-0.875744	3.67188	0.000408358	0.00364937
DAG1	0.317472	4.61578	0.000409951	0.00366064
IMP3	-0.295637	3.36495	0.000411691	0.00367243
RNF141	-0.32258	3.30483	0.000411939	0.00367243
ADAM17	0.309464	2.57408	0.00041319	0.0036806
GFOD1	-0.395014	2.90416	0.000414524	0.0036895
WARS	-0.363446	3.7461	0.0004149	0.00368986
ANKRD10	0.334213	5.3646	0.000415387	0.00369121
MSRB2	-0.353053	3.1749	0.000417356	0.00370572
EMC3	-0.349019	5.24846	0.000418343	0.00371148
ASPH	0.272392	5.61692	0.00041945	0.00371831
NDUFA8	-0.421986	4.51397	0.000420018	0.00372035
HSBP1L1	-0.757608	0.965637	0.000420404	0.00372078
RNF157	-0.837552	2.40566	0.000422205	0.00373261
MASP1	-1.10146	2.60204	0.000422419	0.00373261
LBX1	-0.554902	1.02684	0.000424368	0.00374683
RABL6	-0.346385	3.58304	0.000424895	0.00374847
NPTN	0.349185	3.31386	0.000425985	0.00375508
COL5A2	0.752019	2.59698	0.000427128	0.00376214
MRPL38	-0.375681	3.04003	0.000428232	0.00376885
GNG5	-0.457462	3.47648	0.000429481	0.00377683
JUP	-0.579068	2.76586	0.000430086	0.00377868
SLMAP	0.38267	5.53941	0.000430479	0.00377868
SLC39A14	-0.356474	1.56514	0.000430722	0.00377868
CYTH1	-0.398228	2.7428	0.000431402	0.00378164
UBE2L3	-0.264852	2.82721	0.000433649	0.00379831
TBC1D1	-0.581557	2.83944	0.000434813	0.00380358
SGCE	0.441733	1.94487	0.000434942	0.00380358
TMEM185A	-0.345583	1.56906	0.000435386	0.00380445
PLEKHA2	0.333321	2.08724	0.000435894	0.00380586
ABLIM1	0.929419	5.07632	0.000436678	0.00380969
RPRD1B	0.192153	2.94719	0.000437239	0.00381156
IQGAP1	0.37978	3.74261	0.00044555	0.00387815
SLC44A2	0.401903	4.0666	0.000445583	0.00387815
RPTOR	-0.31701	2.04568	0.00044617	0.0038802
LOC643406	0.332097	3.33066	0.000447688	0.00389033
STON2	0.531188	3.73449	0.000451207	0.00391781
HERC3	0.321461	3.45756	0.000451724	0.00391921
NDUFB9	-0.421797	7.68998	0.000452798	0.00392544
NOTCH2	0.448431	2.9267	0.000453709	0.00393024
TECR	-0.480113	4.62878	0.000457769	0.00396229
LOC729348	0.418279	5.9556	0.000458382	0.00396448
POLB	0.303026	4.18398	0.000459742	0.00397312
KDM3A	0.325712	2.94036	0.000461605	0.00398609
TATDN3	-0.299132	3.11874	0.000462393	0.00398977
TMEM109	-0.321432	2.83013	0.000465484	0.00401089
HK2	-0.931071	2.25797	0.000465569	0.00401089
AMZ2	-0.29117	3.52054	0.000467011	0.00402016
ARPP19	-0.350404	4.61126	0.000467487	0.00402112
KANK2	0.548086	2.64965	0.000469223	0.0040329
GSN	0.64515	7.18084	0.000471894	0.00405269
MTURN	0.558229	4.1962	0.000474229	0.00406957
LINC00493	-0.40618	4.86225	0.000475317	0.00407573
GAB1	0.407449	3.02902	0.000477435	0.00409071
FRG1JP	0.403707	1.4887	0.000477997	0.00409077
SERPINA5	-1.57287	2.29655	0.000478185	0.00409077
NPTN-IT1	-0.317631	1.76065	0.000479175	0.00409605
GFPT1	0.284891	2.72534	0.000479579	0.00409632
EBAG9	-0.359267	2.36102	0.000482862	0.00411873
FBN1	0.620396	4.03847	0.00048295	0.00411873
FBXO9	0.306995	2.52113	0.000485031	0.00413327
MAP3K5	-0.510148	1.54419	0.000486421	0.00414192
GALK2	-0.298578	2.08244	0.00048791	0.00415138
MRPS18A	-0.466192	3.65506	0.000490032	0.00416622
MYF5	0.701767	1.21026	0.000491235	0.00417313
SMIM10L1	-0.337334	1.77369	0.000491603	0.00417313
VPS18	-0.344894	1.89761	0.000493139	0.00418122
CUEDC2	-0.328026	3.53919	0.000493316	0.00418122
ODF2L	0.305962	3.87579	0.000494879	0.00419124
SPG20	-0.356796	2.36546	0.000495874	0.00419645
MACROD1	-0.42024	4.86525	0.000496683	0.00420007
TMTC1	-0.406379	2.76429	0.000503313	0.0042508
TRAPPC9	-0.322523	2.71966	0.000503456	0.0042508
TOMM40	-0.44914	2.54033	0.000504417	0.00425504
CINP	-0.348574	2.48802	0.000504731	0.00425504
PKD1L1	-0.572328	1.03284	0.000508515	0.00428367
ARSG	0.691992	1.20198	0.000509509	0.00428876
ACVRL1	-0.269353	2.18971	0.000518267	0.00435914
TPPP	-0.573956	0.774093	0.000523884	0.00440303
LRRC25	-0.306115	1.57643	0.000524891	0.00440544
KCTD2	-0.326404	2.583	0.000525275	0.00440544
HSPB2	0.559865	4.37284	0.000525372	0.00440544
PCDHGA9	0.63956	1.6251	0.000526082	0.00440804
CENPV	-0.879401	1.83703	0.000528176	0.00442222
CDC73	0.31217	2.49627	0.000529213	0.00442731
PSMD13	-0.244918	4.52319	0.000529588	0.00442731
CENPC	0.291996	2.63708	0.000531519	0.00443727
NDNF	-0.471799	1.45974	0.000531586	0.00443727
GATSL2	-0.407687	4.63419	0.000534384	0.00445688
ATPAF1	-0.314931	4.84066	0.000534744	0.00445688
C17ORF80	0.286604	3.26275	0.000537222	0.00447414
TMEM47	0.49004	3.76111	0.000539709	0.00448815
PPP1R27	-1.02253	4.98133	0.00054003	0.00448815
EMCN	-0.404	2.48854	0.000540127	0.00448815
LINC01128	-0.520648	2.87516	0.000540586	0.00448858
CEP192	0.267825	3.12382	0.000541859	0.00449576
METAP1D	-0.293542	1.54976	0.000545355	0.00452065
YBX3	-0.471392	8.06466	0.00054568	0.00452065
LRRFIP2	0.325713	4.73935	0.000547945	0.004536
NUP50-AS1	-0.478235	1.13414	0.000548401	0.00453636
EDA2R	1.58064	1.3537	0.000548829	0.00453649
MAGEF1	0.313475	2.75875	0.000550754	0.00454899
MAGED1	0.519032	3.25558	0.000551949	0.00455455
REV3L	0.272053	2.96635	0.00055259	0.00455455
PKIA	-0.43649	6.82945	0.000553002	0.00455455
SRPRA	-0.2407	3.66318	0.000553082	0.00455455
GAK	0.406716	1.7334	0.000553706	0.00455628
ZBTB22	0.385301	1.66848	0.000557415	0.00458015
PPP1CC	-0.320645	5.20143	0.000557439	0.00458015
ZFAND5	-0.356088	4.51358	0.00055991	0.00459558
OPLAH	-0.681613	1.93229	0.000560152	0.00459558
RALGAPA1P1	0.619935	1.21942	0.000562238	0.00460927
C11ORF74	-0.386641	2.98157	0.000565828	0.00463525
HSDL1	-0.249306	2.55272	0.00056669	0.00463885
KIAA0754	0.392268	3.10107	0.000570646	0.0046657
SDHAF4	-0.399842	2.90777	0.000570818	0.0046657
COL4A4	0.547742	1.86903	0.000571371	0.00466676
ZSCAN9	0.397263	1.92127	0.000574948	0.00469124
HCFC2	0.247498	2.81256	0.00057522	0.00469124
C18ORF8	-0.35479	1.65865	0.000575954	0.00469375
LMNA	0.416304	5.32889	0.000578036	0.00470723
PPTC7	-0.485659	3.35164	0.000578816	0.0047101
SF3B5	-0.354991	3.64307	0.000580494	0.00471972
POP7	-0.433445	2.65279	0.000580855	0.00471972
ANKRD39	-0.434465	1.48922	0.000581367	0.00472039
METTL3	0.240889	2.90356	0.000582531	0.00472636
FAT4	0.48259	2.17099	0.000586744	0.00475703
NSMAF	-0.247961	2.41612	0.000587581	0.00476032
LOC55338	0.300804	3.62233	0.000588166	0.00476155
LINC00888	0.408215	2.6067	0.000589416	0.00476816
RPUSD2	-0.400915	1.03916	0.000591164	0.00477879
LIPT1	-0.259768	1.84311	0.000596505	0.00481843
PPP1R11	-0.382765	2.29646	0.000598528	0.00483108
HSPB7	-0.569653	5.74252	0.000598949	0.00483108
EMC6	-0.437951	2.38868	0.00060014	0.00483714
CD93	-0.414867	3.34926	0.000602229	0.0048494
SSU72	-0.417164	3.91882	0.000602541	0.0048494
CHPF2	0.470298	1.46647	0.000605163	0.00486694
MACF1	0.486155	4.44226	0.00060708	0.00487609
RPL3	0.702316	5.64338	0.000607186	0.00487609
UIMC1	0.212265	2.60962	0.000612735	0.00491706
DDAH1	1.02288	3.2092	0.000613504	0.00491965
OTUB1	-0.326718	1.85457	0.000614529	0.00492429
ZNF644	0.26	3.85457	0.000615975	0.00493042
ALDH1A2	0.552035	2.3158	0.000616418	0.00493042
GAPDH	-0.589612	11.21	0.000616638	0.00493042
ENTPD5	-0.362585	1.88401	0.000619122	0.00494668
CYC1	-0.373472	6.65936	0.000620759	0.00495617
ARHGEF6	-0.71013	4.64758	0.000621381	0.00495754
DYRK2	0.366986	3.9922	0.000622759	0.00496494
PLCE1	0.948532	1.40781	0.000624185	0.0049727
ZFAND1	0.281073	3.51083	0.00062578	0.00498181
MPP1	-0.484604	2.41308	0.000627078	0.00498853
GAS8	-0.430508	0.989915	0.000628247	0.00499423
FAM219B	-0.233748	2.52036	0.000628904	0.00499584
PANK3	0.278956	3.49683	0.000629924	0.00500033
CHD4	0.229681	4.13402	0.000635104	0.00503782
YPEL3	-0.434552	2.83728	0.000635635	0.0050384
MAF	0.426036	3.3673	0.000637552	0.00504784
ZSCAN31	0.731784	2.04383	0.000637743	0.00504784
ILVBL	-0.447372	1.40295	0.000639645	0.00505926
MED11	-0.481056	1.8989	0.000640593	0.00506312
SYNPO2L	0.495966	4.38751	0.000642192	0.00507212
MTCH2	-0.249818	4.04955	0.000642742	0.00507283
USMG5	-0.408777	6.38688	0.000643226	0.00507301
RPS24	0.251527	8.61835	0.000644009	0.00507555
CCDC80	1.03025	2.95441	0.000645069	0.00507776
BEX2	1.69058	1.80462	0.000645212	0.00507776
SF3A3	0.59712	3.903	0.000645679	0.0050778
ACTC1	2.19043	4.36156	0.000646603	0.00507922
TSPAN17	-0.378919	1.76194	0.000646782	0.00507922
FMO2	-0.596675	2.44335	0.000649905	0.00510011
BAP1	-0.310996	3.03609	0.0006512	0.00510663
ALDOA	-0.829368	9.92981	0.000654893	0.00513194
ARHGAP28	0.722956	1.67072	0.000656319	0.00513946
ZER1	-0.348835	2.8025	0.000657934	0.00514844
NOMO1	-0.33795	3.70042	0.000660374	0.00516386
FUNDC2	-0.284798	4.60971	0.000663511	0.00518471
TBKBP1	-0.531066	0.945697	0.000665689	0.0051965
MRC2	0.673634	2.37987	0.000665964	0.0051965
MRPL35	-0.308629	3.93172	0.000667247	0.00519947
HS6ST1	-0.363633	2.10723	0.000667289	0.00519947
MRPL27	-0.352614	4.35415	0.000670008	0.00521334
ADCK2	-0.397456	1.43454	0.000670573	0.00521334
ARHGEF2	0.499977	2.45985	0.000670895	0.00521334
KLHL30	-0.477161	3.34187	0.000670963	0.00521334
KLHDC2	0.263746	4.68918	0.000672702	0.00522317
SMIM3	-0.431841	0.916218	0.000674846	0.00523612
PCGF5	-0.300473	3.46253	0.000676953	0.00524703
STAC3	0.4035	7.08786	0.00067722	0.00524703
ZBTB25	-0.293578	2.52576	0.000677682	0.00524703
TRIOBP	0.320355	2.4828	0.000678734	0.00525149
FBXW2	0.196252	2.37461	0.00068045	0.00526106
ASB10	-0.551027	2.73707	0.000681464	0.00526521
NAP1L2	0.755051	0.544473	0.000682835	0.00527194
ROGDI	-0.468783	2.23609	0.000683711	0.00527194
COMMD6	-0.390451	1.62304	0.000684185	0.00527194
ZNF569	0.462879	1.09309	0.000684251	0.00527194
ULK2	-0.455711	2.02196	0.000685271	0.00527611
GAA	-0.418055	2.25342	0.000687355	0.00528846
SLC25A40	-0.488178	1.11449	0.000688429	0.00529302
MZT2B	-0.458974	2.5985	0.000689207	0.0052953
GALNT2	0.298623	3.62723	0.000690917	0.00530474
C10ORF54	-0.407033	1.41401	0.000691682	0.00530691
COL15A1	0.423718	4.69979	0.000693162	0.00531456
UMAD1	-0.399881	1.32037	0.0007007	0.00536862
LIAS	-0.234686	3.14416	0.000701748	0.00537291
SNTB1	0.47392	2.71594	0.000704689	0.00539168
WIPI2	-0.211078	1.9182	0.00070848	0.00541349
FAM13B	0.309851	2.26304	0.000708523	0.00541349
SSNA1	-0.475326	2.50621	0.00071002	0.00542116
TCAP	-0.522239	10.093	0.000711285	0.00542706
VWF	-0.4816	4.712	0.000712663	0.0054338
PDLIM7	-0.545459	3.30167	0.000718326	0.0054732
TP53TG1	-0.593369	1.57705	0.000721766	0.0054956
CAPN6	1.03768	1.28476	0.000723218	0.00550285
ZNF117	0.583154	1.33674	0.000724902	0.00551186
IFITM1	-0.429173	3.12283	0.000725915	0.00551575
TM4SF1	-0.43761	3.55689	0.000731327	0.00555304
ARRDC3-AS1	0.336428	1.50835	0.000733067	0.0055621
SCRIB	-0.435122	2.03043	0.00073353	0.0055621
ASB13	-0.312121	1.48648	0.000736322	0.00557906
FBXO6	-0.42588	1.95144	0.00073678	0.00557906
ASAH2B	0.657889	1.78855	0.000740262	0.00560157
DHRS4	-0.6153	2.21164	0.000740963	0.00560303
DCBLD2	-0.301467	1.80282	0.000743686	0.0056171
LYSMD1	-0.308558	2.23721	0.000743844	0.0056171
SOD1	-0.24695	5.77394	0.000745144	0.00561747
TMTC4	-0.470903	1.32224	0.000745236	0.00561747
C16ORF70	-0.352498	1.62821	0.000745424	0.00561747
ATXN10	0.333774	3.27199	0.0007462	0.00561947
DPYSL3	0.53403	4.02063	0.000747444	0.00562499
MYLK2	-0.860826	5.45204	0.000748802	0.00562999
SMOC2	0.538823	4.11804	0.000749212	0.00562999
SPDL1	0.57185	0.715488	0.000749643	0.00562999
FTH1	-0.5958	6.2531	0.000754624	0.00566353
LOC101928767	0.866258	1.34329	0.000759877	0.00569908
LAMA2	0.534573	4.34989	0.000761015	0.00570108
NCEH1	-0.45719	1.38675	0.000761179	0.00570108
GSTM3	-0.411538	2.60016	0.000762937	0.00571035
ADAMTSL5	-0.437154	0.984884	0.000772199	0.00577151
GNA13	-0.30176	2.85481	0.000772439	0.00577151
PCDHGB5	0.58062	1.77434	0.00077268	0.00577151
TRNAU1AP	0.323482	1.75293	0.000773398	0.00577295
NOL12	0.469894	1.39336	0.000774037	0.00577381
RFLNB	-0.411718	1.71821	0.000775119	0.00577797
CAV1	-0.447027	4.37532	0.000777275	0.00578669
ZNF526	-0.35041	0.734669	0.000777439	0.00578669
KLF4	-0.545433	0.712678	0.000778279	0.00578669
FMC1	-0.334875	3.73253	0.000778391	0.00578669
MKRN1	0.272781	4.33394	0.000779312	0.00578962
AGPAT3	-0.392069	3.05771	0.000783755	0.00581871
FLYWCH2	-0.454964	2.23225	0.000784838	0.00582282
FOXK2	-0.38076	2.3195	0.000787773	0.00584066
KMT2E	0.198582	3.1799	0.000790078	0.00585288
CDK2AP2	-0.381293	0.759117	0.000790626	0.00585288
NDUFB1	-0.477068	5.96808	0.000791016	0.00585288
SNW1	0.188096	3.62091	0.000795181	0.00587975
TM7SF2	-0.497181	1.19251	0.000796542	0.00588583
TMEM189	-0.37806	1.69213	0.000797072	0.00588583
FASTKD5	-0.351427	2.70609	0.000801283	0.00591296
PUM3	0.313758	2.66188	0.000809739	0.00597135
KPNA6	-0.253638	4.11564	0.000815151	0.00600724
UBE2R2	-0.302299	2.66309	0.000823592	0.0060621
ERBB3	1.70911	2.08913	0.000824214	0.0060621
GSTZ1	-0.458654	2.80878	0.000824247	0.0060621
P4HTM	0.393877	1.83749	0.000826582	0.00607143
NRP1	-0.368603	4.42752	0.000826619	0.00607143
UQCRC1	-0.329223	6.88341	0.000830937	0.00609907
CAMSAP2	0.360675	4.7224	0.000831574	0.00609969
RNF128	-0.45442	1.3247	0.000832217	0.00610034
C3	0.716854	3.39341	0.00083356	0.00610359
NDUFAB1	-0.309082	5.80911	0.000833769	0.00610359
AK3	-0.692885	4.19908	0.000836911	0.00612252
NEURL4	-0.307516	1.57397	0.000842685	0.00616067
STX17	-0.210115	2.42573	0.000844003	0.0061662
TSFM	-0.283715	3.3204	0.000844929	0.00616888
C12ORF4	-0.274751	2.21169	0.000848255	0.00618164
SEC61A2	0.43736	1.14702	0.0008483	0.00618164
TMEM87A	0.255271	3.19116	0.000848362	0.00618164
HNRNPC	0.215129	4.96032	0.000852442	0.00620727
TRMT12	-0.314419	1.92282	0.000857028	0.00623653
AP1M1	-0.339303	2.14957	0.000857829	0.00623824
TMEM203	-0.277206	3.03078	0.000863009	0.00627177
TPR	0.207125	3.75328	0.000863709	0.00627271
SMIM20	-0.408899	3.61118	0.000867046	0.00629207
GGA1	-0.243242	1.97908	0.000867518	0.00629207
DICER1-AS1	-0.43436	1.88123	0.000870568	0.00631004
BRWD1	0.244281	4.25943	0.00087548	0.00634147
MSI2	0.308782	4.62031	0.000877443	0.00635151
VSTM4	0.306309	2.11433	0.000879311	0.00636085
PCBP1-AS1	0.448532	1.8645	0.000880041	0.00636195
DOCK4	-0.411632	2.47005	0.000887613	0.00641248
FRAT2	-0.418357	1.57537	0.000893376	0.00644709
GRK5	-0.353964	1.53724	0.000893575	0.00644709
NDUFV2	-0.285356	6.84132	0.000897295	0.00646969
SAR1B	-0.417963	5.12667	0.000901306	0.00649436
ROBO4	-0.373663	1.55028	0.00090238	0.00649571
GABPB1-AS1	0.494181	1.60783	0.000902674	0.00649571
PQLC1	-0.317795	2.04273	0.000903414	0.00649679
PECAM1	-0.401061	3.35668	0.000907096	0.00651507
LMTK2	0.350072	2.38886	0.000907139	0.00651507
EGFL7	-0.513957	2.92778	0.000907955	0.00651668
LUC7L2	0.325338	3.85552	0.000912774	0.00654615
CIPC	-0.338172	5.20375	0.000913457	0.00654615
MTOR	-0.29168	3.25372	0.000913844	0.00654615
EIF2A	0.234426	3.94585	0.00091813	0.00657257
WBP2	-0.363286	2.40874	0.000921202	0.00659028
NDRG4	-0.595138	0.926762	0.000922774	0.00659723
AMOTL1	0.460238	5.22166	0.000924418	0.0066047
MYO19	-0.352871	1.54326	0.000928923	0.00663258
CPSF6	0.406186	3.00831	0.00093288	0.00665639
ZNF426	0.2147	2.87562	0.00093432	0.00665639
NDEL1	-0.221336	2.52082	0.000934371	0.00665639
PROSC	-0.275083	3.0236	0.000934676	0.00665639
VPS26B	0.300478	2.34874	0.000936741	0.00666678
NAA30	-0.403923	3.32007	0.000939067	0.00667558
DNAJA3	-0.34826	3.84085	0.00093919	0.00667558
RNF166	-0.410259	1.47226	0.000940838	0.00667605
MALSU1	-0.380595	3.95234	0.000940928	0.00667605
RABGAP1L	0.304601	3.00709	0.000941074	0.00667605
MVB12A	-0.370052	0.793626	0.000942439	0.00668142
RPS8	0.282492	8.03147	0.00094584	0.00669795
ZNF485	0.602219	10.8157	0.000945986	0.00669795
MAP3K7CL	0.990011	3.22052	0.000948201	0.00670931
CYHR1	-0.293111	2.67757	0.000950513	0.00671744
RARS2	0.248527	3.26742	0.00095057	0.00671744
MAP4K3	0.219262	3.99731	0.000954015	0.00673746
MYBBP1A	-0.545648	2.28478	0.000956171	0.00674836
RPS3A	0.293528	8.37153	0.000961039	0.00677489
SNF8	-0.361222	2.97503	0.000961724	0.00677489
ADAMTS9	0.538559	2.32178	0.000961776	0.00677489
POR	-0.354206	1.72369	0.000964509	0.00678666
CTCF	0.229206	2.95613	0.000964679	0.00678666
SNX3	-0.355025	4.38491	0.000965376	0.00678722
TMEM136	0.469713	1.24703	0.000970386	0.00681809
MSL1	0.195274	2.96767	0.00097812	0.00686444
PPP1R13B	-0.396119	0.847553	0.000978229	0.00686444
CLEC2D	0.297082	1.25522	0.000981014	0.00687609
TVP23B	-0.369222	2.47255	0.000981139	0.00687609
RNF31	-0.348696	2.77901	0.000985683	0.00690354
PNRC2	0.30642	4.27965	0.00099062	0.00693371
DCLK1	1.09611	1.52706	0.000992006	0.006939
SHROOM4	-0.351534	1.89224	0.000994401	0.00695134
SETD3	0.230749	5.25298	0.000996011	0.00695817
EPS15L1	-0.549331	2.08778	0.000997851	0.00696661
TGM2	-0.687064	2.10982	0.00100107	0.00698464
STARD10	-0.542481	2.49002	0.0010058	0.00701323
PRPF31	0.325702	2.41446	0.00100708	0.0070177
ST6GALNAC3	-0.614553	0.930605	0.001008	0.00701963
TMEM57	-0.359891	3.10508	0.00100902	0.00702229
CCDC39	1.08509	1.71453	0.00101082	0.00703011
UBE2G2	0.187618	3.85898	0.00101142	0.00703011
SMPX	0.485223	8.42918	0.00101292	0.00703615
CTDSP1	-0.258778	2.83338	0.00101487	0.0070435
MRPS30	-0.339164	4.40535	0.00101577	0.0070435
BOP1	-0.384767	2.1048	0.00101642	0.0070435
HIST1H4B	-0.71447	4.08443	0.00101763	0.0070435
ABCA8	0.455398	3.6159	0.00101847	0.0070435
TBC1D9	-0.402331	0.965467	0.00101874	0.0070435
LACE1	-0.29398	1.53759	0.00101958	0.0070435
OLFML3	0.605303	2.07418	0.00102072	0.0070435
IDI2	-1.78414	4.15364	0.00102091	0.0070435
SF3B1	0.197661	5.82414	0.00102099	0.0070435
SMA5	0.531772	2.965	0.00102102	0.0070435
SEC14L5	0.927464	1.80485	0.00102449	0.00706304
PJA2	0.282655	4.49611	0.00103272	0.00711532
GCDH	-0.431415	2.1066	0.0010435	0.00718461
DLC1	-0.34094	2.83072	0.00104408	0.00718461
LOC101929415	0.287992	3.42627	0.00104685	0.00719912
MCM5	0.331962	1.75919	0.00104976	0.00721466
SRP19	0.271794	2.46389	0.00105114	0.00721964
CDC34	-0.416136	3.49458	0.00105449	0.00723815
HMGCL	-0.327858	3.32518	0.0010629	0.00729129
UQCR10	-0.295867	6.05519	0.00106464	0.00729621
METTL21EP	-0.674922	1.26603	0.00106494	0.00729621
SEC11A	0.310366	4.71073	0.00106701	0.00730585
HBS1L	-0.204984	3.78246	0.00107314	0.00734323
ABCB6	-0.269263	2.56241	0.00107481	0.00735012
FAM173B	0.362061	1.79544	0.00107559	0.00735086
FKBP9	0.267285	3.94265	0.00107857	0.00736667
GORASP1	-0.350795	2.06711	0.00108046	0.00737502
C1ORF21	-0.297721	3.72523	0.00108187	0.00738008
CTNNBIP1	-0.421543	1.87811	0.00108322	0.00738465
CKAP2	0.609878	1.21058	0.00108609	0.00739964
HIVEP2	0.251157	3.59363	0.0010873	0.00740335
ANK2	0.237561	4.60293	0.00108821	0.00740493
NCL	0.414664	4.70351	0.00109215	0.00742714
WDR1	0.447665	4.20623	0.00109354	0.00743203
CLPP	-0.526895	2.6668	0.00109724	0.00745258
DNASE1L1	-0.344212	3.91735	0.00109904	0.00745864
OST4	-0.278362	5.31472	0.00109949	0.00745864
RRM1	-0.256219	3.1745	0.00110229	0.00747306
MYOM1	-0.508719	7.35111	0.00110826	0.00750885
NME4	-0.498067	1.94768	0.00111332	0.00753652
ATAD3A	-0.550125	1.59164	0.00111371	0.00753652
GXYLT2	0.786501	0.886976	0.00111448	0.00753711
INTS1	-0.3595	2.49494	0.00111865	0.0075607
METTL25	0.494294	3.39019	0.00112048	0.00756418
BGN	0.760095	1.32947	0.00112054	0.00756418
UNC13B	0.369294	3.52647	0.00112192	0.00756734
TNIP1	-0.405392	4.66629	0.00112239	0.00756734
NDN	0.581374	2.13979	0.00112381	0.00757205
NDUFAF4	-0.504791	2.916	0.00112446	0.00757205
ARGLU1	0.296232	3.83661	0.00112671	0.00758257
ATP6V1B2	-0.245851	3.24616	0.0011343	0.00762899
GLOD4	0.31154	2.63074	0.00113565	0.00763341
SLC29A1	-0.515871	3.48604	0.00113747	0.00764094
EHMT1	0.314333	2.3888	0.00113834	0.00764212
LOC100419170	0.272251	3.06191	0.00114255	0.00766342
SLC48A1	-0.336204	2.03059	0.0011429	0.00766342
KANTR	0.367051	2.28058	0.00114809	0.00769356
GOPC	0.199186	2.82201	0.00115433	0.00773063
H2AFZ	-0.31183	3.57627	0.00115582	0.00773594
RAB3IP	0.217791	1.26528	0.00116279	0.00777786
IDH2	-0.454505	7.61184	0.00116733	0.00780347
COLGALT2	0.541254	2.47461	0.00117824	0.00787164
SLC47A1	-0.441775	2.95719	0.00118067	0.00788307
VPS54	0.233515	2.66981	0.00118413	0.00790136
LDB3	-0.390161	7.44752	0.00118567	0.00790684
NFX1	0.232434	3.54378	0.00119117	0.00793872
PROS1	0.373528	1.5859	0.00119536	0.00796181
PDCD7	-0.256958	1.80919	0.00119969	0.00798584
RBM25	0.216878	3.27719	0.00120201	0.00799647
ISCA1	-0.319264	4.45653	0.00121248	0.00806124
TSPYL5	-0.394381	2.33527	0.00121378	0.00806498
CBX5	0.267819	2.48975	0.0012161	0.00807553
AHCY	0.304033	3.48187	0.00121945	0.00809293
EAPP	0.228981	3.03	0.00122678	0.00813663
CPSF3L	-0.333436	3.0422	0.00122767	0.00813711
POLR2J	-0.471886	3.71427	0.00122833	0.00813711
SMIM8	-0.440838	1.6056	0.00122982	0.0081421
CCAR2	0.232463	2.67839	0.00123094	0.0081446
DHX37	-0.409152	0.88674	0.00123484	0.00816554
GIMAP6	-0.414679	2.33705	0.0012378	0.00818016
SIAH1	0.232977	3.05719	0.001242	0.00820299
CHMP1B	-0.288127	4.02947	0.00124804	0.00823795
PNMAL1	0.987628	1.36572	0.00124941	0.00823936
SYNJ2BP	-0.251832	3.85376	0.00124975	0.00823936
RHEB	-0.31099	3.51767	0.00125116	0.00824372
SLC30A9	0.256909	4.3439	0.00125419	0.00825874
RAPSN	-0.393672	3.19572	0.00125662	0.00826978
CHMP5	0.285278	3.10912	0.00126584	0.00831797
ZNF451	0.234826	3.23881	0.00126608	0.00831797
VDAC1	-0.439698	7.23044	0.00126621	0.00831797
SLC25A24	0.383985	2.54205	0.00126841	0.00832749
MDM2	0.480344	3.97157	0.00127013	0.00833147
ELAC2	-0.248835	2.89641	0.00127053	0.00833147
WDR70	0.186065	3.2024	0.00127351	0.00834605
MIR133A1HG	0.657132	6.84221	0.00127518	0.0083503
ALDH1L1	-0.62144	3.52276	0.00127568	0.0083503
RPL21P44	0.387263	1.73085	0.00127797	0.00836035
TCERG1	0.233672	3.01903	0.00128277	0.00838343
CTPS2	-0.185329	1.35804	0.00128302	0.00838343
EIF4E3	-0.461991	2.3478	0.00128518	0.00839252
PRPF38A	0.310337	2.10607	0.00128605	0.00839325
HBA2	-1.53975	8.08371	0.00128842	0.00840078
PHKA1	-0.596421	4.26066	0.00128934	0.00840078
NCOA3	-0.331235	2.65453	0.00128949	0.00840078
CHCHD5	-0.525863	1.28983	0.0012907	0.00840367
NUBPL	-0.330303	2.08619	0.00129209	0.00840775
STAG1	0.228352	3.43319	0.00130185	0.00846628
PAFAH2	0.293344	2.0075	0.00130347	0.0084718
DNM1P46	0.357094	1.30131	0.0013046	0.00847411
PTPN2	0.232534	2.26649	0.00130807	0.00848004
ZNF674-AS1	0.295434	1.64439	0.00130812	0.00848004
ZNF441	0.306432	1.8972	0.00130816	0.00848004
COL18A1	0.550986	1.89554	0.00130859	0.00848004
AXIN2	0.352888	1.73877	0.00131611	0.00852373
UBE2N	-0.197988	3.17904	0.00131741	0.00852578
ARHGEF40	0.358977	1.69515	0.00131797	0.00852578
KBTBD13	-0.563359	2.06713	0.00132026	0.00853417
TMEM141	-0.327131	2.32868	0.00132082	0.00853417
RECQL	0.48422	2.61992	0.00132207	0.00853724
ABCC1	-0.46202	2.64294	0.00132295	0.00853791
AZIN1	0.364592	4.18482	0.00132762	0.00856306
ADO	-0.279741	1.92867	0.00133707	0.00861892
MFAP1	0.26039	2.3702	0.00133826	0.00862153
DNAJB4	0.454565	4.84107	0.00134686	0.00867111
BIRC6	0.216785	4.47568	0.00134753	0.00867111
ZNF688	-0.509457	1.40166	0.0013487	0.00867358
HSBP1	-0.270803	3.00213	0.00135757	0.00872107
RPL23AP53	0.325268	2.34042	0.00135801	0.00872107
TUSC2	-0.28975	2.06741	0.00135846	0.00872107
FGL2	0.51598	2.529	0.00136059	0.00872962
DIAPH2	-0.421014	3.21206	0.001363	0.00874
DNAJB2	-0.289396	3.02362	0.00136417	0.00874242
NOTCH4	-0.463415	1.24744	0.00136504	0.00874294
PSMB6	-0.237604	5.54204	0.00136657	0.00874555
BCAP31	0.303132	3.51165	0.00136704	0.00874555
CCDC85A	-0.374559	1.25452	0.00137027	0.00875467
MRPL13	-0.389729	2.96016	0.00137071	0.00875467
HERC1	0.351267	5.7237	0.0013718	0.00875467
FAM63B	-0.266701	2.20542	0.00137181	0.00875467
MTIF2	-0.278767	3.61834	0.00137244	0.00875467
MAP3K3	-0.240792	2.44581	0.00138477	0.00882599
ACBD7	0.232283	2.5143	0.00138522	0.00882599
C5ORF63	-0.383626	1.29592	0.00138723	0.00883364
PRMT2	0.439494	2.75003	0.0013883	0.00883536
DLGAP4	0.338837	2.20543	0.00139472	0.00887111
AQP1	-0.531313	4.69135	0.00140193	0.00891177
KLHDC10	-0.225677	2.99846	0.00140519	0.00892548
SEMA4D	-0.310911	2.64154	0.0014057	0.00892548
LOC100507175	0.452049	1.00969	0.00141095	0.00895365
AP3S2	-0.258312	2.57715	0.0014141	0.00896847
PCDHGB3	0.655334	1.31861	0.00141594	0.00897102
ZDHHC4	-0.19091	3.85802	0.00141655	0.00897102
LRP1	0.557301	3.6281	0.00141767	0.00897102
TET1	0.456447	2.01662	0.00141776	0.00897102
RBSN	0.186655	2.96083	0.00141962	0.00897761
BLMH	-0.292815	1.81007	0.00142066	0.00897905
ZFPL1	-0.356757	1.57575	0.00142545	0.00900416
RNF122	0.637029	3.04433	0.00143088	0.00901982
MCM7	0.270187	2.19452	0.00143106	0.00901982
ASNA1	-0.34032	3.00266	0.00143118	0.00901982
COL1A1	1.43478	2.78912	0.00143121	0.00901982
CHMP6	-0.393637	1.5418	0.00143265	0.00902376
SDPR	-0.369457	3.05895	0.00143674	0.00904434
OXR1	-0.284092	3.79414	0.00143793	0.00904662
POLR2G	0.379802	3.02583	0.00144194	0.00906153
MAP1LC3A	-0.574471	1.53255	0.00144194	0.00906153
PEG3	0.546817	0.695718	0.0014441	0.00906988
RASSF8	0.265411	3.79133	0.00144877	0.00909403
TPP2	-0.226051	3.9263	0.00145277	0.00911399
PLPP7	-0.332262	4.63314	0.00145637	0.00913138
CHCHD10	-0.633264	5.35655	0.0014574	0.00913262
KLHL22	-0.321962	1.85065	0.00146183	0.00915516
PTPRU	-0.448236	1.02629	0.00146812	0.00918932
ZNF532	0.295004	3.59701	0.0014705	0.00919896
NEK1	0.247934	2.12885	0.00147194	0.00920279
SENP2	0.219573	3.26692	0.00147389	0.00920971
VIM	0.620648	5.90916	0.00147548	0.00921446
ISCA2	-0.35982	2.90883	0.00147922	0.00923252
RPPH1	0.480891	13.8432	0.00148159	0.00923927
RPL36AL	0.235752	5.96979	0.00148197	0.00923927
FOXN2	0.396096	2.91086	0.00148412	0.00924743
UQCR11	-0.355757	4.91275	0.00149187	0.00929042
TMUB1	-0.471177	1.52477	0.00149438	0.00929648
NCOA4	-0.265111	5.6696	0.00149453	0.00929648
EPHX2	-0.432322	2.04412	0.00150035	0.00932313
TEP1	0.385137	1.99621	0.00150051	0.00932313
TUBA1A	0.744717	3.77344	0.00150325	0.00933488
MRPL55	-0.43291	2.86567	0.00150613	0.00934749
MRPL58	-0.345691	3.61368	0.00150807	0.00935425
CPSF2	-0.253181	3.64979	0.00150941	0.00935733
HACD1	0.494476	3.19492	0.00151116	0.00936288
FBXO28	-0.251727	2.64278	0.00151762	0.00939703
NADK	-0.245345	1.45513	0.00151899	0.00939703
MMP14	0.693125	1.27585	0.00151923	0.00939703
CRY2	0.381332	4.36629	0.00152912	0.00945288
TXNRD1	-0.254166	3.99255	0.00153349	0.0094746
ORAI1	-0.46745	2.97105	0.00153575	0.00948326
MRPS25	-0.191977	2.67851	0.00153685	0.00948473
LDLRAD4	-0.328144	1.74456	0.00154287	0.00951655
RSC1A1	0.318406	3.75516	0.00154878	0.00954356
VWA8	-0.238483	4.71096	0.00154899	0.00954356
MARCKS	0.433506	2.65943	0.00155167	0.00955475
CDKN2C	-0.449957	1.6356	0.00155377	0.00956234
RAB6A	-0.237487	4.14221	0.00155991	0.00959477
TSPAN7	0.369814	5.12471	0.00156275	0.00960685
ARMCX4	0.649828	1.24193	0.00156924	0.00964138
KCNJ12	-0.596191	2.9442	0.00157906	0.00969632
NDUFA12	-0.273722	6.1835	0.00158036	0.00969888
FLAD1	-0.241029	2.67082	0.00158537	0.00971551
TMEM246	-0.36538	0.773856	0.00158582	0.00971551
PCBD1	-0.367421	2.88051	0.00158695	0.00971551
SLC25A39	-0.50403	2.39301	0.00158738	0.00971551
MARK1	0.524043	0.90932	0.00158748	0.00971551
CBWD5	0.390309	2.99564	0.00158844	0.00971599
ZSCAN18	0.436917	1.99913	0.00159599	0.00975672
CACNA1C-AS2	0.50638	1.12689	0.00159804	0.00976385
CLCN3	0.284553	3.76629	0.00160618	0.00979904
CCDC90B	0.262445	2.39122	0.00160677	0.00979904
ACSL1	-0.546935	6.13291	0.00160693	0.00979904
PIKFYVE	0.210495	3.00054	0.00160736	0.00979904
COX5B	-0.322822	8.65207	0.00161969	0.00986874
RALB	-0.338224	2.22073	0.00163928	0.00998255
KY	0.886017	3.56473	0.00164081	0.00998417
RAB3GAP2	-0.180611	2.70571	0.00164136	0.00998417
DISP1	-0.395081	1.01939	0.00164438	0.00999706
TNFRSF21	0.557442	1.24252	0.00165117	0.0100328
KIAA1551	-0.295402	2.49195	0.00165298	0.0100382
ZFAND3	-0.40524	2.47335	0.00165425	0.0100404
PCDH1	-0.448014	2.13848	0.00165533	0.0100414
CACNA2D1	0.241392	5.91724	0.00165678	0.0100447
EVI5L	-0.383098	1.49425	0.00166236	0.010073
CTU2	-0.429968	0.965114	0.00166346	0.0100741
ELP6	-0.292055	2.16867	0.00166551	0.010081
NAB2	0.463103	1.01939	0.0016682	0.0100917
TMEM159	-0.440013	5.05033	0.00167337	0.0101174
IGF1	0.531621	2.00351	0.00167623	0.0101277
SART3	0.177005	2.6581	0.00167692	0.0101277
PCDHGC3	0.57202	2.23011	0.00168015	0.0101391
KAT6B	-0.23867	2.16654	0.00168064	0.0101391
FBXO7	-0.313019	3.20269	0.0016822	0.010143
TEF	0.292883	2.9981	0.0016919	0.0101959
FNBP1L	-0.267192	2.57039	0.00169447	0.0102058
TRMT5	0.290041	1.29909	0.00170157	0.0102429
KIAA1456	0.383905	1.10315	0.00170333	0.0102479
CTSL	-0.25257	3.42524	0.00170521	0.0102536
ZNF839	-0.24673	1.94762	0.00171676	0.0103174
MED13L	0.254745	4.18618	0.00171832	0.0103212
ARMCX1	0.429166	3.43224	0.0017193	0.0103214
MAP2K7	-0.323462	1.67526	0.00172177	0.0103306
TMEM11	-0.473347	3.17349	0.00172452	0.0103415
PTGES2	-0.392109	3.33583	0.00173054	0.0103672
EPB41L4A	-0.371204	0.941019	0.0017307	0.0103672
UBE3B	-0.229569	3.33178	0.00173414	0.0103822
LUM	0.895893	3.56501	0.00173738	0.0103959
SDHB	-0.314079	6.44121	0.0017482	0.010455
MYL5	1.70938	2.69487	0.00175137	0.0104683
SARAF	0.224223	4.83163	0.00175376	0.0104769
EMC4	-0.178973	4.7055	0.00175725	0.010492
SCPEP1	0.502073	2.30759	0.00175906	0.0104959
MVP	0.397274	2.64123	0.00176063	0.0104959
PSMD11	-0.219614	3.45411	0.00176075	0.0104959
TFCP2	0.357433	1.98709	0.00176388	0.0105088
NR1D2	0.280606	4.79207	0.00176723	0.0105132
MAP3K11	-0.366055	1.33265	0.00176832	0.0105132
KIAA1462	-0.369575	2.08197	0.00177079	0.0105132
RNF38	-0.287	2.12587	0.00177079	0.0105132
RELT	-0.711407	0.850246	0.00177088	0.0105132
COL16A1	0.485966	1.45395	0.0017711	0.0105132
CCDC28B	-0.694063	3.76094	0.0017713	0.0105132
PANK2	0.259384	2.49987	0.0017738	0.0105224
OLFML2A	0.369837	1.65631	0.00177821	0.0105429
SF3B3	0.209612	3.17013	0.00178348	0.0105684
RAPGEF2	0.183893	3.36553	0.00178498	0.0105716
BBS4	0.299449	2.01232	0.00179211	0.010604
SELENOS	-0.435031	3.25342	0.00179237	0.010604
GIMAP5	-0.389474	1.98059	0.00180526	0.0106745
PCDHGB6	0.581446	1.33504	0.00181052	0.0106999
TMEM97	-0.435792	1.41588	0.00181312	0.0107095
PGM5P2	0.505364	3.9112	0.00181523	0.0107144
TBC1D22A	-0.289969	1.70977	0.0018159	0.0107144
SP100	-0.275652	2.76732	0.00182057	0.0107362
MIR497HG	0.515132	1.20749	0.00182578	0.0107611
SOX7	-0.3637	1.06864	0.00182836	0.0107706
ZNF224	0.25718	1.85761	0.00183693	0.0108153
NDUFA11	-0.360917	4.60617	0.00185252	0.0109013
FAM20C	-0.281389	1.5473	0.00185931	0.0109261
DIDO1	0.230418	3.37821	0.00185961	0.0109261
TIMP4	-0.549777	1.78066	0.00185971	0.0109261
FAM193A	0.248657	2.51145	0.00186443	0.0109429
C4ORF3	0.269743	3.31945	0.00186457	0.0109429
GCAT	-0.372463	2.39753	0.00186679	0.0109501
KCTD10	-0.275794	1.57643	0.00186829	0.0109531
GADL1	0.518426	2.76464	0.00187424	0.0109821
PNPLA2	-0.446753	2.30092	0.00187929	0.0110059
EXOC8	-0.290136	2.35	0.00188183	0.0110149
SERPINF1	-0.395942	5.68875	0.0018944	0.0110826
MTMR3	0.215335	3.59766	0.00189617	0.011087
SPARC	0.44615	5.35645	0.00190314	0.0111219
BHLHE40	0.546883	4.02908	0.00191071	0.0111602
OAZ1	-0.298407	6.48778	0.00191855	0.0112
ADK	-0.316307	2.3118	0.00192019	0.0112036
LOC100287632	0.698501	1.28055	0.00192618	0.0112327
RALGAPA1	0.198046	3.99784	0.0019282	0.0112359
CWC22	0.205428	2.52685	0.00192878	0.0112359
CHCHD3	-0.353739	6.17118	0.00193113	0.0112437
ANKRD46	-0.407949	3.31256	0.00193485	0.0112567
LOC101928505	0.420754	1.13228	0.00193542	0.0112567
REEP1	0.332792	2.53427	0.0019382	0.0112663
DDI2	0.289982	4.16713	0.00193911	0.0112663
ANXA11	0.353212	4.57289	0.00194341	0.011283
SGSM2	0.473463	2.01526	0.00194403	0.011283
C5ORF24	0.324949	2.5569	0.00194568	0.0112839
MCCC2	-0.272423	2.69084	0.00194639	0.0112839
LINC00377	0.380616	3.03606	0.00194727	0.0112839
XPO4	0.467623	6.26674	0.00195398	0.0113169
LYSMD4	0.432381	1.14199	0.00195602	0.0113227
EPHX1	-0.430476	2.93215	0.00196233	0.0113532
MMGT1	-0.318903	2.41654	0.00197135	0.0113988
SLC25A16	0.322065	2.96161	0.00197227	0.0113988
PCDHGA8	0.688706	1.11402	0.00198025	0.0114368
MLLT3	-0.35269	0.808365	0.00198098	0.0114368
PPP3CC	0.213322	4.48807	0.00198196	0.0114368
MAD2L2	-0.396027	1.86571	0.00198677	0.0114585
STAT3	-0.300973	4.29469	0.0019955	0.0115028
SLC46A3	-0.392306	1.41032	0.00200099	0.0115285
ZNF512	0.261963	1.94662	0.00201087	0.0115687
C2ORF68	-0.212825	2.48537	0.00201126	0.0115687
SLC25A27	-0.298364	1.73252	0.0020117	0.0115687
HELQ	0.205665	2.82378	0.00201218	0.0115687
ZNF160	-0.174627	2.19365	0.00201695	0.0115901
NDUFB3	-0.415998	5.75725	0.00201965	0.0115996
UTP20	-0.249129	1.97516	0.00202362	0.0116163
LOC101929140	0.358667	1.15708	0.00203354	0.0116672
WASHC3	-0.337831	3.17538	0.00205504	0.0117742
CCDC126	-0.411466	1.44424	0.00205548	0.0117742
METTL7B	1.0045	0.707772	0.00205645	0.0117742
SFXN4	-0.344869	3.83244	0.00205647	0.0117742
ZNF544	0.42981	1.70403	0.00206052	0.0117912
LARP4	0.280399	4.40702	0.00206456	0.0118068
ARL2	-0.439337	3.76575	0.00206538	0.0118068
TCEAL8	0.351193	2.70761	0.00207902	0.0118786
LOC101928336	0.258527	2.0037	0.00208315	0.011896
EFEMP2	-0.381139	1.63374	0.0020881	0.0119181
PRDM5	0.401294	1.04419	0.00209029	0.0119244
PSKH1	-0.418499	1.04852	0.00209433	0.0119384
KCTD18	-0.264899	1.44039	0.00209651	0.0119384
MXD4	0.322031	2.18405	0.00209687	0.0119384
PABPC1	0.375983	3.28109	0.00209707	0.0119384
C2ORF88	-0.591827	1.91288	0.00210748	0.0119914
SIN3A	0.238152	2.09651	0.00211214	0.0120117
NIPBL-AS1	0.365288	1.74936	0.00211564	0.0120254
ITGA3	0.685164	1.49049	0.00211677	0.0120256
SUPT4H1	-0.219961	3.11786	0.00212318	0.0120558
LPAR6	-0.300741	1.86861	0.00212654	0.0120687
FAHD1	-0.332065	2.89368	0.00213083	0.0120868
DNAJB12	-0.279514	2.32927	0.00213442	0.0121009
EXOSC8	0.260095	2.48375	0.00213624	0.0121048
OBSL1	0.437021	3.41648	0.0021373	0.0121048
CLDN12	-0.317923	2.67248	0.00214449	0.0121368
RMND5A	0.265055	5.20424	0.00214515	0.0121368
PLEKHG3	-0.350478	0.808365	0.00214736	0.012143
CCDC22	-0.355627	1.17146	0.00215545	0.0121788
SPTLC1	0.238319	3.13432	0.00215591	0.0121788
KCNJ11	-0.409064	3.72737	0.0021627	0.0122109
TNKS2	0.217816	4.997	0.0021651	0.0122182
PIK3R2	0.3942	1.64982	0.00218352	0.0123159
PBX2	0.280364	2.41434	0.00218517	0.0123174
PPFIA4	0.557923	2.51581	0.00218638	0.0123174
FKBP10	0.515455	0.987105	0.00218715	0.0123174
NPRL2	-0.305032	2.19056	0.0022004	0.0123857
SIRT2	-0.388971	5.38473	0.00220327	0.0123955
ARF6	-0.280936	2.13264	0.00220603	0.0124047
MPG	-0.430463	2.98565	0.00222335	0.0124957
PPCS	-0.321366	1.97499	0.00222598	0.0125041
C10ORF76	-0.22101	2.43756	0.00222781	0.012508
ATP8B1	-0.370814	1.06361	0.00223125	0.0125209
HTRA1	0.532107	2.46196	0.00223274	0.012522
TMEM178B	0.718082	1.6405	0.0022338	0.012522
TNFRSF1A	-0.276954	2.66791	0.00223485	0.012522
ZNF264	0.210798	2.18347	0.00223917	0.0125398
MLXIPL	-0.424577	1.03132	0.00224273	0.0125533
UPF3A	0.347095	2.06232	0.00224995	0.0125874
YIF1B	-0.38341	0.857261	0.00225733	0.0126222
HERPUD1	-0.258554	3.97463	0.00226335	0.0126462
CEP350	0.231839	4.30343	0.00226392	0.0126462
ARL10	0.271866	2.57476	0.00226519	0.012647
HDAC9	0.333213	3.89221	0.00227613	0.0127016
BCL2L13	-0.202756	4.22374	0.00227905	0.0127114
MFSD6	-0.369239	1.06361	0.00228221	0.0127226
FOCAD	0.24499	3.45933	0.0022936	0.0127796
CYP51A1	0.340557	2.92246	0.00229621	0.0127815
PPP1R12B	0.235887	6.20881	0.00229626	0.0127815
AGK	0.236682	1.89007	0.00229946	0.0127929
SHANK3	-0.421352	1.00687	0.00230594	0.0128224
SHISA5	-0.272565	1.56672	0.00231019	0.0128396
PPM1A	-0.315134	4.36633	0.00231669	0.0128692
C20ORF194	-0.630654	3.30134	0.00232806	0.0129258
MLXIP	-0.331508	2.74763	0.00233251	0.012944
CIB1	-0.322375	1.91645	0.00233543	0.0129497
ZNF649	0.239114	1.74627	0.00233589	0.0129497
ETV5	0.588008	1.04547	0.00234636	0.0130012
HCG9	0.43254	1.71754	0.00234925	0.0130107
DOHH	-0.393776	0.822752	0.00235364	0.0130285
LIMK1	-0.490898	1.25041	0.00236099	0.0130626
BTBD3	-0.246591	2.23749	0.00236531	0.0130763
MAFB	-0.361906	1.25206	0.00236752	0.0130763
PDS5B	0.256985	2.21335	0.00236813	0.0130763
RPL23	0.235321	8.43563	0.00236822	0.0130763
ZFYVE1	-0.248111	1.81644	0.00237447	0.0131039
ZEB2	0.32081	3.15792	0.00237561	0.0131039
MTO1	-0.269385	2.6286	0.00237712	0.0131057
CHD8	0.188909	3.01332	0.00237953	0.0131124
HILPDA	0.397905	1.72737	0.00238188	0.0131188
[truncated: 9,011 more rows]
