# Supplementary material for: Transcriptome changes in DM1 patients’ tissues are governed by the RNA interference pathway
Source: Front Mol Biosci. 2022 Aug 19;9:955753. doi: 10.3389/fmolb.2022.955753 (PMC9437208; doi:10.3389/fmolb.2022.955753)
Supplement: Supplementary file 6 [file Table5.XLSX]

## Sheet: Tibialis Upregulated
TF	Intersect	FDR	Odds Ratio	Library	Overlapping_Genes
HEYL	31	3.83e-13	7.619	ARCHS4--Coexpression	MUSK,TSPAN9,FN1,COL1A1,ITGBL1,MRC2,ANKRD1,BGN,TNNT2,CHRND,CHRNG,ABI3BP,COL3A1,OLFML2B,LMO7,CHRNA1,COL5A1,NES,MYF5,FBN1,MEGF10,SGCD,DACT1,MYH3,COL6A1,MYH8,CASQ2,RBMS3,C1R,LAMB2,ACTC1
BNC2	29	8.35e-12	7.101	ARCHS4--Coexpression	CCDC80,PDGFC,FN1,COL1A1,COL1A2,ITGBL1,MRC2,BGN,ABI3BP,WTIP,COL3A1,GXYLT2,PCOLCE,CHRNA1,ARHGAP28,COL5A1,COL5A2,FBN1,SGCD,MMP2,DDAH1,COL6A2,COL6A1,COL6A3,PDE5A,RBMS3,PRRX1,LUM,LAMB2
PRRX1	28	2.2e-11	6.856	ARCHS4--Coexpression	CCDC80,TSPAN9,FN1,COL1A1,COL1A2,ITGBL1,MRC2,BGN,MMP14,ABI3BP,COL3A1,OLFML2B,PCOLCE,COL5A1,COL5A2,CSPG4,FBN1,SGCD,MMP2,COL6A2,COL6A1,COL6A3,SEMA3C,C1S,C1R,LUM,LAMB2,VIM
TSHZ3	28	2.2e-11	6.831	ARCHS4--Coexpression	RBFOX2,CCDC80,FN1,COL1A1,COL1A2,ITGBL1,MRC2,BGN,MMP14,CDC42EP3,ABI3BP,COL3A1,OLFML2B,PCOLCE,COL5A1,COL5A2,FBN1,DACT1,MMP2,COL6A2,COL6A1,COL6A3,PDE5A,C1R,NCAM1,PRRX1,LAMB2,VIM
AEBP1	28	2.2e-11	6.831	ARCHS4--Coexpression	CCDC80,TSPAN9,FN1,COL1A1,COL1A2,CILP,ITGBL1,MRC2,BGN,MMP14,ABI3BP,GSN,COL3A1,OLFML2B,PCOLCE,COL5A1,COL5A2,CSPG4,FBN1,MMP2,COL6A2,COL6A1,COL6A3,C1S,C1R,PRRX1,LAMB2,CDC42BPB
SNAI2	27	9.2e-11	6.611	ARCHS4--Coexpression	TP63,CCDC80,FN1,COL1A1,COL1A2,ITGBL1,MRC2,TIMP1,BGN,MMP14,COL3A1,PCOLCE,COL5A1,COL5A2,FBN1,SGCD,ITGA3,MMP2,COL6A2,COL6A1,COL6A3,C1S,C1R,PRRX1,LUM,LAMB2,VIM
TWIST1	27	9.2e-11	6.587	ARCHS4--Coexpression	CCDC80,PRR16,FN1,COL1A1,COL1A2,ITGBL1,MRC2,BGN,MMP14,CDC42EP3,COL3A1,PCOLCE,COL5A1,COL5A2,FBN1,SGCD,MMP2,COL6A2,COL6A1,COL6A3,RBMS3,C1S,C1R,PRRX1,LUM,LAMB2,VIM
NKX26	26	4.95e-10	6.32	ARCHS4--Coexpression	FREM2,TSPAN9,FN1,COL1A1,COL1A2,ITGBL1,MRC2,ANKRD1,MMP14,TNNT2,POPDC2,ADPRHL1,PCOLCE,PKP2,TGFB2,COL5A1,BAMBI,FBN1,DACT1,MMP2,COL6A2,COL6A1,COL6A3,MYH6,LAMB2,ACTC1
TBX20	25	2.1e-09	6.077	ARCHS4--Coexpression	RBFOX2,FREM2,TSPAN9,ANKRD1,TNNT2,COL21A1,POPDC2,ADAM23,ADPRHL1,PKP2,RHOBTB3,MYH10,CYP2J2,TGFB2,PXDNL,PTPRD,COL5A1,BAMBI,DACT1,CASQ2,MYH6,CAMK2D,ABLIM1,LAMB2,ACTC1
ATOH8	25	2.1e-09	6.054	ARCHS4--Coexpression	CCDC80,TSPAN9,FN1,COL1A1,COL1A2,ITGBL1,MRC2,BGN,MMP14,GSN,LMO7,PCOLCE,COL5A1,COL5A2,FBN1,MMP2,COL6A2,COL6A1,COL6A3,C1S,C1R,PRRX1,LAMB2,CDC42BPB,VIM
GLIS1	25	2.1e-09	6.054	ARCHS4--Coexpression	MUSK,CCDC80,TSPAN9,PDGFC,FN1,COL1A1,COL1A2,ITGBL1,MRC2,BGN,MMP14,ABI3BP,MYH15,PCOLCE,COL5A1,COL5A2,FBN1,MMP2,COL6A2,COL6A1,COL6A3,C1R,PRRX1,LAMB2,VIM
NFATC4	25	2.1e-09	6.032	ARCHS4--Coexpression	CCDC80,TSPAN9,FN1,COL1A1,COL1A2,ITGBL1,MRC2,BGN,MMP14,COL3A1,PCOLCE,COL5A1,COL5A2,FBN1,BOC,MMP2,COL6A2,COL6A1,COL6A3,C1S,C1R,PRRX1,LAMB2,CDC42BPB,VIM
OSR1	24	7.4e-09	5.812	ARCHS4--Coexpression	CCDC80,IGF2,FN1,COL1A1,COL1A2,ITGBL1,MRC2,BGN,MMP14,ABI3BP,GSN,COL3A1,PCOLCE,COL5A1,COL5A2,FBN1,MMP2,COL6A2,COL6A1,COL6A3,C1S,C1R,PRRX1,LAMB2
TBX5	24	7.4e-09	5.791	ARCHS4--Coexpression	CCDC80,TSPAN9,COL1A1,COL1A2,MRC2,ANKRD1,TIMP1,TNNT2,POPDC2,ADPRHL1,LMO7,PCOLCE,PKP2,FBN1,SGCD,MMP2,COL6A2,COL6A1,CASQ2,COL6A3,PDE5A,MYH6,PRRX1,LAMB2
TBX18	24	7.4e-09	5.791	ARCHS4--Coexpression	CCDC80,FN1,COL1A1,COL1A2,ITGBL1,MRC2,BGN,MMP14,ABI3BP,COL3A1,PCOLCE,COL5A1,COL5A2,FBN1,MMP2,COL6A2,COL6A1,COL6A3,SEMA3C,C1S,C1R,PRRX1,LAMB2,CDC42BPB
SP7	24	7.4e-09	5.791	ARCHS4--Coexpression	MUSK,PDGFD,COL24A1,COL1A1,COL1A2,MRC2,BGN,MMP14,MATN2,SLC8A3,COL3A1,OLFML2B,PCOLCE,COL5A1,BAMBI,COL5A2,CSPG4,MMP2,COL6A2,COL6A1,COL6A3,PRRX1,LUM,LAMB2
MKX	24	7.4e-09	5.791	ARCHS4--Coexpression	CCDC80,FN1,COL1A1,COL1A2,FAT1,ITGBL1,MRC2,COL3A1,LMO7,PCOLCE,COL5A1,COL5A2,FBN1,SGCD,MMP2,COL6A2,COL6A1,COL6A3,SEMA3C,C1S,C1R,PRRX1,LUM,LAMB2
PRRX2	24	7.4e-09	5.791	ARCHS4--Coexpression	CCDC80,FN1,COL1A1,COL1A2,ITGBL1,MRC2,TIMP1,BGN,MMP14,COL3A1,PCOLCE,COL5A1,COL5A2,FBN1,SGCD,MMP2,COL6A2,COL6A1,COL6A3,C1S,C1R,PRRX1,LAMB2,VIM
HIF1A	24	7.51e-09	5.77	ARCHS4--Coexpression	CCDC80,PDGFC,FN1,COL1A1,COL1A2,ITGBL1,MRC2,MMP14,CDC42EP3,CD44,ERBIN,LMO7,TGFB2,COL5A1,COL5A2,FBN1,ITGA3,MMP2,COL6A2,COL6A1,COL6A3,MET,SEMA3C,LAMB2
FOXC2	23	3.64e-08	5.53	ARCHS4--Coexpression	CCDC80,FN1,COL1A1,COL1A2,ITGBL1,MRC2,BGN,MMP14,ABI3BP,LMO7,PCOLCE,TGFB2,COL5A1,COL5A2,FBN1,ITGA3,MMP2,COL6A2,COL6A1,COL6A3,PRRX1,LAMB2,VIM
MYF5	23	3.94e-08	5.49	ARCHS4--Coexpression	PTGFRN,MUSK,PRR16,PDGFC,FN1,ITGBL1,EDA2R,ANKRD1,CDC42EP3,OLFML3,ABI3BP,LMO7,CHRNA1,ARHGAP24,DLG1,COL5A2,MYF6,NES,FBN1,SGCD,DDAH1,RBMS3,ACTC1
FOXF1	22	1.59e-07	5.27	ARCHS4--Coexpression	FN1,COL1A1,COL1A2,MRC2,TIMP1,MMP14,CDC42EP3,CD44,FST,PCOLCE,COL5A1,COL5A2,FBN1,MMP2,COL6A2,COL6A1,COL6A3,PDE5A,C1S,C1R,LAMB2,VIM
TWIST2	22	1.59e-07	5.27	ARCHS4--Coexpression	CCDC80,FN1,COL1A1,COL1A2,ITGBL1,MRC2,MMP14,COL3A1,PCOLCE,COL5A1,COL5A2,FBN1,SGCD,MMP2,COL6A2,COL6A1,COL6A3,C1S,C1R,PRRX1,LAMB2,VIM
ZNF469	22	1.59e-07	5.27	ARCHS4--Coexpression	CCDC80,FN1,COL1A1,COL1A2,ITGBL1,MRC2,BGN,MMP14,COL3A1,PCOLCE,COL5A1,COL5A2,CSPG4,FBN1,MMP2,COL6A2,COL6A1,COL6A3,PDE5A,PRRX1,LAMB2,CDC42BPB
MYOD1	22	1.66e-07	5.232	ARCHS4--Coexpression	CALML6,MUSK,TSPAN9,MYL6B,MRC2,TNNT2,CHRND,CHRNG,OLFML2B,CLSTN2,ADPRHL1,CHRNA1,COL5A2,MYF6,NES,SGCD,CA3,SLC36A1,MYH8,CASQ2,CLCN5,ACTC1
MYOG	22	1.66e-07	5.232	ARCHS4--Coexpression	CALML6,MUSK,MYL6B,ANKRD1,TNNT2,CHRND,CHRNG,CAPN6,ADPRHL1,ATP1B4,LMO7,CHRNA1,MYF6,NES,MEGF10,SGCD,CA3,MYH3,MYH8,CASQ2,CLCN5,ACTC1
MEOX2	21	6.37e-07	5.03	ARCHS4--Coexpression	TSPAN9,ADIRF,MRC2,COL21A1,ABI3BP,GSN,COL3A1,PCOLCE,CALCRL,TGFB2,COL5A1,COL5A2,CSPG4,FBN1,MMP2,TNFRSF19,RBMS3,THBS4,PRRX1,LAMB2,VIM
CREB3L1	21	6.37e-07	5.03	ARCHS4--Coexpression	CCDC80,FN1,COL1A1,COL1A2,ITGBL1,MRC2,BGN,MMP14,COL3A1,LMO7,PCOLCE,COL5A1,COL5A2,FBN1,MMP2,COL6A2,COL6A1,COL6A3,C1R,PRRX1,LAMB2
FOXL1	21	6.37e-07	5.012	ARCHS4--Coexpression	FN1,COL1A1,COL1A2,MRC2,TIMP1,MMP14,CDC42EP3,LMO7,PCOLCE,COL5A1,COL5A2,FBN1,ITGA3,MMP2,COL6A2,COL6A1,COL6A3,PDE5A,LAMB2,CDC42BPB,VIM
TEAD1	21	6.37e-07	5.012	ARCHS4--Coexpression	CCDC80,FN1,COL1A1,COL1A2,FAT1,MRC2,LMO7,TGFB2,COL5A1,COL5A2,FBN1,SGCD,ITGA3,MMP2,COL6A2,COL6A1,COL6A3,SEMA3C,PRRX1,LAMB2,CDC42BPB
PITX2	21	6.7e-07	4.976	ARCHS4--Coexpression	CALML6,PDGFC,CHRND,CHRNG,GPC3,COL3A1,GXYLT2,ADPRHL1,COL4A3,CHRNA1,RHOBTB3,COL5A1,BAMBI,COL5A2,MYF6,SGCD,CA3,DACT1,MEST,LUM,ACTC1
ZNF436	21	6.7e-07	4.976	ARCHS4--Coexpression	PEG10,PTGFRN,RBFOX2,DCLK1,COL1A2,MAGED2,ARHGAP5,MRC2,TUBA1A,COL3A1,SACS,PTPRD,NES,PCDHGB7,MEGF10,SEMA3C,GTF2IP4,PRRX1,LAMB2,CDC42BPB,VIM
HOXC4	22	1.25e-06	5.289	GTEx--Coexpression	CCDC80,PRR16,SNX7,FN1,COL1A1,PCDHGA11,COL1A2,ITGBL1,ADIRF,MMP14,YAP1,OLFML3,ABI3BP,PCOLCE,COL5A2,FBN1,PCDHGB3,PCDHGA7,COL6A3,ROCK1,PRRX1,VIM
OSR2	20	3e-06	4.722	ARCHS4--Coexpression	CCDC80,TSPAN9,COL1A1,COL1A2,ITGBL1,MRC2,ABI3BP,COL3A1,PCOLCE,COL5A1,FBN1,MMP2,COL6A2,COL6A1,COL6A3,C1S,C1R,PRRX1,LUM,LAMB2
PAX7	20	3e-06	4.722	ARCHS4--Coexpression	CALML6,RBFOX2,RNF122,IGF2,MYL6B,TUBA1A,CHRND,CHRNG,GDF11,CCDC8,CAPN6,ATP1B4,MYH10,MYF6,NES,BOC,MYH3,MYH8,CASQ2,DLK1
FOXC1	20	9.02e-06	4.774	GTEx--Coexpression	RPS6KA6,SBDSP1,PDGFC,SNX7,ITGBL1,ADIRF,BGN,COL21A1,YAP1,WTIP,OLFML2B,MYH10,CSPG4,BMPR1A,ITGA3,PDE5A,RBMS3,ROCK1,MGP,VIM
PRDM16	20	9.02e-06	4.756	GTEx--Coexpression	RPS6KA6,PLCE1,SBDSP1,RIMKLB,ADIRF,BGN,COL21A1,WTIP,OLFML2B,NPNT,MYH10,SMAD9,CSPG4,BMPR1A,DACT1,ITGA3,RBMS3,ROCK1,MGP,VIM
TCF21	19	1.19e-05	4.486	ARCHS4--Coexpression	CCDC80,ENPEP,TSPAN9,COL1A1,COL1A2,MRC2,BGN,COL3A1,PCOLCE,FBN1,MMP2,COL6A2,COL6A1,COL6A3,PDE5A,RBMS3,C1S,C1R,LAMB2
RARB	19	1.19e-05	4.486	ARCHS4--Coexpression	RBFOX2,ARHGAP5,COL21A1,ADAM23,COL3A1,GXYLT2,SESN3,RHOBTB3,MYH10,TGFB2,PTPRD,DLG1,COL5A2,LSP1,TNFRSF19,RBMS3,TULP4,LRIG3,LUM
TCF12	19	1.19e-05	4.486	ARCHS4--Coexpression	STMN1,RBFOX2,BAZ2B,MAGED2,LRRN1,TUBA1A,GREB1L,SACS,MYH10,PTPRD,NES,GPSM2,PCDHGB7,MEGF10,SCHIP1,BOC,GTF2IP4,NCAM1,HNRNPA1
HAND1	19	1.22e-05	4.47	ARCHS4--Coexpression	FREM2,IGF2,LRRN1,GREB1L,COL3A1,AMOT,SESN3,PKP2,RHOBTB3,MYH10,COL5A1,BAMBI,DACT1,SLC25A13,HPGD,HNRNPA1,MEST,CLCN5,ACTC1
DUXA	19	2.41e-05	4.535	GTEx--Coexpression	RPS6KA6,SBDSP1,PDGFC,SNX7,ITGBL1,ADIRF,BGN,COL21A1,YAP1,WTIP,OLFML2B,MAP3K7CL,MYH10,CSPG4,DACT1,PDE5A,RBMS3,ROCK1,MGP
HEY1	18	4.41e-05	4.25	ARCHS4--Coexpression	PEG10,DCLK1,COL1A2,TUBA1A,AMOT,TMEM178B,TNIK,CALCRL,CNN3,PXDNL,PTPRD,NES,PCDHGB7,MEGF10,SCHIP1,NCAM1,MAPK4,VIM
NR2F2	18	4.41e-05	4.25	ARCHS4--Coexpression	RBFOX2,TSPAN9,FN1,COL1A1,COL1A2,MRC2,BGN,PCOLCE,TGFB2,COL5A1,COL5A2,FBN1,LSP1,MMP2,COL6A1,LAMB2,CDC42BPB,VIM
FOXS1	18	4.41e-05	4.25	ARCHS4--Coexpression	CCDC80,TSPAN9,FN1,COL1A1,COL1A2,ITGBL1,ADIRF,MRC2,BGN,PCOLCE,COL5A1,COL5A2,CSPG4,FBN1,DACT1,MMP2,RBMS3,LAMB2
GLIS3	18	4.41e-05	4.235	ARCHS4--Coexpression	ERRFI1,CCDC80,COL1A2,ARHGAP5,MRC2,CD44,LMO7,TGFB2,COL5A1,CPE,FBN1,LSP1,DDAH1,COL6A1,PRRX1,LAMB2,CDC42BPB,VIM
TBX3	18	4.41e-05	4.235	ARCHS4--Coexpression	TSPAN9,FN1,COL1A1,COL1A2,MRC2,MMP14,PCOLCE,COL5A1,FBN1,MMP2,COL6A2,COL6A1,COL6A3,C1R,ERBB3,PRRX1,LAMB2,CDC42BPB
ZNF521	18	4.52e-05	4.22	ARCHS4--Coexpression	STMN1,RBFOX2,BAZ2B,MAGED2,LRRN1,TUBA1A,GREB1L,GDF11,CALCRL,MYH10,PTPRD,MEGF10,SCHIP1,BOC,USP11,NCAM1,HNRNPA1,DLK1
ZNF618	18	6.94e-05	4.25	GTEx--Coexpression	RPS6KA6,PDGFD,PDGFC,FN1,ITGBL1,MAGED2,EDA2R,OLFML3,WTIP,CCDC8,OLFML2B,PCOLCE,ARMCX4,ITGA3,RBMS3,PRRX1,LAMB2,VIM
ZNF208	18	6.94e-05	4.25	GTEx--Coexpression	PTGFRN,LDHB,ZNF135,ANKRD1,TNNT2,POPDC2,CCDC8,GXYLT2,TMEM178B,ADPRHL1,PKP2,SMAD9,PXDNL,NES,BMPR1A,CASQ2,LAMB2,ACTC1
GLI2	18	6.94e-05	4.25	GTEx--Coexpression	MAGED2,MRC2,YAP1,OLFML3,ABI3BP,ARMCX4,CD99,COL5A1,COL5A2,BMPR1A,PCDHGB3,BOC,ARHGAP10,COL6A2,COL6A1,PDE5A,SEMA3C,LAMB2
HOXC6	18	6.94e-05	4.25	GTEx--Coexpression	CCDC80,PRR16,SNX7,COL1A1,PCDHGA11,COL1A2,ITGBL1,EDA2R,MMP14,OLFML3,PCOLCE,COL5A2,FBN1,PCDHGB3,PCDHGA7,COL6A3,PRRX1,VIM
ALX1	18	6.94e-05	4.235	GTEx--Coexpression	PRR16,PDGFC,SNX7,FN1,PCDHGA11,COL1A2,FAT1,EDA2R,MMP14,YAP1,OLFML3,PCOLCE,COL5A2,FBN1,PCDHGB3,PCDHGA7,COL6A3,PRRX1
GLIS2	17	0.000162	4	ARCHS4--Coexpression	CCDC80,TSPAN9,FN1,COL1A1,COL1A2,ITGBL1,MRC2,BGN,MMP14,PCOLCE,COL5A1,FBN1,MMP2,COL6A2,COL6A1,LAMB2,CDC42BPB
ALX4	17	0.000162	3.986	ARCHS4--Coexpression	RBFOX2,TSPAN9,COL1A1,COL1A2,MRC2,COL3A1,OLFML2B,AMOT,PCOLCE,COL4A3,COL5A1,COL5A2,BOC,DACT1,PRRX1,LAMB2,CDC42BPB
HIC1	17	0.000162	3.986	ARCHS4--Coexpression	CCDC80,COL1A1,COL1A2,MRC2,BGN,MMP14,COL3A1,PCOLCE,COL5A1,FBN1,MMP2,COL6A2,COL6A1,COL6A3,C1R,PRRX1,LAMB2
EPAS1	17	0.000162	3.986	ARCHS4--Coexpression	CCDC80,TSPAN9,FN1,MRC2,BGN,MMP14,GSN,LMO7,CALCRL,FBN1,MMP2,COL6A2,COL6A1,C1S,C1R,LAMB2,CDC42BPB
HOXC8	17	0.000251	4.014	GTEx--Coexpression	PRR16,FN1,COL1A1,PCDHGA11,COL1A2,EDA2R,PANX1,ZNF485,CDC42EP3,OLFML3,PCOLCE,COL5A2,FBN1,PCDHGA8,PCDHGA7,COL6A3,PRRX1
GATA4	16	0.000562	3.765	ARCHS4--Coexpression	TSPAN9,IGF2,ANKRD1,TNNT2,POPDC2,GPC3,ADPRHL1,PKP2,RHOBTB3,CYP2J2,BAMBI,CASQ2,MYH6,CAMK2D,LRIG3,LAMB2
FOXD1	16	0.000562	3.738	ARCHS4--Coexpression	FN1,COL1A1,COL1A2,MRC2,MMP14,PCOLCE,COL5A1,FBN1,ITGA3,MMP2,COL6A2,COL6A1,COL6A3,LAMB2,CDC42BPB,VIM
SIX2	16	0.000562	3.738	ARCHS4--Coexpression	PEG10,COL1A1,COL1A2,ITGBL1,MRC2,OLFML2B,PCOLCE,PXDNL,COL5A1,COL5A2,MYF6,NES,COL6A2,LAMB2,CDC42BPB,VIM
ZNF423	16	0.000562	3.738	ARCHS4--Coexpression	PEG10,SMARCC1,RBFOX2,DCLK1,LRRN1,TUBA1A,GREB1L,TMEM178B,MYH10,PTPRD,NES,MEGF10,BOC,GTF2IP4,NCAM1,HNRNPA1
RFX8	16	0.000562	3.725	ARCHS4--Coexpression	FN1,COL1A1,COL1A2,ITGBL1,MRC2,TIMP1,MMP14,CD44,PCOLCE,FBN1,MMP2,COL6A2,COL6A1,COL6A3,PRRX1,VIM
ZNF608	16	0.000562	3.725	ARCHS4--Coexpression	PEG10,SMARCC1,RBFOX2,BAZ2B,DCLK1,LRRN1,TUBA1A,GREB1L,GDF11,TMEM178B,MYH10,PTPRD,NES,BOC,NCAM1,HNRNPA1
SOX1	16	0.000562	3.725	ARCHS4--Coexpression	PEG10,STMN1,RBFOX2,DCLK1,LRRN1,TUBA1A,GREB1L,GDF11,TMEM178B,MYH10,PTPRD,NES,MEGF10,BOC,NCAM1,DLK1
ZFP28	16	0.000562	3.725	ARCHS4--Coexpression	PEG10,STMN1,RBFOX2,ANK3,AKAP9,BEX2,DCLK1,TUBA1A,ENC1,FAM13C,TMEM178B,PREPL,PTPRD,SCHIP1,NCAM1,GDAP1
TCF7L1	16	0.000728	3.765	GTEx--Coexpression	RIMKLB,YAP1,GSN,WTIP,OLFML2B,SMAD9,CSPG4,BMPR1A,BOC,ARHGAP10,COL6A2,PDE5A,RBMS3,C1S,ROCK1,LAMB2
SIM1	16	0.000728	3.765	GTEx--Coexpression	CCDC80,PRR16,FN1,COL1A1,PCDHGA11,COL1A2,EDA2R,MMP14,OLFML3,PCOLCE,ARHGAP24,COL5A2,FBN1,PCDHGA7,COL6A3,PRRX1
HOXC5	16	0.000728	3.765	GTEx--Coexpression	PRR16,SNX7,ADIRF,MMP14,YAP1,OLFML3,ABI3BP,WTIP,CD99,COL5A2,FBN1,PCDHGB3,RBMS3,ROCK1,PRRX1,VIM
ZFHX3	16	0.000728	3.738	GTEx--Coexpression	RPS6KA6,PLCE1,SBDSP1,PDGFC,SNX7,ADIRF,YAP1,WTIP,OLFML2B,SMAD9,CSPG4,BMPR1A,ITGA3,PDE5A,RBMS3,ROCK1
PRDM5	16	0.000728	3.738	GTEx--Coexpression	PDGFC,MAGED2,ABI3BP,CCDC8,GXYLT2,ARMCX4,COL5A1,BMPR1A,COL6A2,COL6A1,PDE5A,RBMS3,ROCK1,TULP4,LAMB2,VIM
ZSCAN23	15	0.00169	3.504	ARCHS4--Coexpression	STMN1,RBFOX2,BAZ2B,MAGED2,TUBA1A,BRD3,GREB1L,FAM13C,ERV3-1,SCHIP1,FSD1L,USP11,NCAM1,HNRNPA1,GDAP1
CREB3L2	15	0.00169	3.492	ARCHS4--Coexpression	FN1,COL1A1,MRC2,BGN,MMP14,PCOLCE,COL5A1,FBN1,MMP2,COL6A2,COL6A1,COL6A3,PRRX1,LAMB2,CDC42BPB
TEAD3	15	0.00169	3.492	ARCHS4--Coexpression	TSPAN9,FN1,COL1A1,COL1A2,MRC2,BGN,MMP14,PCOLCE,COL5A1,FBN1,MMP2,COL6A2,COL6A1,LAMB2,CDC42BPB
SHOX2	15	0.00169	3.48	ARCHS4--Coexpression	COL1A1,COL1A2,MRC2,MMP14,PCOLCE,RHOBTB3,COL5A1,COL5A2,FBN1,MMP2,COL6A2,COL6A1,COL6A3,PRRX1,LAMB2
ZNF248	15	0.00169	3.48	ARCHS4--Coexpression	STMN1,RBFOX2,ANK3,AKAP9,BEX2,BAZ2B,TUBA1A,FAM13C,PREPL,PTPRD,USP11,TULP4,NCAM1,NAP1L2,GDAP1
PAX3	15	0.00169	3.48	ARCHS4--Coexpression	PEG10,COL1A2,LRRN1,EDA2R,TUBA1A,BRD3,PAX7,GREB1L,MYH10,NES,MEGF10,SCHIP1,BOC,HNRNPA1,VIM
SIX1	15	0.00169	3.48	ARCHS4--Coexpression	CALML6,PDGFC,CHRND,ADPRHL1,ATP1B4,LMO7,CHRNA1,TGFB2,COL5A2,MYF6,FBN1,SGCD,CA3,PRRX1,LAMB2
SETBP1	15	0.00169	3.48	ARCHS4--Coexpression	STMN1,RBFOX2,AKAP9,BAZ2B,DCLK1,TUBA1A,BRD3,TMEM178B,PTPRD,FSD1L,BOC,USP11,TULP4,NCAM1,GDAP1
IRX1	15	0.00169	3.48	ARCHS4--Coexpression	PEG10,DCLK1,COL1A2,LRRN1,MRC2,TUBA1A,GREB1L,CCDC8,TMEM178B,PXDNL,PTPRD,NES,BOC,NCAM1,VIM
EN2	15	0.00169	3.48	ARCHS4--Coexpression	RPS6KA5,PEG10,STMN1,RBFOX2,DCLK1,LRRN1,TUBA1A,TMEM178B,PXDNL,PTPRD,NES,SCHIP1,BOC,NCAM1,VIM
CSRNP3	15	0.00169	3.48	ARCHS4--Coexpression	STMN1,RBFOX2,ANK3,BEX2,DCLK1,TUBA1A,TMEM178B,PREPL,LRP1B,PTPRD,FSD1L,TULP4,NCAM1,NAP1L2,GDAP1
DACH1	15	0.00169	3.48	ARCHS4--Coexpression	STMN1,RBFOX2,AKAP9,BEX2,BAZ2B,TUBA1A,GREB1L,GDF11,TMEM178B,PTPRD,CPE,SCHIP1,FSD1L,BOC,NCAM1
TCF7L2	15	0.00223	3.504	GTEx--Coexpression	PDGFC,SNX7,ADIRF,MMP14,YAP1,GSN,WTIP,OLFML2B,CD99,RBMS3,C1S,ROCK1,C1R,LRIG3,PRRX1
FERD3L	15	0.00223	3.504	GTEx--Coexpression	CCDC80,PRR16,FN1,PCDHGA11,FAT1,EDA2R,MMP14,CDC42EP3,OLFML3,PCOLCE,ARHGAP24,COL5A2,FBN1,PCDHGA7,COL6A3
LHX9	15	0.00223	3.504	GTEx--Coexpression	RPL3,DAPK1,MEG3,CFH,MAGED2,CCDC8,CLSTN2,GXYLT2,EEF1A1,ARMCX4,BAMBI,CCDC39,SLC25A17,C1S,HNRNPA1
PRDM6	15	0.00223	3.492	GTEx--Coexpression	RPS6KA6,PDGFC,FN1,ITGBL1,BGN,COL21A1,YAP1,WTIP,MYH10,CSPG4,BMPR1A,ITGA3,PDE5A,ROCK1,MGP
RUNX2	15	0.00223	3.492	GTEx--Coexpression	CCDC80,PRR16,FN1,COL1A1,PCDHGA11,COL1A2,EDA2R,MMP14,CDC42EP3,OLFML3,PCOLCE,ARHGAP24,COL5A2,FBN1,COL6A3
ZNF711	14	0.00493	3.259	ARCHS4--Coexpression	STMN1,RBFOX2,DDX11,TUBA1A,AMOT,TMEM178B,MYH10,PTPRD,SCHIP1,FSD1L,CKAP2,USP11,NCAM1,HNRNPA1
NKX25	14	0.00493	3.259	ARCHS4--Coexpression	TSPAN9,ANKRD1,TNNT2,POPDC2,CCDC8,ADPRHL1,PKP2,PXDNL,BAMBI,DACT1,CASQ2,MYH6,LAMB2,ACTC1
FOXG1	14	0.00493	3.248	ARCHS4--Coexpression	STMN1,RBFOX2,AKAP9,BAZ2B,TUBA1A,GDF11,FAM13C,TMEM178B,PTPRD,FSD1L,BOC,NCAM1,GDAP1,DLK1
HMGA2	14	0.00493	3.248	ARCHS4--Coexpression	PTGFRN,SMARCC1,LDHB,FN1,FAT1,LRRN1,GRAMD1B,CNN3,MYH10,NES,LSP1,ITGA3,HNRNPA1,VIM
POU3F4	14	0.00493	3.236	ARCHS4--Coexpression	PEG10,STMN1,RBFOX2,BAZ2B,DCLK1,LRRN1,TUBA1A,BRD3,GREB1L,PTPRD,SCHIP1,FSD1L,BOC,NCAM1
HOXB1	14	0.00493	3.236	ARCHS4--Coexpression	SMARCC1,FREM2,LRRN1,GREB1L,AMOT,FST,MYH10,NES,BOC,DACT1,TNFRSF19,USP11,HNRNPA1,MEST
GLI3	14	0.00493	3.236	ARCHS4--Coexpression	PTGFRN,SMARCC1,MAGED2,LRRN1,GREB1L,GDF11,CCDC8,CNN3,MYH10,NES,MEGF10,BOC,HNRNPA1,DLK1
ZEB1	14	0.00493	3.236	ARCHS4--Coexpression	RBFOX2,CCDC80,BAZ2B,COL1A2,TUBA1A,TNNT2,SACS,NES,FBN1,SGCD,RBMS3,NCAM1,PRRX1,VIM
AHRR	14	0.00493	3.236	ARCHS4--Coexpression	FN1,COL1A1,COL1A2,MRC2,MMP14,PCOLCE,COL5A1,FBN1,SLC36A1,MMP2,COL6A2,COL6A1,COL6A3,VIM
ST18	14	0.00493	3.236	ARCHS4--Coexpression	STMN1,DAPK2,BEX2,BAZ2B,TUBA1A,RGPD5,CD99,PTPRD,CPE,SCHIP1,FSD1L,TULP4,NCAM1,GDAP1
POU3F2	14	0.00493	3.236	ARCHS4--Coexpression	PEG10,STMN1,RBFOX2,DCLK1,LRRN1,TUBA1A,GREB1L,TMEM178B,PTPRD,NES,MEGF10,SCHIP1,BOC,NCAM1
ZNF827	14	0.00493	3.236	ARCHS4--Coexpression	RBFOX2,AKAP9,BEX2,FLRT2,DCLK1,LRRN1,TUBA1A,BRD3,TMEM178B,TNIK,MYH10,PTPRD,SCHIP1,NCAM1
ZFHX4	14	0.00649	3.271	GTEx--Coexpression	TSTD1,PCDHGA11,COL1A2,OLFML3,ZNF568,PCOLCE,RHOBTB3,OSBPL2,COL5A2,FBN1,PCDHGB7,COL6A3,SEMA3C,PRRX1
SKIL	14	0.00649	3.259	GTEx--Coexpression	TMEM183A,RAPH1,RNF122,CFH,LAS1L,MRC2,ADAMTSL2,ABI3BP,GXYLT2,COL4A3,CALCRL,TGFB3,RBMS3,LUM
TSHZ2	14	0.00649	3.259	GTEx--Coexpression	RPL3,C3,IGF2,GSN,CLSTN2,EEF1A1,ERV3-1,BOC,RBMS3,SEMA3C,C1S,C1R,MEST,LUM
POU4F1	14	0.00649	3.248	GTEx--Coexpression	MUSK,PAX7,CHRND,CHRNG,FAM184B,SLC8A3,BEST3,USP6,CHRNA1,MYF6,MYF5,EIF4E2,KCNQ5-IT1,E2F8
EBF2	14	0.00649	3.248	GTEx--Coexpression	FLRT2,IGF2,MATN2,ABI3BP,GPC3,GSN,OLFML2B,COL28A1,NES,RBMS3,C1S,THBS4,PRRX1,VIM
TET1	14	0.00649	3.248	GTEx--Coexpression	CCDC80,FLRT2,EDA2R,MRC2,MATN2,OLFML3,ABI3BP,PCOLCE,COL28A1,COL5A1,FBN1,COL6A1,SEMA3C,VIM
SMAD9	14	0.0066	3.236	GTEx--Coexpression	RCBTB1,RPS6KA6,PLCE1,SBDSP1,ZNF135,WTIP,NPNT,CSPG4,BMPR1A,ITGA3,PDE5A,RBMS3,ROCK1,S1PR3
GATA3	35	0.00545	2.271	ENCODE--ChIP-seq	ERRFI1,CCDC80,CEP85L,FLRT2,GADD45A,COL1A2,ITGBL1,ANKRD1,BRD3,CDC42EP3,POPDC2,STYXL1,OLFML3,COL3A1,FST,LMO7,FGGY,GRK4,TGFB2,FBN1,SCHIP1,DACT1,ITGA3,MMP2,TNFRSF19,SPATS2,DDAH1,RBMS3,CAMK2D,SEMA3C,ABLIM1,LUM,LAMB2,MGP,VIM
TCF3	49	0.00648	1.953	ENCODE--ChIP-seq	ERRFI1,RPL3,RAPH1,STMN1,SMARCC1,MUSK,DDX11,CIRBP,AKAP9,PDGFC,GADD45A,OSGIN2,MYL6B,ENC1,ADAMTSL2,ANKRD1,TNNT2,CDC42EP3,POPDC2,CHRND,CHRNG,GSN,AIG1,PCOLCE,EEF1A1,CHRNA1,CNN3,MYH10,TGFB2,OSBPL2,ARHGAP28,ARHGAP24,NES,FBN1,MEGF10,LSP1,ETV5,ARHGAP10,MYH3,DDAH1,COL6A2,CAMK2D,SEMA3C,TULP4,ERBB3,POLR2A,NCAM1,MAPK4,SLC4A7
ESR1	44	0.000842	2.28	Literature--ChIP-seq	PLCE1,PTGFRN,TP63,MUSK,DAPK1,ANK3,CCDC80,FLRT2,ARSG,PROM1,GADD45A,FN1,SLC16A10,DCLK1,EDA2R,MRC2,F3,GRAMD1B,COL3A1,PRDM2,GXYLT2,CNN3,MYH10,TGFB2,ARHGAP28,PTPRD,MYF6,DDAH1,COL6A2,COL6A1,COL6A3,SLC25A13,RBMS3,CAMK2D,HPGD,SEMA3C,THBS4,PDE11A,ABLIM1,ZNRF2,S1PR3,LRIG3,PRRX1,LUM
ZNF217	45	0.000842	2.175	Literature--ChIP-seq	ERRFI1,RAPH1,PTGFRN,TP63,LIMCH1,DAPK1,DAPK2,ANK3,CCDC80,TTLL11,FREM2,ARSG,FN1,OSGIN2,DCLK1,ARHGAP5,MRC2,ENC1,CDC42EP3,GREB1L,GSN,CLSTN2,FAM174B,ATP11B,PKP2,TNIK,RHOBTB3,TGFB2,LRP1B,ARHGAP24,COL5A1,BAMBI,COL5A2,SCHIP1,CHD2,ARHGAP10,MET,RBMS3,SEMA3C,NT5C2,ABLIM1,ZNRF2,LRIG3,SLC4A7,MGP
SMAD4	64	0.00139	1.866	Literature--ChIP-seq	TP63,LIMCH1,DAPK1,ANK3,CCDC80,LDHB,PDGFD,PROM1,COL24A1,ARPP21,GADD45A,SLC16A10,DCLK1,FAT1,EDA2R,PAX7,GREB1L,ABI3BP,ADAM23,GPC3,SUSD4,AIG1,COL3A1,CLSTN2,FAM13C,PRDM2,AMOT,GRB14,ZNF568,AKR1E2,TNIK,CALCRL,FGGY,MYH10,MAP2K5,COL28A1,OSBPL2,PXDNL,LRP1B,PTPRD,BAMBI,COL5A2,NES,FBN1,MEGF10,SCHIP1,SGCD,MMP2,SPATS2,ETV5,ARHGAP10,DDAH1,COL6A3,MET,SLC25A13,RBMS3,ROCK1,THBS4,LRIG3,PPP1R14C,PRRX1,NAP1L2,GDAP1,A…
SOX2	63	0.00147	1.855	Literature--ChIP-seq	ERRFI1,PEG10,STMN1,LIMCH1,DAPK1,MYL5,ZNF711,BEX2,CFH,PDGFC,PROM1,GADD45A,FN1,SLC16A10,MAGED2,MYL6B,PANX1,TUBA1A,ENC1,BGN,CD44,SF3A3,GDF11,GSN,KLHL3,AIG1,FAM13C,GRB14,SESN3,SACS,NPNT,PREPL,TNIK,USP54,CNN3,MYH10,CD99,CYP2J2,TGFB2,FBXO30,BAMBI,NES,SCHIP1,LSP1,CHD2,ITGA3,TNFRSF19,ETV5,DDAH1,COL6A1,EIF4E2,MET,CAMK2D,HPGD,SEMA3C,USP11,ABLIM1,ZNRF2,HNRNPA1,E2F8,USF3,GDAP1,VIM
POU5F1	50	0.00199	1.947	Literature--ChIP-seq	RPL3,RCBTB1,PEG10,STMN1,ATXN7L2,ANK3,CFH,PDGFC,KCNN2,BARD1,FN1,MAGED2,ARHGAP5,ENC1,MMP14,PAX7,CDC42EP3,GRAMD1B,ADAM23,PRDM2,CXCL14,SESN3,SACS,FST,PREPL,CNN3,MAP2K5,ARHGAP28,SSH2,PTPRD,DLG1,MYF5,SCHIP1,CHD2,DACT1,ITGA3,TNFRSF19,ETV5,PCDHGA9,DDAH1,CASQ2,SEMA3C,ROCK1,NT5C2,POLR2A,NCAM1,LRIG3,MAPK4,PRRX1,ACTC1
TCF4	87	0.00199	1.669	Literature--ChIP-seq	ERRFI1,TMEM183A,RAPH1,STMN1,LIMCH1,DAPK1,DDX11,ANK3,CCDC80,AKAP9,TTLL11,BAZ2B,FLRT2,TSPAN9,PDGFD,PDGFC,ARSG,COL24A1,GADD45A,IGF2,FN1,DCLK1,ASAH2B,COL1A2,LRRN1,ANKRD1,GREB1L,FAM184B,ABI3BP,KLHL2,KLHL3,AIG1,WTIP,SLC8A3,CLSTN2,FAM13C,BEST3,FAM174B,FST,AKR1E2,NOSIP,LMO7,ATP11B,PKP2,TNIK,RHOBTB3,FGGY,NPHP1,MAP2K5,CYP2J2,COL28A1,TGFB2,PXDNL,ARHGAP28,SSH2,LRP1B,DLG1,CPE,FBN1,BMPR1A,GPSM2,SCHIP1,FSD1L,SG…
TP53	71	0.00255	1.728	Literature--ChIP-seq	RPS6KA5,RBFOX2,DAPK1,CIRBP,ANK3,FREM2,MEG3,TSPAN9,SEC14L5,PDGFC,COL24A1,GADD45A,DCLK1,COL1A1,PCDHGA11,CILP,FAT1,EDA2R,ENC1,MMP14,PAX7,CD44,POPDC2,GRAMD1B,SF3A3,AIG1,WTIP,SLC8A3,CCDC8,FAM13C,GXYLT2,FAM174B,SACS,FST,PREPL,TNIK,FGGY,TGFB2,OSBPL2,ARHGAP28,SSH2,KY,ARHGAP24,PTPRD,COL5A1,COL5A2,NES,PCDHGB7,MEGF10,SCHIP1,CHD2,SGCD,PCDHGA8,PCDHGA7,MMP2,CKAP2,PCDHGA9,ARHGAP10,SLC25A17,CASQ2,MET,RBMS3,CAMK2…
NANOG	12	0.00613	3.707	Literature--ChIP-seq	PTGFRN,TSPAN9,IGF2,FN1,ENC1,ADAM23,ITGA3,TNFRSF19,ETV5,DDAH1,NCAM1,VIM
SALL4	26	0.00613	2.295	Literature--ChIP-seq	RCBTB1,RPS6KA6,STMN1,ANK3,ENPEP,TSPAN9,GADD45A,COL1A2,EDA2R,ANKRD1,F3,YAP1,ERBIN,SESN3,CAPN6,ADPRHL1,FST,CNN3,ARHGAP28,ITGA3,SLC25A17,DDAH1,CASQ2,LRIG3,CLCN5,VIM
SOX9	37	0.00613	1.984	Literature--ChIP-seq	RPS6KA5,DAPK2,ANK3,PRR16,TSPAN9,APOE,SNX7,COL24A1,OSGIN2,CD44,MATN2,GPC3,SF3A3,GSN,AIG1,CXCL14,LMO7,COL4A3,TNIK,USP54,COL5A1,BAMBI,CPE,BMPR1A,GPSM2,SGCD,BOC,ETV5,CASQ2,SLC25A13,RBMS3,SEMA3C,PDE11A,ABLIM1,ZNRF2,LRIG3,PPP1R14C
NR3C1	26	0.00733	2.241	Literature--ChIP-seq	PLCE1,MUSK,LIMCH1,DAPK2,FLRT2,PDGFC,KCNN2,SNX7,SLC16A10,FAT1,ANKRD1,F3,CDC42EP3,BEST3,SESN3,NPHP1,MAP2K5,ARHGAP28,LRP1B,BAMBI,CPE,CHD2,SGCD,SLC36A1,CAMK2D,PPP1R14C
FOXM1	48	0.00815	1.783	Literature--ChIP-seq	RAPH1,PLCE1,TP63,LIMCH1,DAPK1,ANK3,FREM2,FLRT2,SNX7,PROM1,OSGIN2,ARHGAP5,ENC1,BRD3,NBPF9,CDC42EP3,COL21A1,GREB1L,KLHL2,OLFML2B,CLSTN2,GRB14,LMO7,ATP11B,NPNT,TNIK,USP54,COL28A1,TGFB2,OSBPL2,LRP1B,BAMBI,COL5A2,GPSM2,SCHIP1,CHD2,TNFRSF19,CKAP2,ARHGAP10,PDE5A,MET,SLC25A13,SEMA3C,NT5C2,ABLIM1,LRIG3,LUM,MGP
TP63	77	0.00983	1.559	Literature--ChIP-seq	ERRFI1,TMEM183A,CALML6,RAPH1,RCBTB1,PEG10,PLCE1,PTGFRN,TP63,RBFOX2,MUSK,DAPK2,CCDC80,AKAP9,FLRT2,SNX7,GADD45A,FN1,SLC16A10,COL1A2,CILP,FAT1,ARHGAP5,EDA2R,PANX1,MRC2,ANKRD1,F3,MMP14,PAX7,CDC42EP3,COL21A1,CD44,ABI3BP,SUSD4,FAM13C,PRDM2,BEST3,FAM174B,SACS,FST,MYH15,NOSIP,LMO7,PKP2,TNIK,CALCRL,CNN3,FGGY,NPHP1,MAP2K5,COL28A1,OSBPL2,DLG1,COL5A1,COL5A2,FBN1,SGCD,BOC,ETV5,ARHGAP10,MYH3,CASQ2,MET,SLC25A13…
CEBPD	17	0.00983	2.608	Literature--ChIP-seq	RBFOX2,ANK3,BAZ2B,SNX7,BARD1,GADD45A,COL1A2,CILP,FAT1,POPDC2,AMY2B,GRB14,LMO7,CALCRL,FGGY,ARHGAP28,CAMK2D
MEIS1	42	0.00983	1.801	Literature--ChIP-seq	PEG10,PLCE1,MUSK,DAPK1,TTLL11,FREM2,ENPEP,BAZ2B,FLRT2,KCNN2,SNX7,SLC16A10,COL1A2,TUBA1A,ENC1,ANKRD1,TNNT2,YAP1,POPDC2,ADAM23,CCDC8,CXCL14,ATP11B,NPNT,RHOBTB3,COL28A1,OSBPL2,KY,PTPRD,FBN1,SCHIP1,CHD2,DACT1,ETV5,PDE5A,ROCK1,PDE11A,ABLIM1,ZNRF2,S1PR3,ACTC1,VIM

## Sheet: Tibialis Downregulated
TF	Intersect	FDR	Odds Ratio	Library	Overlapping_Genes
SREBF2	43	0.000366	2.284	ReMap--ChIP-seq	FAM89B,PWWP2B,BSG,ENDOG,PAQR4,RNF126,DECR2,PPP1R27,SIVA1,MRPL36,ANKRD9,KCNT1,HYAL1,ADSSL1,RFNG,RXRA,RELT,FHOD1,PIM3,SLC16A3,SLC16A5,PCYT2,FBXW5,MAN2A2,DVL1,THEM6,UBE2I,UCKL1,OPLAH,USE1,SLC2A8,SH2D3C,ABHD14A,RAD23A,PTP4A3,NDUFS8,CPTP,PERM1,DLL4,PDLIM2,MCRIP2,MKNK2,MAPK12
MYNN	43	0.000366	2.284	ReMap--ChIP-seq	FAM89B,TMEM88,BSG,ENDOG,PAQR4,ATF4,DECR2,PPP1R27,HIST1H4E,SH3BGRL3,TMEM150A,HBA2,HBA1,RPUSD3,ALDOA,RFNG,UBL4A,VEGFA,FHOD1,HDDC3,SLC16A3,PCYT2,FBXW5,MAN2A2,DVL1,UBE2I,KLHL21,UCKL1,FHL3,OPLAH,USE1,ABHD14A,PTP4A3,NDUFS8,CPTP,BLVRB,GAPDH,ATG4D,PERM1,MCRIP2,MKNK2,SH2B3,POLR3K
ZBTB7A	43	0.000366	2.276	ReMap--ChIP-seq	FAM89B,PWWP2B,ENO3,TMEM88,BSG,SCN1B,PAQR4,RNF126,DECR2,PPP1R27,SIVA1,ANKRD9,PLIN4,ADSSL1,ALDOA,PLIN5,RFNG,DMTN,MIB2,VEGFA,PIM3,SLC16A3,TLE2,PCYT2,FBXW5,DVL1,SLC38A3,UBE2I,UCKL1,OPLAH,USE1,ABHD14A,RAD23A,PTP4A3,NDUFS8,CPTP,PERM1,DLL4,PDLIM2,MCRIP2,MKNK2,SH2B3,MAPK12
KLF1	43	0.000366	2.274	ReMap--ChIP-seq	FAM89B,ENO3,TMEM88,FTH1,BSG,RNF126,ATF4,DECR2,PPP1R27,HIST1H4B,HIST1H4E,HYAL1,COPZ2,HBA2,HBA1,ZNF358,ALDOA,STK40,VEGFA,HDDC3,TMEM143,PIM3,SLC16A3,PCYT2,FBXW5,DVL1,KLHL21,UCKL1,NR4A1,FHL3,OPLAH,USE1,CNPPD1,SH2D3C,RAD23A,CPTP,BLVRB,GAPDH,ATG4D,PERM1,MCRIP2,MKNK2,SH2B3
ZHX2	42	0.000596	2.225	ReMap--ChIP-seq	HDAC11,ENO3,TMEM88,FTH1,BSG,PAQR4,RNF126,HSBP1L1,ATF4,DECR2,PPP1R27,SIVA1,HIST1H4B,ANKRD9,HYAL1,TMEM150A,IL17RC,ADSSL1,ALDOA,STK40,RFNG,EMC9,PIM3,SLC16A3,SLC16A5,PCYT2,DVL1,SLC38A3,MPST,KLHL21,SYNJ2,UCKL1,USE1,ABHD14A,RAD23A,TST,CPTP,GAPDH,PERM1,PDLIM2,MCRIP2,RILP
NR2F6	41	0.000959	2.17	ReMap--ChIP-seq	FAM89B,HDAC11,ENO3,TMEM88,FTH1,BSG,SCN1B,ATF4,GUCD1,SIVA1,ELL2,HIST1H4B,SERPINA5,ANKRD9,HYAL1,IMPA2,TMEM150A,ADSSL1,RGN,RXRA,DMTN,VEGFA,MPC1,PIM3,SLC16A3,TGM2,SLC16A5,DVL1,SLC38A3,MPST,CHCHD10,SYNJ2,UCKL1,ST6GALNAC2,USE1,TST,SMPDL3A,MTFP1,PDLIM2,MCRIP2,MKNK2
MAZ	41	0.000959	2.162	ReMap--ChIP-seq	FAM89B,ENO3,TMEM88,BSG,PDK2,PAQR4,RNF126,DECR2,PPP1R27,SIVA1,ANKRD9,HYAL1,COPZ2,ADSSL1,ZNF358,ALDOA,RFNG,VEGFA,FHOD1,HDDC3,PIM3,SLC16A3,SLC16A5,TLE2,PCYT2,MAN2A2,DVL1,UBE2I,UCKL1,NR4A1,SH2D3C,ABHD14A,RAD23A,NDUFS8,CPTP,GAPDH,PERM1,PDLIM2,MCRIP2,MKNK2,MAPK12
KLF9	40	0.00135	2.117	ReMap--ChIP-seq	FAM89B,HDAC11,ENO3,TMEM88,BSG,PAQR4,ATF4,SIVA1,SLC6A8,HIST1H4B,HIST1H4E,COPZ2,ADSSL1,STK40,RFNG,RXRA,EMC9,VEGFA,PIM3,SLC16A3,TLE2,PCYT2,DVL1,UBE2I,KLHL21,UCKL1,NR4A1,FHL3,USE1,SH2D3C,ABHD14A,RAD23A,CPTP,GAPDH,PERM1,DLL4,PDLIM2,MCRIP2,MKNK2,MAPK12
ZEB1	40	0.00135	2.111	ReMap--ChIP-seq	FAM89B,ENO3,TMEM88,PAQR4,RNF126,ATF4,DECR2,PPP1R27,HIST1H4B,HIST1H4E,ALDOA,STK40,EMC9,MIB2,VEGFA,HDDC3,PIM3,SLC16A3,TGM2,SLC16A5,PCYT2,MAN2A2,DVL1,MBP,SLC38A3,UBE2I,CHCHD10,UCKL1,USE1,SH2D3C,ABHD14A,NDUFS8,CPTP,PERM1,DLL4,PDLIM2,MCRIP2,MKNK2,SH2B3,MAPK12
MAX	40	0.00135	2.11	ReMap--ChIP-seq	FAM89B,ENO3,TMEM88,FTH1,BSG,PAQR4,RNF126,ATF4,DECR2,PPP1R27,HIST1H4B,HIST1H4E,HYAL1,TMEM150A,COPZ2,ZNF358,ALDOA,RFNG,EMC9,FHOD1,HDDC3,PIM3,SLC16A3,SLC16A5,PCYT2,DVL1,UCKL1,NR4A1,ABHD14A,RAD23A,NDUFS8,CPTP,GAPDH,PERM1,DLL4,PDLIM2,MCRIP2,MKNK2,SH2B3,MAPK12
SNAI2	39	0.00196	2.06	ReMap--ChIP-seq	FAM89B,MT2A,TMEM88,FTH1,BSG,PDK2,PAQR4,RNF126,FLII,PPP1R27,SIVA1,ANKRD9,ADSSL1,ZNF358,RFNG,EMC9,PIM3,SLC16A3,TLE2,PCYT2,DVL1,SLC38A3,UBE2I,KLHL21,UCKL1,ST6GALNAC2,USE1,ABHD14A,NDUFS8,CPTP,GAPDH,ATG4D,PERM1,DLL4,PDLIM2,MCRIP2,MKNK2,SLC25A23,MAPK12
ELF1	39	0.00196	2.057	ReMap--ChIP-seq	FAM89B,ENO3,TMEM88,PAQR4,RNF126,ATF4,HIST1H4B,HIST1H4E,ANKRD9,HYAL1,TMEM150A,PGAM2,ALDOA,STK40,RFNG,EMC9,HDDC3,PIM3,SLC16A3,SLC16A5,PCYT2,DVL1,UBE2I,UCKL1,NR4A1,OPLAH,USE1,SH2D3C,ABHD14A,RAD23A,NDUFS8,CPTP,GAPDH,PERM1,DLL4,PDLIM2,MCRIP2,MKNK2,MAPK12
FOXP2	39	0.00196	2.057	ReMap--ChIP-seq	FAM89B,ENO3,TMEM88,BSG,PAQR4,RNF126,ATF4,PPP1R27,ANKRD9,HYAL1,ADSSL1,ZNF358,HDDC3,PIM3,SLC16A3,TGM2,SLC16A5,PCYT2,MAN2A2,DVL1,UBE2I,KLHL21,CHCHD10,UCKL1,USE1,SH2D3C,ABHD14A,RAD23A,NDUFS8,CPTP,CEBPD,PERM1,DLL4,PDLIM2,MCRIP2,MKNK2,RILP,MAPK12,POLR3K
MXI1	39	0.00196	2.054	ReMap--ChIP-seq	FAM89B,ENO3,TMEM88,BSG,PAQR4,RNF126,ATF4,DECR2,PPP1R27,HIST1H4B,HIST1H4E,HYAL1,TMEM150A,COPZ2,ZNF358,ALDOA,STK40,RFNG,EMC9,MIB2,VEGFA,HDDC3,PIM3,SLC16A3,PCYT2,DVL1,KLHL21,UCKL1,USE1,ABHD14A,RAD23A,NDUFS8,CPTP,GAPDH,PERM1,MCRIP2,MKNK2,RILP,MAPK12
HNF4G	38	0.00336	2.003	ReMap--ChIP-seq	FAM89B,ENO3,TMEM88,FTH1,RNF126,GUCD1,SIVA1,ELL2,SERPINA5,ANKRD9,HYAL1,IMPA2,TMEM150A,DUSP3,IL17RC,ADSSL1,RGN,RXRA,UCP3,EMC9,DMTN,FAH,PIM3,SLC16A3,SLC16A5,PCYT2,DVL1,SLC38A3,SYNJ2,ST6GALNAC2,OPLAH,ABHD14A,NDUFS8,CPTP,GAPDH,MTFP1,MCRIP2,MKNK2
FLI1	38	0.00336	2	ReMap--ChIP-seq	FAM89B,PWWP2B,ENO3,TMEM88,SCN1B,RNF126,ATF4,PPP1R27,ANKRD9,HYAL1,TMEM150A,COPZ2,ALDOA,STK40,PLIN5,RFNG,HOXA10,PIM3,SLC16A3,PCYT2,MAN2A2,DVL1,MBP,KLHL21,NR4A1,PXMP2,OPLAH,USE1,SH2D3C,ABHD14A,RAD23A,NDUFS8,DLL4,PDLIM2,MCRIP2,MKNK2,SH2B3,MAPK12
ZFX	37	0.00449	1.953	ReMap--ChIP-seq	FAM89B,ENO3,TMEM88,ATF4,DECR2,PPP1R27,HIST1H4E,MRPL36,HYAL1,TMEM150A,ALDOA,STK40,RFNG,FHOD1,CCDC28B,HDDC3,TMEM143,PIM3,SLC16A3,PCYT2,CYB561A3,MAN2A2,DVL1,KLHL21,UCKL1,FHL3,OPLAH,USE1,SH2D3C,ABHD14A,RAD23A,NDUFS8,CPTP,GAPDH,PERM1,MCRIP2,MKNK2
TCF12	37	0.00449	1.951	ReMap--ChIP-seq	FAM89B,ENO3,TMEM88,FTH1,BSG,SCN1B,PAQR4,RNF126,ATF4,PPP1R27,HIST1H4B,HIST1H4E,ADSSL1,ALDOA,RFNG,EMC9,HOXA10,PIM3,SLC16A3,SLC16A5,TLE2,PCYT2,DVL1,UCKL1,NR4A1,SH2D3C,RAD23A,NDUFS8,CPTP,GAPDH,PERM1,DLL4,PDLIM2,MCRIP2,MKNK2,SH2B3,MAPK12
CTCFL	37	0.00449	1.95	ReMap--ChIP-seq	FAM89B,TMEM88,BSG,PAQR4,RNF126,ATF4,SIVA1,ANKRD9,HYAL1,ADSSL1,ZNF358,PLIN5,RFNG,MIB2,VEGFA,FHOD1,HDDC3,HOXA10,PIM3,SLC16A3,TLE2,PCYT2,FBXW5,MAN2A2,DVL1,KLHL21,UCKL1,ESAM,SH2D3C,ABHD14A,CPTP,ATG4D,PERM1,DLL4,PDLIM2,MCRIP2,MAPK12
ETV4	37	0.00449	1.949	ReMap--ChIP-seq	HDAC11,ENO3,TMEM88,FTH1,BSG,ATF4,DECR2,ELL2,HIST1H4B,HIST1H4E,SERPINA5,HYAL1,TMEM150A,IL17RC,ADSSL1,ALDOA,STK40,RFNG,EMC9,DMTN,VEGFA,HDDC3,PIM3,SLC16A3,SLC16A5,PCYT2,SLC38A3,CHCHD10,UCKL1,USE1,ABHD14A,NDUFS8,GAPDH,SMPDL3A,PDLIM2,MCRIP2,MKNK2
ERG	37	0.00449	1.949	ReMap--ChIP-seq	FAM89B,PWWP2B,ENO3,TMEM88,SCN1B,RNF126,ATF4,PPP1R27,HIST1H4B,HIST1H4E,TMEM150A,STK40,RFNG,EMC9,HDDC3,HOXA10,PIM3,SLC16A3,PCYT2,BRI3,MAN2A2,DVL1,MBP,UCKL1,NR4A1,OPLAH,USE1,SH2D3C,ABHD14A,RAD23A,CPTP,GAPDH,PERM1,MCRIP2,MKNK2,SH2B3,MAPK12
ZKSCAN1	37	0.00449	1.949	ReMap--ChIP-seq	FAM89B,TMEM88,PAQR4,RNF126,ATF4,PPP1R27,HIST1H4B,HIST1H4E,HYAL1,TMEM150A,ALDOA,PLIN5,RFNG,VEGFA,TMEM143,PIM3,SLC16A3,TGM2,SLC16A5,TLE2,PCYT2,FBXW5,DVL1,SLC38A3,UCKL1,USE1,SH2D3C,ABHD14A,RAD23A,PTP4A3,NDUFS8,CPTP,GAPDH,PERM1,MCRIP2,MKNK2,SH2B3
NRF1	37	0.00449	1.946	ReMap--ChIP-seq	FAM89B,ENO3,TMEM88,PAQR4,RNF126,ATF4,RWDD2B,PPP1R27,HIST1H4E,MRPL36,ANKRD9,HYAL1,TMEM150A,ZNF358,ALDOA,RFNG,EMC9,UBL4A,MIB2,FHOD1,HDDC3,TMEM143,PIM3,PCYT2,COX7A1,UCKL1,CNPPD1,ABHD14A,RAD23A,NDUFS8,CPTP,ATG4D,PERM1,MCRIP2,MKNK2,MAPK12,POLR3K
EGR1	36	0.00612	1.904	ReMap--ChIP-seq	FAM89B,TMEM88,BSG,PAQR4,RNF126,ATF4,PPP1R27,HIST1H4B,HIST1H4E,SH3BGRL3,ALDOA,RFNG,EMC9,FHOD1,CCDC28B,PIM3,SLC16A3,SLC16A5,TLE2,PCYT2,DVL1,SLC38A3,UBE2I,UCKL1,NR4A1,SH2D3C,RAD23A,PTP4A3,CPTP,MTFP1,PERM1,DLL4,MCRIP2,MKNK2,SH2B3,MAPK12
HMGN3	36	0.00612	1.901	ReMap--ChIP-seq	FAM89B,ENO3,TMEM88,BSG,PAQR4,RNF126,ATF4,DECR2,PPP1R27,SIVA1,SLC6A8,ANKRD9,ADSSL1,ZNF358,ALDOA,RFNG,UBL4A,PIM3,SLC16A3,PCYT2,MAN2A2,DVL1,UBE2I,KLHL21,UCKL1,OPLAH,SH2D3C,RAD23A,PTP4A3,NDUFS8,CPTP,PERM1,DLL4,MCRIP2,MKNK2,POLR3K
ZNF175	36	0.00612	1.899	ReMap--ChIP-seq	FAM89B,ENO3,TMEM88,FTH1,BSG,ATF4,GUCD1,DECR2,PPP1R27,ELL2,HIST1H4B,HIST1H4E,RNF157,ANKRD9,HYAL1,IMPA2,TMEM150A,STK40,GPR157,VEGFA,LYRM1,PIM3,SLC16A3,SLC16A5,DVL1,SLC38A3,KLHL21,SYNJ2,FHL3,OPLAH,ABHD14A,PTP4A3,NDUFS8,CPTP,MCRIP2,MKNK2
RARA	36	0.00612	1.896	ReMap--ChIP-seq	FAM89B,ENO3,TMEM88,BSG,SCN1B,PAQR4,RNF126,ATF4,FLII,PPP1R27,HIST1H4E,HYAL1,PLIN4,STK40,PLIN5,UBL4A,HDDC3,TMEM143,HOXA10,PIM3,SLC16A3,TLE2,PCYT2,MAN2A2,UBE2I,ESAM,SH2D3C,RAD23A,NDUFS8,GAPDH,PERM1,PDLIM2,MCRIP2,MKNK2,SH2B3,MAPK12
USF1	36	0.00612	1.896	ReMap--ChIP-seq	FAM89B,ENO3,TMEM88,FTH1,PDK2,ATF4,DECR2,PPP1R27,HIST1H4B,HIST1H4E,TMEM150A,COPZ2,ZNF358,ALDOA,STK40,EMC9,CKM,FHOD1,HOXA10,PEBP4,PIM3,SLC16A3,TLE2,PCYT2,FBXW5,UCKL1,CNPPD1,RAD23A,PTP4A3,NDUFS8,GAPDH,MTFP1,PDLIM2,MCRIP2,MAPK12,ASB2
MYCN	36	0.00612	1.896	ReMap--ChIP-seq	FAM89B,PWWP2B,ENO3,TMEM88,BSG,PDK2,PAQR4,RNF126,ATF4,PPP1R27,COPZ2,ZNF358,ALDOA,STK40,RFNG,RXRA,EMC9,FHOD1,PIM3,SLC16A3,PCYT2,DVL1,THEM6,KLHL21,UCKL1,ABHD14A,RAD23A,NDUFS8,CPTP,GAPDH,PERM1,DLL4,PDLIM2,MCRIP2,MKNK2,MAPK12
ZHX1	36	0.00612	1.893	ReMap--ChIP-seq	FAM89B,ENO3,TMEM88,BSG,PAQR4,RNF126,HIST1H4B,CITED4,HYAL1,COPZ2,ALDOA,RFNG,HDDC3,TMEM143,HOXA10,SLC16A3,SLC16A5,PCYT2,FBXW5,NPR1,MAN2A2,THEM6,KLHL21,UCKL1,NR4A1,USE1,SH2D3C,ABHD14A,RAD23A,NDUFS8,CPTP,PERM1,DLL4,PDLIM2,MCRIP2,MKNK2
CTCF	36	0.00612	1.892	ReMap--ChIP-seq	FAM89B,ICAM2,TMEM88,PDK2,PAQR4,ATF4,SIVA1,HYAL1,SH3BGRL3,COPZ2,ADSSL1,ALDOA,PLIN5,RELT,VEGFA,FHOD1,HDDC3,HOXA10,FBXW5,MAN2A2,DVL1,THEM6,SLC38A3,UCKL1,NR4A1,ESAM,FHL3,SPR,SH2D3C,ABHD14A,CPTP,ATG4D,PERM1,DLL4,PDLIM2,MAPK12
NFE2	36	0.00612	1.891	ReMap--ChIP-seq	FAM89B,ENO3,TMEM88,FTH1,BSG,DECR2,ELL2,HIST1H4B,HIST1H4E,HYAL1,SH3BGRL3,HTATIP2,COPZ2,ZNF358,ALDOA,STK40,UBL4A,VEGFA,FHOD1,HDDC3,PIM3,SLC16A3,PCYT2,MAN2A2,KLHL21,NR4A1,FHL3,SH2D3C,RAD23A,BLVRB,GAPDH,ATG4D,MTFP1,MCRIP2,MKNK2,SH2B3
ESR2	35	0.00825	1.856	ReMap--ChIP-seq	FAM89B,HDAC11,BSG,ENDOG,BOLA3,SLC22A5,FLII,SYNGR1,ANKRD9,TUBA1C,TMEM150A,ANXA3,ZNF358,GPR157,UBL4A,LRRC20,CCDC28B,HOXA10,MPC1,SLC16A3,PCYT2,FKBP4,DVL1,UBE2I,ST6GALNAC2,FHL3,PCTP,SH2D3C,NDUFS8,BLVRB,GAPDH,ATG4D,MTFP1,MCRIP2,SH2B3
THAP1	35	0.00825	1.853	ReMap--ChIP-seq	FAM89B,HDAC11,BSG,PAQR4,RNF126,ATF4,PPP1R27,ADSSL1,PLIN5,RFNG,RXRA,MIB2,CCDC28B,PIM3,SLC16A3,TLE2,PCYT2,FBXW5,DVL1,UBE2I,KLHL21,UCKL1,OPLAH,SH2D3C,ABHD14A,RAD23A,PTP4A3,NDUFS8,CPTP,ATG4D,PERM1,DLL4,MCRIP2,MKNK2,RILP
KLF13	35	0.00825	1.851	ReMap--ChIP-seq	FAM89B,ENO3,TMEM88,FTH1,PAQR4,ATF4,PPP1R27,CITED4,HYAL1,SH3BGRL3,ZNF358,ALDOA,STK40,EMC9,MIB2,VEGFA,CCDC28B,HDDC3,SLC16A3,PCYT2,MAN2A2,DVL1,UBE2I,KLHL21,SYNJ2,NR4A1,OPLAH,RAD23A,PTP4A3,CPTP,BLVRB,GAPDH,PERM1,MCRIP2,MKNK2
TCF3	35	0.00825	1.851	ReMap--ChIP-seq	FAM89B,PWWP2B,ENO3,TMEM88,BSG,PAQR4,RNF126,HSBP1L1,ATF4,PPP1R27,HIST1H4B,HIST1H4E,SH3BGRL3,RFNG,EMC9,PIM3,SLC16A3,PCYT2,MAN2A2,DVL1,MBP,UBE2I,UCKL1,SH2D3C,ABHD14A,RAD23A,NDUFS8,CPTP,ATG4D,PERM1,DLL4,MCRIP2,MKNK2,SH2B3,MAPK12
NR2F1	35	0.00825	1.843	ReMap--ChIP-seq	FAM89B,PWWP2B,BSG,PAQR4,RNF126,PPP1R27,SIVA1,ANKRD9,KCNT1,ADSSL1,ALDOA,PLIN5,RFNG,RXRA,UBL4A,PIM3,SLC16A3,SLC16A5,TLE2,PCYT2,FBXW5,DVL1,SLC38A3,UBE2I,UCKL1,OPLAH,SH2D3C,NDUFS8,CPTP,PERM1,DLL4,PDLIM2,MCRIP2,MKNK2,MAPK12
TFAP2C	35	0.00825	1.842	ReMap--ChIP-seq	FAM89B,PWWP2B,HDAC11,FTH1,BSG,PDK2,PAQR4,ATF4,PPP1R27,SIVA1,TMEM150A,COPZ2,IL17RC,ADSSL1,ALDOA,EMC9,VEGFA,RORC,PIM3,SLC16A3,SLC16A5,PCYT2,SLC38A3,MPST,UCKL1,NR4A1,HK2,NDUFS8,TST,CPTP,PDLIM2,MCRIP2,LINGO4,MAPK12,POLR3K
ETS1	35	0.00825	1.841	ReMap--ChIP-seq	FAM89B,ENO3,TMEM88,ATF4,HIST1H4B,HIST1H4E,HYAL1,TMEM150A,ZNF358,ALDOA,STK40,RFNG,FHOD1,HDDC3,HOXA10,CDH5,PIM3,SLC16A3,TGM2,PCYT2,KLHL21,UCKL1,NR4A1,ESAM,FHL3,SH2D3C,ABHD14A,RAD23A,NDUFS8,GAPDH,DLL4,PDLIM2,MCRIP2,MKNK2,SH2B3
HBP1	35	0.00825	1.841	ReMap--ChIP-seq	ENO3,TMEM88,BSG,ATF4,GUCD1,SIVA1,HIST1H4B,HIST1H4E,HYAL1,TMEM150A,IL17RC,ADSSL1,STK40,RFNG,EMC9,VEGFA,PIM3,SLC16A3,SLC16A5,PCYT2,DVL1,THEM6,SLC38A3,KLHL21,CHCHD10,SYNJ2,UCKL1,ABHD14A,RAD23A,CPTP,GAPDH,PERM1,PDLIM2,MCRIP2,MKNK2
NR2F2	35	0.00825	1.839	ReMap--ChIP-seq	FAM89B,ENO3,FTH1,BSG,PAQR4,PPP1R27,SIVA1,HIST1H4B,HIST1H4E,RNF157,ANKRD9,ADSSL1,ALDOA,UBL4A,VEGFA,PIM3,SLC16A3,TGM2,SLC16A5,PCYT2,DVL1,MPST,UBE2I,SYNJ2,UCKL1,OPLAH,USE1,NDUFS8,TST,GAPDH,PERM1,PDLIM2,MCRIP2,MKNK2,SH2B3
HNF4A	35	0.00825	1.839	ReMap--ChIP-seq	FAM89B,ENO3,TMEM88,FTH1,SYNPO,GUCD1,SIVA1,ELL2,SERPINA5,RNF157,HYAL1,IMPA2,TMEM150A,IL17RC,ADSSL1,RXRA,EMC9,VEGFA,TMEM143,PIM3,SLC16A3,SLC16A5,SLC38A3,MPST,TMEM120A,SYNJ2,ST6GALNAC2,USE1,ABHD14A,NDUFS8,TST,GAPDH,MTFP1,PDLIM2,MCRIP2
MAF	35	0.00825	1.838	ReMap--ChIP-seq	FAM89B,ENO3,TMEM88,FTH1,RNF126,FLII,PPP1R27,SIVA1,HIST1H4E,HYAL1,SH3BGRL3,ADSSL1,ALDOA,PTGER4,RFNG,EMC9,MIB2,CCDC28B,HDDC3,PIM3,SLC16A3,PCYT2,MAN2A2,DVL1,UBE2I,UCKL1,NR4A1,SH2D3C,ABHD14A,CPTP,GAPDH,MCRIP2,MKNK2,SH2B3,MAPK12
TAL1	46	0.00266	2.133	Literature--ChIP-seq	HDAC11,ICAM2,MT2A,FTH1,BSG,BOLA3,SYNGR1,MLEC,ST3GAL5,SIVA1,CITED4,SH3BGRL3,TMEM150A,STRADB,MN1,BDH1,ADSSL1,PTGER4,RXRA,RELT,EMC9,GPR157,DMTN,RFTN1,DHRS4,VEGFA,LRRC20,HDDC3,FBXW5,IDI2,LPL,MPST,SYNJ2,UCKL1,USE1,PSTPIP2,RAD23A,PTP4A3,BLVRB,RP9,ST6GALNAC3,GAPDH,ATG4D,SELENBP1,MKNK2,TPRKB
ESRRB	36	0.00266	2.313	Literature--ChIP-seq	HDAC11,SCN1B,ENDOG,BOLA3,NLRX1,SYNGR1,ST3GAL5,MRPL36,LRRC2,PGAM2,ALDOA,AGA,RELT,GPR157,SLC16A1,DMTN,MIB2,LRRC20,ALDH1L1,HDDC3,TMEM143,PCYT2,TPST2,NDRG4,AK3,COX7A1,UBE2I,UCKL1,SLC2A8,NDUFS8,SMPDL3A,ATG4D,CDNF,MLLT1,ETFRF1,NDUFA3
CLOCK	17	0.00543	3.263	Literature--ChIP-seq	ATF4,SLC22A5,NEDD9,SLC16A1,FMO2,RORC,CCDC28B,PIM3,TGM2,FKBP4,IDI1,BRI3,AK3,NR4A1,PXMP2,DNAJB6,MKNK2
YBX3	40	2.34e-23	11.46	ARCHS4--Coexpression	LRRC14B,ENO3,SYNPO,SMCO1,PHKA1,OPTN,FLII,LRRC2,STRADB,PGAM2,ADSSL1,VGLL2,STK40,RXRA,UCP3,DMTN,CKM,LRRC20,MYLK2,KLHL38,FHOD1,PEBP4,IDI2,COX7A1,DVL1,DHRS7C,FHL3,RAD23A,PTP4A3,SLC25A4,FBP2,CCDC69,PERM1,ASB12,CKMT2,MKNK2,RILP,KCNJ12,MAPK12,ASB2
LBX1	40	2.34e-23	11.46	ARCHS4--Coexpression	LRRC14B,ENO3,SYNPO,PDK2,SMCO1,SCN1B,PHKA1,OPTN,PPP1R27,LRRC2,PGAM2,ADSSL1,ZNF358,VGLL2,UCP3,CKM,LRRC20,YIPF7,MYLK2,KLHL38,KLHL34,TMEM143,PEBP4,IDI2,COX7A1,DVL1,DHRS7C,CHCHD10,TMEM233,FHL3,RAD23A,PTP4A3,SLC25A4,FBP2,PERM1,ASB12,CKMT2,KCNJ12,MAPK12,ASB2
PITX3	37	1.11e-20	10.48	ARCHS4--Coexpression	LRRC14B,ENO3,SYNPO,SMCO1,SCN1B,PHKA1,PPP1R27,LRRC2,PGAM2,ADSSL1,ZNF358,VGLL2,UCP3,CKM,LRRC20,YIPF7,MYLK2,KLHL38,KLHL34,PEBP4,IDI2,COX7A1,DVL1,DHRS7C,CHCHD10,TMEM233,FHL3,RAD23A,PTP4A3,SLC25A4,FBP2,PERM1,ASB12,CKMT2,KCNJ12,MAPK12,ASB2
MYF6	37	1.11e-20	10.48	ARCHS4--Coexpression	LRRC14B,ENO3,SYNPO,SMCO1,SCN1B,PHKA1,OPTN,PPP1R27,LRRC2,DUSP3,PGAM2,ADSSL1,VGLL2,UCP3,CKM,LRRC20,YIPF7,MYLK2,KLHL38,KLHL34,PEBP4,IDI2,COX7A1,DVL1,DHRS7C,TMEM233,FHL3,RAD23A,PTP4A3,SLC25A4,FBP2,PERM1,ASB12,CKMT2,KCNJ12,MAPK12,ASB2
SIX1	36	8.26e-20	10.16	ARCHS4--Coexpression	LRRC14B,ENO3,SYNPO,SMCO1,PHKA1,OPTN,LRRC2,PGAM2,ADSSL1,VGLL2,UCP3,CD59,CKM,LRRC20,YIPF7,MYLK2,KLHL38,KLHL34,HOXA10,PEBP4,IDI2,COX7A1,DVL1,DHRS7C,TMEM233,FHL3,RAD23A,PTP4A3,SLC25A4,FBP2,PERM1,ASB12,CKMT2,KCNJ12,MAPK12,ASB2
TBX15	35	6.24e-19	9.836	ARCHS4--Coexpression	LRRC14B,ENO3,SYNPO,SMCO1,PHKA1,OPTN,PPP1R27,LRRC2,PGAM2,ADSSL1,VGLL2,UCP3,CKM,LRRC20,YIPF7,MYLK2,KLHL38,KLHL34,PEBP4,IDI2,COX7A1,DHRS7C,TMEM233,BNC2,FHL3,RAD23A,PTP4A3,SLC25A4,FBP2,PERM1,ASB12,CKMT2,KCNJ12,MAPK12,ASB2
GBX1	34	4.12e-18	9.519	ARCHS4--Coexpression	LRRC14B,ENO3,SYNPO,SMCO1,SCN1B,PHKA1,PPP1R27,LRRC2,PGAM2,ADSSL1,VGLL2,UCP3,CKM,LRRC20,YIPF7,MYLK2,KLHL38,KLHL34,PEBP4,IDI2,COX7A1,DHRS7C,CHCHD10,FHL3,RAD23A,PTP4A3,SLC25A4,FBP2,PERM1,ASB12,CKMT2,KCNJ12,MAPK12,ASB2
HOXC10	34	4.12e-18	9.519	ARCHS4--Coexpression	LRRC14B,ENO3,SYNPO,SMCO1,PHKA1,PGAM2,ADSSL1,ALDOA,VGLL2,UCP3,CKM,LRRC20,MYLK2,KLHL38,HOXA10,PEBP4,FKBP4,IDI2,COX7A1,DVL1,DHRS7C,CHCHD10,FHL3,SPR,RAD23A,PTP4A3,SLC25A4,FBP2,PERM1,ASB12,CKMT2,KCNJ12,MAPK12,ASB2
RXRG	33	3.13e-17	9.204	ARCHS4--Coexpression	LRRC14B,ENO3,SYNPO,SMCO1,SCN1B,PHKA1,PPARGC1A,LRRC2,PGAM2,ADSSL1,VGLL2,UCP3,CKM,LRRC20,YIPF7,MYLK2,KLHL38,KLHL34,PEBP4,IDI2,COX7A1,DHRS7C,DNAJC12,FHL3,PTP4A3,SLC25A4,FBP2,PERM1,ASB12,CKMT2,KCNJ12,MAPK12,ASB2
ZNF784	31	1.71e-15	8.614	ARCHS4--Coexpression	LRRC14B,ENO3,SMCO1,PGAM2,ADSSL1,ZNF358,VGLL2,STK40,RXRA,UCP3,CKM,MIB2,LRRC20,MYLK2,KLHL38,FHOD1,DVL1,DHRS7C,CHCHD10,FHL3,PTP4A3,NRG4,CPTP,FBP2,PERM1,MLLT1,ASB12,CKMT2,MKNK2,KCNJ12,ASB2
MAFA	30	1.22e-14	8.275	ARCHS4--Coexpression	LRRC14B,ENO3,SYNPO,SMCO1,PHKA1,LRRC2,PGAM2,ADSSL1,VGLL2,UCP3,CKM,LRRC20,YIPF7,MYLK2,KLHL38,KLHL34,PEBP4,IDI2,COX7A1,DHRS7C,DNAJC12,FHL3,PTP4A3,SLC25A4,FBP2,PERM1,ASB12,CKMT2,KCNJ12,ASB2
DPF3	30	1.22e-14	8.275	ARCHS4--Coexpression	LRRC14B,ENO3,SYNPO,SMCO1,SCN1B,PHKA1,PPARGC1A,LRRC2,PGAM2,ADSSL1,VGLL2,UCP3,CKM,LRRC20,MYLK2,KLHL38,KLHL34,PEBP4,IDI2,COX7A1,DHRS7C,FHL3,PTP4A3,SLC25A4,FBP2,PERM1,ASB12,CKMT2,KCNJ12,ASB2
HOXA10	27	4.04e-12	7.392	ARCHS4--Coexpression	LRRC14B,ENO3,SMCO1,PHKA1,PPP1R27,PGAM2,ADSSL1,VGLL2,UCP3,CKM,LRRC20,MYLK2,KLHL38,COX7A1,DVL1,DHRS7C,CHCHD10,FHL3,DNPH1,RAD23A,FBP2,PERM1,ASB12,CKMT2,KCNJ12,MAPK12,ASB2
RORC	27	4.06e-12	7.365	ARCHS4--Coexpression	LRRC14B,ENO3,SYNPO,SMCO1,LRRC2,BHMT2,PGAM2,ADSSL1,VGLL2,UCP3,CKM,LRRC20,MYLK2,ALDH1L1,KLHL38,PEBP4,COX7A1,DHRS7C,SLC38A3,FHL3,PTP4A3,FBP2,PERM1,CKMT2,LINGO4,KCNJ12,ASB2
ZBTB47	26	2.38e-11	7.093	ARCHS4--Coexpression	LRRC14B,HDAC11,ENO3,SYNPO,SMCO1,SCN1B,DAAM2,PGAM2,ADSSL1,ZNF358,UCP3,CKM,LRRC20,MYLK2,KLHL38,COX7A1,DVL1,DHRS7C,FHL3,SLC25A4,FBP2,PERM1,CKMT2,SLC25A23,KCNJ12,ASB2
PITX2	25	1.49e-10	6.77	ARCHS4--Coexpression	LRRC14B,ENO3,SMCO1,PRKAB2,PHKA1,LRRC2,PGAM2,ADSSL1,VGLL2,UCP3,CKM,LRRC20,MYLK2,KLHL38,IDI2,COX7A1,DHRS7C,FHL3,SLC25A4,FBP2,PERM1,CKMT2,KCNJ12,MAPK12,ASB2
TBX1	25	1.49e-10	6.77	ARCHS4--Coexpression	LRRC14B,ENO3,SMCO1,PHKA1,PGAM2,ADSSL1,ZNF358,VGLL2,UCP3,CKM,LRRC20,MYLK2,KLHL38,DVL1,DHRS7C,CHCHD10,FHL3,RAD23A,FBP2,PERM1,ASB12,CKMT2,KCNJ12,MAPK12,ASB2
DMRT2	24	8.84e-10	6.476	ARCHS4--Coexpression	LRRC14B,ENO3,SYNPO,SMCO1,PGAM2,ADSSL1,VGLL2,UCP3,CKM,LRRC20,MYLK2,KLHL38,COX7A1,DHRS7C,MBP,FHL3,SLC25A4,FBP2,PERM1,ASB12,CKMT2,KCNJ12,DBNDD2,ASB2
MLXIP	21	1.35e-07	5.626	ARCHS4--Coexpression	LRRC14B,ENO3,SYNPO,ANKRD9,PGAM2,ADSSL1,STK40,UCP3,CKM,MIB2,MYLK2,KLHL38,MAN2A2,DVL1,DHRS7C,MYH14,FHL3,OPLAH,PTP4A3,PERM1,MKNK2
MEF2C	21	1.35e-07	5.626	ARCHS4--Coexpression	ENO3,SYNPO,SMCO1,SCN1B,LRRC2,KCNT1,PGAM2,ADSSL1,VGLL2,UCP3,DYNC1I1,CKM,MYLK2,KLHL38,GUCY1A2,DHRS7C,FBP2,NT5DC1,KCNJ12,ATP2B2,ASB2
ESRRA	21	1.35e-07	5.626	ARCHS4--Coexpression	ENO3,SYNPO,FLII,PGAM2,RXRA,CKM,MIB2,MYLK2,KLHL38,FBXW5,DVL1,DHRS7C,MYH14,FHL3,OPLAH,TST,CPTP,PERM1,CKMT2,MKNK2,ASB2
ZBTB16	21	1.35e-07	5.605	ARCHS4--Coexpression	LRRC14B,ENO3,SYNPO,PDK2,SMCO1,LRRC2,PGAM2,ADSSL1,PLIN5,UCP3,CKM,MYLK2,KLHL38,DHRS7C,FHL3,SLC25A4,FBP2,PERM1,CKMT2,KCNJ12,ASB2
TCF15	21	1.35e-07	5.605	ARCHS4--Coexpression	LRRC14B,ENO3,SMCO1,BOLA3,MRPL36,PGAM2,ADSSL1,SLC16A1,CKM,MYLK2,KLHL38,KLHL34,DHRS7C,CHCHD10,FHL3,PTP4A3,FBP2,NDUFB4,PERM1,CKMT2,NDUFA3
MYOG	20	6.84e-07	5.319	ARCHS4--Coexpression	LRRC14B,ENO3,SMCO1,LRRC2,PGAM2,ADSSL1,VGLL2,UCP3,CKM,MYLK2,KLHL38,KLHL34,COX7A1,DHRS7C,FHL3,FBP2,PERM1,CKMT2,KCNJ12,ASB2
NFIX	19	2.88e-06	5.072	ARCHS4--Coexpression	SYNPO,SCN1B,DAAM2,SYNGR1,PGAM2,ZNF358,CKM,LRRC20,MYLK2,KLHL38,NDRG4,DVL1,DHRS7C,MBP,SCN4B,PERM1,MLLT1,SLC25A23,KCNJ12
ZNF853	19	2.88e-06	5.072	ARCHS4--Coexpression	ENO3,SYNPO,SCN1B,DAAM2,SYNGR1,PGAM2,ZNF358,CKM,LRRC20,MYLK2,KLHL38,NDRG4,DVL1,DHRS7C,FBP2,PERM1,MLLT1,SLC25A23,KCNJ12
MYOD1	19	2.96e-06	5.035	ARCHS4--Coexpression	LRRC14B,ENO3,SYNPO,SMCO1,PGAM2,ADSSL1,VGLL2,UCP3,CKM,MYLK2,KLHL38,COX7A1,DHRS7C,FHL3,FBP2,PERM1,CKMT2,KCNJ12,ASB2
ZNF41	19	2.96e-06	5.035	ARCHS4--Coexpression	LRRC14B,ENO3,SMCO1,PHKA1,PGAM2,ADSSL1,VGLL2,UCP3,CKM,MYLK2,KLHL38,DHRS7C,FHL3,SLC25A4,FBP2,PERM1,CKMT2,NDUFA3,ASB2
BHLHE41	18	1.38e-05	4.754	ARCHS4--Coexpression	ENO3,SYNPO,SMCO1,SCN1B,DAAM2,PGAM2,ADSSL1,CKM,MYLK2,KLHL38,DHRS7C,MBP,FHL3,SCN4B,FBP2,PERM1,SH2B3,KCNJ12
ZNF672	17	5.88e-05	4.474	ARCHS4--Coexpression	FLII,GUCD1,STK40,RXRA,UBL4A,MIB2,FHOD1,PIM3,SLC16A3,FBXW5,OPLAH,CNPPD1,RAD23A,PTP4A3,CPTP,MKNK2,RILP
SOX18	16	0.00021	4.24	ARCHS4--Coexpression	ICAM2,SYNPO,PLIN4,ZNF358,MYCT1,CDH5,RGS3,TGM2,TLE2,NPR1,LPL,COX7A1,PTPRB,ESAM,PTP4A3,DLL4
HOXA4	16	0.000225	4.196	ARCHS4--Coexpression	MT2A,PGAM2,ZNF358,ALDOA,CKM,MYLK2,KLHL38,HOXA10,DVL1,DHRS7C,CHCHD10,FHL3,FBP2,CEBPD,PERM1,MAPK12
SIX4	16	0.000225	4.196	ARCHS4--Coexpression	ENO3,SMCO1,PHKA1,LRRC2,PGAM2,ADSSL1,VGLL2,UCP3,SLC16A1,CKM,MYLK2,KLHL38,DHRS7C,GULP1,FBP2,PERM1
DPRX	34	1.63e-17	9.628	GTEx--Coexpression	LRRC14B,ENO3,SMCO1,OPTN,PPP1R27,LRRC2,TCF15,ANO2,ADSSL1,VGLL2,MYCT1,SOX9-AS1,CKM,LRRC20,YIPF7,MYLK2,KLHL34,CCDC28B,TMEM143,CDH5,PEBP4,IDI2,COX7A1,DHRS7C,FHL3,RAD23A,PTP4A3,FBP2,PERM1,ASB12,DLL4,DNAJB6,MAPK12,ASB2
ZNF768	33	5.02e-17	9.274	GTEx--Coexpression	LRRC14B,ENO3,PRKAB2,ENDOG,PHKA1,THAP9,OPTN,ST3GAL3,MRPL36,LRRC2,ANKRD9,DUSP3,MRPS24,RPUSD3,ADSSL1,SOX9-AS1,UBL4A,CKM,LRRC20,TMEM143,COX7A1,DVL1,CHCHD10,FHL3,RAD23A,METTL22,RP9,PERM1,ASB12,MCRIP2,DNAJB6,MAPK12,ASB2
SOX6	32	2.61e-16	8.959	GTEx--Coexpression	ENO3,PRKAB2,PHKA1,THAP9,OPTN,ST3GAL3,PPP1R27,LRRC2,RPUSD3,ADSSL1,VGLL2,UCP3,SOX9-AS1,CKM,LRRC20,YIPF7,MYLK2,KLHL38,RORC,KLHL34,LMO1,IDI2,DVL1,TMEM233,FHL3,RAD23A,CDNF,ASB12,ETFRF1,LINGO4,MAPK12,ASB2
PREB	31	1.86e-15	8.582	GTEx--Coexpression	ENO3,ENDOG,PHKA1,FTCDNL1,RWDD2B,SLC22A5,FLII,GUCD1,DECR2,TMEM150A,MRPS24,ADSSL1,PLIN5,CKM,RORC,TMEM143,TMEM251,IDI2,TMEM233,FHL3,SPR,RAD23A,RP9,PERM1,CDNF,ASB12,MKNK2,LINGO4,TPRKB,MAPK12,ASB2
PAX7	30	8.04e-15	8.305	GTEx--Coexpression	ENO3,SCN1B,ENDOG,PHKA1,OPTN,FTCDNL1,RWDD2B,ST3GAL3,PPP1R27,LRRC2,ADSSL1,VGLL2,UCP3,SOX9-AS1,CKM,LRRC20,YIPF7,MYLK2,KLHL34,CCDC28B,IDI2,TMEM233,FHL3,RAD23A,FBP2,CDNF,ASB12,LINGO4,MAPK12,ASB2
ZNF774	30	8.04e-15	8.305	GTEx--Coexpression	ENO3,PDK2,SCN1B,PRKAB2,ENDOG,PHKA1,OPTN,RWDD2B,SLC22A5,PPP1R27,LRRC2,MN1,ADSSL1,UCP3,SOX9-AS1,CKM,LRRC20,MYLK2,KLHL34,TMEM143,IDI2,TMEM233,FHL3,RAD23A,CDNF,ASB12,LINGO4,KCNJ12,MAPK12,ASB2
TAL2	30	8.04e-15	8.275	GTEx--Coexpression	LRRC14B,ENO3,SMCO1,ENDOG,FTCDNL1,RWDD2B,ST3GAL3,LRRC2,MN1,ADSSL1,VGLL2,SOX9-AS1,CKM,LRRC20,YIPF7,MYLK2,KLHL34,CCDC28B,TMEM143,PEBP4,LMO1,METTL21EP,IDI2,DHRS7C,FHL3,FBP2,PERM1,CDNF,ASB12,MAPK12
ZNF556	30	8.04e-15	8.275	GTEx--Coexpression	LRRC14B,ENO3,PDK2,SMCO1,SCN1B,ENDOG,FTCDNL1,PPP1R27,LRRC2,ADSSL1,VGLL2,SOX9-AS1,CKM,LRRC20,YIPF7,MYLK2,KLHL34,CCDC28B,TMEM143,LMO1,IDI2,FHL3,FBP2,PERM1,CDNF,ASB12,LINGO4,KCNJ12,TPRKB,MAPK12
ZBTB43	29	4.2e-14	8.059	GTEx--Coexpression	ENO3,ENDOG,PHKA1,OPTN,SLC22A5,SLC19A2,PPP1R27,LRRC2,ADSSL1,UCP3,GPR157,CKM,KLHL38,RORC,IDI2,MYH14,TMEM233,FHL3,RAD23A,METTL22,ATG4D,PERM1,CDNF,ASB12,DNAJB6,MKNK2,LINGO4,MAPK12,ASB2
GTF2IRD1	29	4.2e-14	7.999	GTEx--Coexpression	ENO3,PHKA1,OPTN,SLC22A5,FLII,SLC19A2,PPP1R27,LRRC2,ADSSL1,UCP3,GPR157,CKM,MYLK2,KLHL38,RORC,IDI2,DVL1,MYH14,KLHL21,TMEM233,FHL3,RAD23A,PERM1,ASB12,DNAJB6,MKNK2,LINGO4,MAPK12,ASB2
ZNF579	29	4.2e-14	7.999	GTEx--Coexpression	ENO3,PDK2,SCN1B,PRKAB2,ENDOG,PHKA1,OPTN,SLC22A5,PPP1R27,LRRC2,MRPS24,ADSSL1,UCP3,CKM,KLHL38,CCDC28B,TMEM143,IDI2,TMEM233,FHL3,RAD23A,METTL22,RP9,ASB12,MKNK2,LINGO4,KCNJ12,MAPK12,ASB2
MYF5	29	4.2e-14	7.999	GTEx--Coexpression	ENO3,PRKAB2,ENDOG,PHKA1,OPTN,FTCDNL1,RWDD2B,PPP1R27,LRRC2,ADSSL1,VGLL2,UCP3,CKM,LRRC20,YIPF7,MYLK2,KLHL38,KLHL34,CCDC28B,IDI2,TMEM233,FHL3,RAD23A,FBP2,CDNF,ASB12,LINGO4,MAPK12,ASB2
MEF2D	29	4.2e-14	7.999	GTEx--Coexpression	ENO3,PDK2,PRKAB2,PHKA1,OPTN,FLII,ST3GAL3,SLC19A2,PPP1R27,LRRC2,DUSP3,MN1,ADSSL1,UCP3,CKM,MYLK2,KLHL38,HOXA10,IDI2,KLHL21,TMEM233,FHL3,RAD23A,METTL22,ASB12,DNAJB6,LINGO4,MAPK12,ASB2
TEAD4	28	2.66e-13	7.666	GTEx--Coexpression	ENO3,PRKAB2,ENDOG,PHKA1,OPTN,FTCDNL1,RWDD2B,FLII,PPP1R27,LRRC2,ADSSL1,VGLL2,UCP3,CKM,YIPF7,MYLK2,RORC,KLHL34,IDI2,TMEM233,FHL3,RAD23A,RP9,CDNF,ASB12,LINGO4,MAPK12,ASB2
ZNF865	28	2.66e-13	7.666	GTEx--Coexpression	FAM89B,ENO3,ENDOG,PHKA1,FLII,LRRC2,ANKRD9,ADSSL1,ALDOA,UCP3,UBL4A,CKM,MYLK2,UBE2D1,CCDC28B,TMEM143,IDI2,KLHL21,TMEM233,FHL3,RAD23A,METTL22,RP9,PERM1,ASB12,LINGO4,MAPK12,ASB2
KCMF1	27	1.42e-12	7.447	GTEx--Coexpression	ENO3,ENDOG,PHKA1,OPTN,RWDD2B,FLII,PPP1R27,MRPL36,LRRC2,STK40,UCP3,CKM,KLHL38,UBE2D1,IDI2,TMEM233,FHL3,RAD23A,METTL22,RP9,CDNF,ASB12,MKNK2,LINGO4,TPRKB,MAPK12,ASB2
HOXA7	27	1.7e-12	7.365	GTEx--Coexpression	ENO3,PRKAB2,PHKA1,OPTN,FTCDNL1,RWDD2B,FLII,PPP1R27,ADSSL1,VGLL2,UCP3,CKM,YIPF7,MYLK2,KLHL34,HOXA10,LMO1,IDI2,TMEM233,FHL3,RAD23A,CDNF,ASB12,DNAJB6,LINGO4,MAPK12,ASB2
SIX2	26	9.54e-12	7.093	GTEx--Coexpression	ENO3,ENDOG,PHKA1,OPTN,RWDD2B,SLC22A5,FLII,SLC19A2,PPP1R27,LRRC2,ADSSL1,UCP3,CKM,MYLK2,KLHL38,IDI2,KLHL21,TMEM233,FHL3,RAD23A,METTL22,ASB12,MKNK2,LINGO4,MAPK12,ASB2
MAFG	26	9.54e-12	7.093	GTEx--Coexpression	FAM89B,ENO3,SCN1B,PHKA1,OPTN,ST3GAL3,PPP1R27,LRRC2,RNF157,DUSP3,ALDOA,STK40,UCP3,CKM,KLHL38,UBE2D1,KLHL21,TMEM233,FHL3,RAD23A,METTL22,ASB12,DNAJB6,LINGO4,MAPK12,ASB2
ZNF511	26	1e-11	7.067	GTEx--Coexpression	FAM89B,ENO3,ENDOG,GUCD1,SIVA1,SGF29,DUSP3,MRPS24,ADSSL1,RFNG,UBL4A,DHRS4,TMEM143,TMEM251,COX7A1,CHCHD10,SPR,RAD23A,METTL22,NDUFS8,RP9,NDUFB4,CCDC69,MCRIP2,RILP,ASB2
FOXK2	25	5.39e-11	6.795	GTEx--Coexpression	ENO3,PHKA1,RNF126,OPTN,SLC22A5,FLII,SLC19A2,PPP1R27,MRPL36,RPUSD3,STK40,UCP3,CKM,DVL1,KLHL21,TMEM233,FHL3,RAD23A,METTL22,ATG4D,ASB12,DNAJB6,MKNK2,LINGO4,ASB2
REPIN1	25	5.39e-11	6.795	GTEx--Coexpression	PWWP2B,ENO3,ENDOG,PHKA1,FTCDNL1,SLC22A5,MLEC,MRPS24,GON7,EMC9,SOX9-AS1,UBL4A,CENPV,MIB2,RORC,CCDC28B,TMEM143,TMEM251,CHCHD10,DNPH1,SPR,NDUFS8,NDUFB4,MCRIP2,MAPK12
NFIC	25	5.39e-11	6.795	GTEx--Coexpression	ENO3,PRKAB2,ENDOG,PHKA1,OPTN,RWDD2B,FLII,SLC19A2,LRRC2,TMEM150A,DUSP3,ADSSL1,UCP3,CKM,KLHL38,IDI2,KLHL21,TMEM233,FHL3,RAD23A,ASB12,DNAJB6,LINGO4,MAPK12,ASB2
NFATC1	25	5.54e-11	6.77	GTEx--Coexpression	ENO3,OPTN,FLII,SLC19A2,LRRC2,COPZ2,ADSSL1,VGLL2,UCP3,CKM,YIPF7,MYLK2,KLHL38,UBE2D1,KLHL34,IDI2,FHL3,RAD23A,METTL22,RP9,CDNF,ASB12,DNAJB6,MAPK12,ASB2
THAP4	24	2.91e-10	6.523	GTEx--Coexpression	ENO3,ENDOG,MRPL36,LRRC2,ANKRD9,MRPS24,RPUSD3,ADSSL1,ALDOA,UBL4A,CKM,TMEM143,COX7A1,DVL1,CHCHD10,RAD23A,NDUFS8,RP9,SLC25A4,NDUFB4,PERM1,CKMT2,DNAJB6,ASB2
ZBED1	24	2.91e-10	6.523	GTEx--Coexpression	ENO3,ENDOG,PHKA1,OPTN,FTCDNL1,RWDD2B,LRRC2,ADSSL1,UCP3,CKM,KLHL38,RORC,UBE2D1,TMEM143,TMEM233,FHL3,RAD23A,RP9,PERM1,ASB12,MKNK2,LINGO4,MAPK12,ASB2
USF3	24	2.93e-10	6.499	GTEx--Coexpression	ENO3,PRKAB2,ENDOG,PHKA1,OPTN,RWDD2B,FLII,LRRC2,ADSSL1,UCP3,CKM,YIPF7,KLHL38,RORC,KLHL34,IDI2,TMEM233,FHL3,RAD23A,CDNF,ASB12,LINGO4,MAPK12,ASB2
NEUROG1	24	2.93e-10	6.499	GTEx--Coexpression	ENO3,ENDOG,BOLA3,MTRNR2L2,LRRC2,MTRNR2L3,MRPS24,TCF15,UBL4A,TMEM143,COX7A1,CHCHD10,USE1,NDUFS8,CPTP,RP9,SLC25A4,NDUFB6,NDUFB4,PERM1,CKMT2,MCRIP2,NDUFA3,TPRKB
NFE2L1	24	2.93e-10	6.499	GTEx--Coexpression	LRRC14B,ENO3,SYNPO,ENDOG,PHKA1,OPTN,RWDD2B,PPP1R27,LRRC2,ADSSL1,UCP3,CKM,KLHL38,TMEM143,COX7A1,TMEM233,FHL3,RAD23A,ASB12,CKMT2,DNAJB6,LINGO4,MAPK12,ASB2
HSF2	22	8.34e-09	5.936	GTEx--Coexpression	ENO3,PHKA1,OPTN,ST3GAL3,LRRC2,ADSSL1,UCP3,CKM,KLHL38,CCDC28B,TMEM143,TMEM233,FHL3,RAD23A,METTL22,CDNF,ASB12,DNAJB6,LINGO4,TPRKB,MAPK12,ASB2
ZNF592	22	8.34e-09	5.915	GTEx--Coexpression	FAM89B,ENO3,OPTN,FLII,SGF29,ADSSL1,STK40,UCP3,RELT,CKM,KLHL38,UBE2D1,IDI2,MAN2A2,KLHL21,TMEM233,FHL3,RAD23A,METTL22,ASB12,LINGO4,ASB2
ZBTB44	22	8.34e-09	5.915	GTEx--Coexpression	ENO3,PHKA1,THAP9,OPTN,PPP1R27,LRRC2,ADSSL1,UCP3,CKM,YIPF7,MYLK2,KLHL38,IDI2,TMEM233,FHL3,RAD23A,METTL22,CDNF,ASB12,LINGO4,MAPK12,ASB2
BRF2	22	8.34e-09	5.893	GTEx--Coexpression	ENO3,ENDOG,PHKA1,OPTN,RWDD2B,ZBED1,LRRC2,ADSSL1,UCP3,CKM,KLHL38,UBE2D1,IDI2,TMEM233,FHL3,RAD23A,METTL22,RP9,ASB12,LINGO4,MAPK12,ASB2
E2F8	22	8.34e-09	5.893	GTEx--Coexpression	LRRC14B,ENO3,ENDOG,PPP1R27,LRRC2,ADSSL1,VGLL2,SOX9-AS1,CKM,LRRC20,YIPF7,MYLK2,KLHL34,CCDC28B,TMEM143,LMO1,IDI2,FHL3,RAD23A,FBP2,ASB12,MAPK12
ZNF423	22	8.34e-09	5.893	GTEx--Coexpression	ENO3,SYNPO,PDK2,SCN1B,PHKA1,OPTN,ST3GAL3,MN1,ADSSL1,ZNF358,SOX9-AS1,CKM,LRRC20,YIPF7,MYLK2,IDI2,FHL3,RAD23A,FBP2,ASB12,MAPK12,ASB2
MITF	22	8.34e-09	5.893	GTEx--Coexpression	ENO3,PRKAB2,PHKA1,OPTN,FLII,LRRC2,DUSP3,ADSSL1,UCP3,CKM,KLHL38,TMEM143,HOXA10,AK3,KLHL21,TMEM233,FHL3,RAD23A,ASB12,DNAJB6,MAPK12,ASB2
ZNF703	22	8.34e-09	5.893	GTEx--Coexpression	ENO3,PRKAB2,PHKA1,OPTN,RWDD2B,FLII,COPZ2,MN1,ADSSL1,CKM,HOXA10,LMO1,IDI2,MYH14,KLHL21,TMEM233,FHL3,RAD23A,ASB12,DNAJB6,LINGO4,ASB2
HOXC9	22	8.34e-09	5.893	GTEx--Coexpression	ENO3,ENDOG,PHKA1,OPTN,RWDD2B,PPP1R27,ADSSL1,UCP3,CKM,YIPF7,MYLK2,KLHL38,HOXA10,IDI2,TMEM233,FHL3,RAD23A,CDNF,ASB12,LINGO4,MAPK12,ASB2
PAX3	22	8.34e-09	5.893	GTEx--Coexpression	ENO3,SCN1B,PRKAB2,OPTN,RWDD2B,PPP1R27,ADSSL1,UCP3,CKM,YIPF7,MYLK2,LMO1,IDI2,TMEM233,FHL3,RAD23A,CDNF,ASB12,DNAJB6,LINGO4,KCNJ12,MAPK12
CHCHD3	21	4.49e-08	5.605	GTEx--Coexpression	LRRC14B,ENO3,SMCO1,ENDOG,RWDD2B,LRRC2,DUSP3,ADSSL1,CKM,LRRC20,TMEM143,PEBP4,COX7A1,DHRS7C,RAD23A,SLC25A4,NDUFB4,PERM1,ASB12,CKMT2,ASB2
NR4A3	21	4.49e-08	5.605	GTEx--Coexpression	LRRC14B,SYNPO,PPARGC1A,SLC19A2,ELL2,ANKRD9,DUSP3,MN1,ADSSL1,VGLL2,CKM,MYLK2,TMEM143,PEBP4,COX7A1,DHRS7C,NR4A1,PTP4A3,SLC25A4,PERM1,ASB2
E2F6	20	2.1e-07	5.358	GTEx--Coexpression	ENO3,ENDOG,PHKA1,OPTN,FTCDNL1,RWDD2B,SLC19A2,LRRC2,ADSSL1,UCP3,CKM,KLHL38,IDI2,TMEM233,FHL3,RAD23A,ASB12,LINGO4,MAPK12,ASB2
PHF20	20	2.19e-07	5.338	GTEx--Coexpression	ENO3,PHKA1,OPTN,ST3GAL3,PPP1R27,MN1,ADSSL1,UCP3,CKM,IDI2,TMEM233,FHL3,RAD23A,METTL22,CDNF,ASB12,DNAJB6,LINGO4,MAPK12,ASB2
THAP11	19	1.08e-06	5.053	GTEx--Coexpression	FAM89B,ENO3,ENDOG,RWDD2B,FLII,SGF29,DUSP3,MRPS24,UBL4A,CKM,UBE2D1,TMEM251,KLHL21,FHL3,RAD23A,RP9,ASB12,DNAJB6,ASB2
PPARA	19	1.08e-06	5.053	GTEx--Coexpression	ENDOG,GUCD1,DECR2,ADI1,BHMT2,BDH1,DHRS4,ALDH1L1,TMEM143,MPC1,AK3,SLC38A3,MPST,CHCHD10,PXMP2,SPR,ABCC6,TST,BCO2
KLF10	19	1.11e-06	5.035	GTEx--Coexpression	MT1X,ENO3,FLII,SLC19A2,PPP1R27,CKM,MYLK2,RORC,LMO1,IDI2,KLHL21,TMEM233,FHL3,RAD23A,ASB12,DNAJB6,MKNK2,LINGO4,ASB2
ZSCAN10	19	1.11e-06	5.035	GTEx--Coexpression	ENO3,SCN1B,SLC22A5,PPP1R27,KCNT1,ADSSL1,EMC9,CKM,MYLK2,CCDC28B,METTL21EP,TMEM233,ZC3H8,METTL22,ASB12,MKNK2,LINGO4,KCNJ12,MAPK12
REXO4	18	4.77e-06	4.787	GTEx--Coexpression	ENO3,ENDOG,OPTN,FTCDNL1,MRPL36,MRPS24,RPUSD3,UCP3,CKM,CCDC28B,DVL1,FHL3,RAD23A,RP9,ASB12,MKNK2,TPRKB,MAPK12
GTF3A	18	5.19e-06	4.754	GTEx--Coexpression	LRRC14B,ENO3,ENDOG,BOLA3,LRRC2,MRPS24,UBL4A,TMEM143,COX7A1,CHCHD10,RAD23A,NDUFS8,RP9,SLC25A4,NDUFB6,NDUFB4,CKMT2,NDUFA3
ZFP3	17	2.12e-05	4.489	GTEx--Coexpression	ENO3,PDK2,SCN1B,ENDOG,PHKA1,SLC22A5,LRRC2,SOX9-AS1,CKM,KLHL38,TMEM143,TMEM233,RAD23A,CKMT2,LINGO4,MAPK12,ASB2
MESP1	17	2.12e-05	4.489	GTEx--Coexpression	PDK2,SCN1B,ENDOG,OPTN,FTCDNL1,ST3GAL3,RNF157,ZNF358,PELI3,LRRC20,DVL1,USE1,ABHD14A,RAD23A,LINGO4,NDUFA3,MAPK12
NRL	17	2.12e-05	4.489	GTEx--Coexpression	ENDOG,BOLA3,FTCDNL1,ST3GAL3,MRPS24,RPUSD3,EMC9,SOX9-AS1,LRRC20,CCDC28B,TMEM143,USE1,NDUFB6,MCRIP2,ETFRF1,NDUFA3,POLR3K
ARGFX	17	2.12e-05	4.489	GTEx--Coexpression	LRRC14B,SMCO1,LRRC2,ANKRD9,LRRC20,TMEM143,PEBP4,SLC41A1,COX7A1,CHCHD10,NDUFS8,SLC25A4,NDUFB6,NDUFB4,PERM1,CKMT2,NDUFA3
BCL6B	17	2.12e-05	4.489	GTEx--Coexpression	ICAM2,TMEM88,TCF15,ANO2,NEDD9,MYCT1,CD59,FMO2,CDH5,RGS3,GUCY1A2,PTPRB,ESAM,SH2D3C,ST6GALNAC3,DLL4,SH2B3
TCF24	17	2.19e-05	4.474	GTEx--Coexpression	LRRC14B,SMCO1,TMEM143,MPC1,PEBP4,SLC41A1,COX7A1,CHCHD10,PTP4A3,NDUFS8,RBM20,SLC25A4,NDUFB6,NDUFB4,CKMT2,BCO2,NDUFA3
ZNF366	16	8.97e-05	4.21	GTEx--Coexpression	ICAM2,TMEM88,TCF15,ANO2,PLIN4,ARHGEF6,NEDD9,MYCT1,CDH5,LPL,PTPRB,ESAM,SH2D3C,ST6GALNAC3,DLL4,SH2B3
EN1	16	9.25e-05	4.196	GTEx--Coexpression	ENO3,OPTN,SOX9-AS1,GPR157,CKM,YIPF7,MYLK2,LMO1,IDI2,MYH14,FHL3,RAD23A,CDNF,ASB12,DNAJB6,MAPK12
NKX25	15	0.000342	3.947	GTEx--Coexpression	MPC1,PEBP4,SLC41A1,COX7A1,DHRS7C,CHCHD10,PTP4A3,NDUFS8,RBM20,SLC25A4,NDUFB6,NDUFB4,CKMT2,BCO2,NDUFA3
NFATC3	15	0.000342	3.933	GTEx--Coexpression	ENO3,THAP9,OPTN,FLII,MRPL36,SGF29,STK40,UCP3,CKM,TMEM233,FHL3,RAD23A,METTL22,CDNF,ASB12
ZNF843	15	0.000342	3.933	GTEx--Coexpression	ENO3,PDK2,SCN1B,ENDOG,PHKA1,OPTN,RWDD2B,LRRC2,MRPS24,UBL4A,CKM,KLHL38,FHL3,RP9,MAPK12
TBX5	15	0.000342	3.933	GTEx--Coexpression	PPARGC1A,RGS3,MPC1,PEBP4,SLC41A1,COX7A1,DHRS7C,CHCHD10,NDUFS8,RBM20,SLC25A4,NDUFB6,NDUFB4,CKMT2,BCO2
THAP7	15	0.000351	3.92	GTEx--Coexpression	ENDOV,ST3GAL3,SIVA1,ZBED5-AS1,SGF29,TMEM150A,IL17RC,RPUSD3,RFNG,EMC9,MIB2,FBXW5,DVL1,FUZ,SLC2A8
ZNF32	14	0.00124	3.671	GTEx--Coexpression	PDK2,ST3GAL3,DUSP3,MRPS24,ZNF358,UBL4A,TMEM143,COX7A1,RAD23A,NDUFB4,ETFRF1,NDUFA3,MAPK12,ASB2
SLC2A4RG	14	0.00124	3.658	GTEx--Coexpression	DECR2,SIVA1,ADI1,BHMT2,COPZ2,IL17RC,RFNG,TP53TG1,FAH,DHRS4,SLC38A3,MPST,PXMP2,ABCC6
FOXO1	14	0.00124	3.645	GTEx--Coexpression	MT1X,PHKA1,OPTN,SLC22A5,SLC19A2,TMEM150A,UCP3,CKM,TMEM233,FHL3,RAD23A,ASB12,MKNK2,LINGO4
BACH2	14	0.00124	3.645	GTEx--Coexpression	ENO3,OPTN,PPP1R27,UCP3,CKM,YIPF7,KLHL34,IDI2,MAN2A2,FHL3,RAD23A,LINGO4,KCNJ12,MAPK12
MTERF3	14	0.00124	3.645	GTEx--Coexpression	ENDOG,BOLA3,RWDD2B,MRPL36,LRRC2,MRPS24,GON7,TMEM143,RP9,SLC25A4,NDUFB4,CKMT2,TPRKB,ASB2
ZNF232	14	0.00124	3.645	GTEx--Coexpression	PRKAB2,ATF4,FLII,MRPL36,SGF29,TMEM150A,SLC38A1,KLHL21,FHL3,RAD23A,METTL22,RP9,TPRKB,ASB2
SATB1	14	0.00124	3.645	GTEx--Coexpression	PDK2,PRKAB2,ST3GAL3,LRRC2,DUSP3,ZNF358,PELI3,SOX9-AS1,UBL4A,LRRC20,YIPF7,KLHL34,FHL3,ASB2
SNAI1	13	0.00406	3.385	GTEx--Coexpression	ICAM2,ENDOV,MT2A,TMEM88,ANO2,NEDD9,CDH5,RGS3,NPR1,PTPRB,ESAM,ZC3H8,SH2B3
SOX17	13	0.00406	3.385	GTEx--Coexpression	ICAM2,TMEM88,ANO2,PLIN4,NEDD9,MYCT1,CDH5,NPR1,LPL,PTPRB,ESAM,CEBPD,DLL4
GATA4	13	0.00406	3.385	GTEx--Coexpression	BSG,PLIN5,MPC1,SLC41A1,COX7A1,CHCHD10,NDUFS8,RBM20,SLC25A4,NDUFB6,NDUFB4,CKMT2,BCO2
NKX26	13	0.00406	3.385	GTEx--Coexpression	BOLA3,PPARGC1A,MPC1,SLC41A1,COX7A1,DHRS7C,CHCHD10,NDUFS8,RBM20,SLC25A4,NDUFB6,CKMT2,BCO2
PAX1	13	0.00406	3.373	GTEx--Coexpression	ENO3,PRKAB2,ENDOG,PAQR4,PHKA1,PPP1R27,ALDOA,RXRA,GPR157,CKM,MYLK2,FBP2,PERM1
ARID5B	13	0.00406	3.373	GTEx--Coexpression	MT1X,PHKA1,OPTN,SLC19A2,COPZ2,UCP3,CKM,KLHL38,KLHL21,TMEM233,FHL3,RAD23A,DNAJB6
FOXJ3	13	0.00406	3.373	GTEx--Coexpression	ENO3,PRKAB2,OPTN,SLC19A2,UCP3,CKM,TMEM233,FHL3,RAD23A,CDNF,ASB12,LINGO4,MAPK12
CEBPG	13	0.00406	3.373	GTEx--Coexpression	ENO3,OPTN,SLC22A5,PPP1R27,GPR157,RORC,MYH14,FHL3,RAD23A,SMPDL3A,DNAJB6,MKNK2,LINGO4
TBX20	13	0.00406	3.373	GTEx--Coexpression	MPC1,PEBP4,SLC41A1,COX7A1,DHRS7C,CHCHD10,NDUFS8,RBM20,SLC25A4,NDUFB6,NDUFB4,CKMT2,BCO2

## Sheet: Frontal cortex Upregulated
TF	Intersect	FDR	Odds Ratio	Library	Overlapping_Genes
CEBPD	64	4.06e-39	12.67	ARCHS4--Coexpression	SPI1,NAMPT,JUNB,PLBD1,FPR1,S100A11,LYN,MS4A4A,DUSP1,MS4A6A,HCLS1,LAPTM5,CSF3R,NCF4,ZFP36,MAP3K8,IL13RA1,SOCS3,MCL1,TNFRSF10C,TBXAS1,BCL3,ITGB2,FCGR3A,TNFRSF1B,TNFRSF1A,NPC2,RAB20,FCGR1A,IFITM2,IFI30,SLC11A1,HLA-A,HLA-E,CD14,SECTM1,FCER1G,HCK,SGK1,TLR2,C1QB,C1QA,WAS,AIF1,TYMP,NFIL3,CD74,PER1,C1QC,CD86,ITPRIP,IL4R,CD300A,CYBA,TYROBP,ODF3B,C5AR1,ZFP36L1,TGFB1,HSPA7,MS4A7,GPSM3,RHBDF2,SH3TC1
NR4A3	59	2.86e-34	11.44	ARCHS4--Coexpression	ZC3H12A,GPR183,HAMP,BTG2,MS4A4A,HLA-DPA1,DUSP1,MS4A6A,FGD4,HLA-DMA,ADAM28,HLA-DMB,LAPTM5,SLA,SAT1,ZFP36,MAP3K8,SOCS3,NFKB2,TBXAS1,HLA-DRA,TNFRSF1B,NPC2,CEBPD,RAB20,FCGR1A,IFI30,ICAM1,SLC11A1,CD14,MSR1,GADD45B,FCER1G,SGK1,TLR2,C1QB,C1QA,AIF1,TYMP,NFIL3,CD74,PER1,CD68,C1QC,CD86,ITPRIP,RGS1,ARID5A,TYROBP,C5AR1,HSPA7,NFKBIA,MS4A7,TNFAIP3,SLC2A5,SRGN,RHBDF2,SH3TC1,GBP2
CSRNP1	57	1.92e-32	10.96	ARCHS4--Coexpression	SPI1,ZC3H12A,NAMPT,JUNB,LYN,GPR183,BTG2,BTG1,DUSP1,HCLS1,IL10RA,LAPTM5,ZFP36,PIM1,MAP3K8,TAP1,SOCS3,MCL1,NFKB2,BCL3,ITGB2,TNFRSF1B,CEBPD,RAB20,FCGR2C,ICAM1,SLC11A1,HLA-A,HLA-E,GADD45B,HCK,SGK1,TLR2,WAS,TYMP,NFIL3,CD74,PER1,ITPRIP,RGS1,IL4R,ARID5A,CYBA,TYROBP,C5AR1,TGFB1,NFKBIA,MS4A7,TNFAIP3,CYTIP,GPSM3,SRGN,RHBDF2,ELF1,ELF4,SH3TC1,GBP2
NFIL3	56	1.12e-31	10.73	ARCHS4--Coexpression	SPI1,NAMPT,PLBD1,FPR1,LYN,LYZ,PYGL,MS4A4A,IFNGR1,MS4A6A,HCLS1,FAM129A,LAPTM5,CSF3R,NCF4,ZFP36,MAP3K8,IL13RA1,SOCS3,MCL1,TNFRSF10C,TBXAS1,BCL3,ITGB2,FCGR3A,TNFRSF1B,TNFRSF1A,CEBPD,FGL2,RAB20,FCGR1A,FCGR2C,IFITM2,IL1R1,SLC11A1,CD14,SECTM1,FCER1G,HCK,SGK1,TLR2,C1QB,WAS,AIF1,TYMP,PER1,CD86,ITPRIP,TYROBP,C5AR1,CSF2RB,HSPA7,MS4A7,GPSM3,SRGN,ELF4
JDP2	56	1.12e-31	10.73	ARCHS4--Coexpression	SPI1,PXDC1,CMKLR1,PLBD1,FPR1,HMOX1,S100A11,LYN,MS4A4A,MS4A6A,MMP14,HCLS1,HLA-DMA,LAPTM5,NCF4,SLC16A3,IL13RA1,MCL1,TBXAS1,BCL3,ITGB2,FCGR3A,TNFRSF1B,TNFRSF1A,NPC2,CEBPD,RAB20,FCGR1A,IFI30,SLC11A1,CD14,SECTM1,FCER1G,HCK,SGK1,TLR2,C1QB,C1QA,WAS,AIF1,TYMP,CD68,C1QC,CD86,ITPRIP,CYBA,TYROBP,C5AR1,LTBP2,TGFB1,HSPA7,MS4A7,SLC2A5,RHBDF2,ELF4,SH3TC1
KLF4	52	5.95e-28	9.799	ARCHS4--Coexpression	JUNB,PLBD1,HSD11B2,LYZ,MS4A4A,HLA-DPA1,ANXA1,DUSP1,EMP1,MS4A6A,PLSCR1,CDC42EP5,APOLD1,HLA-DMA,HLA-DMB,SAT1,ZFP36,MAP3K8,IL13RA1,DSC2,SOCS3,MCL1,BCL3,HLA-DRA,CEBPD,FGL2,RAB20,FCGR2C,SLC11A1,KCTD12,GADD45B,FCER1G,SGK1,TLR2,C1QB,C1QA,AIF1,TYMP,NFIL3,CD74,PER1,C1QC,CD86,ITPRIP,CD93,HSPA7,NFKBIA,MS4A7,SRGN,LATS2,ELF4,SH3TC1
ARID5A	52	5.95e-28	9.799	ARCHS4--Coexpression	SPI1,ZC3H12A,JUNB,FPR1,LYN,GPR183,BTG1,HCLS1,IL10RA,LAPTM5,NCF4,ZFP36,PIM1,TAP1,SOCS3,NFKB2,TBXAS1,BCL3,ITGB2,TNFRSF1B,FCGR1A,ICAM1,B2M,SLC11A1,HLA-A,HLA-E,CD14,GADD45B,CD37,FCER1G,HCK,TLR2,C1QA,WAS,TYMP,CD74,PER1,C1QC,CD86,IL4R,CYBA,TYROBP,C5AR1,TGFB1,NFKBIA,TNFAIP3,CYTIP,GPSM3,RHBDF2,ELF4,SH3TC1,GBP2
ATF3	51	3.9e-27	9.61	ARCHS4--Coexpression	ZC3H12A,PXDC1,JUNB,IER3,HMOX1,CDKN1A,BTG2,MS4A4A,DUSP1,ANXA5,EMP1,PLSCR1,CSF1,ZFP36,MAP3K8,SOCS3,MCL1,NFKB2,BCL3,NFE2L2,NPC2,CEBPD,RAB20,IFI30,ICAM1,SLC11A1,MSR1,GADD45B,CTSH,FCER1G,SGK1,TLR2,C1QB,C1QA,NFIL3,PER1,CD68,C1QC,CD86,ITPRIP,ARID5A,GEM,TYROBP,C5AR1,ZFP36L1,NFKBIA,CXCL8,MS4A7,CXCL2,FBP1,GBP1
TFEC	51	3.08e-26	9.61	GTEx--Coexpression	LYN,MS4A4A,HLA-DPA1,IFNGR1,MS4A6A,HCLS1,HLA-DMA,HLA-DMB,IL10RA,LAPTM5,SLA,SAT1,MAP3K8,TBXAS1,HLA-DRA,ITGB2,FCGR3A,NPC2,FCGR2A,IFI30,B2M,TRIM22,SLC11A1,HLA-A,HLA-E,MSR1,CTSH,CD37,TLR2,C1QB,C1QA,AIF1,TYMP,CD74,CD68,C1QC,CD86,CD93,CYBA,TYROBP,CARD16,C5AR2,CSF2RB,MSN,MS4A7,CASP4,CASP1,RHBDF2,ELF4,SH3TC1,CMTM7
MAFB	49	2.68e-25	9.123	ARCHS4--Coexpression	SPI1,CMKLR1,HMOX1,LYN,MS4A4A,HLA-DPA1,MS4A6A,HLA-DMA,HLA-DMB,IL10RA,LAPTM5,MAP3K8,IL13RA1,TBXAS1,ITGB2,FCGR3A,TNFRSF1B,NPC2,RAB20,FCGR1A,FCGR2C,IFI30,ICAM1,SLC11A1,KCNK13,KCTD12,CD14,MSR1,CTSH,FCER1G,HCK,SGK1,TLR2,C1QB,C1QA,AIF1,TYMP,TMEM176B,TMEM176A,CD68,C1QC,CD86,CYBA,TYROBP,C5AR1,MS4A7,RHBDF2,SH3TC1,CPVL
ETS2	49	2.68e-25	9.123	ARCHS4--Coexpression	ZC3H12A,NAMPT,IER3,CFB,LYN,HLA-DPA1,CDC42EP5,HLA-DMA,LAPTM5,ZFP36,MAP3K8,IL13RA1,SOCS3,MCL1,NFKB2,TBXAS1,BCL3,TNFRSF1B,TNFRSF1A,CEBPD,RAB20,ICAM1,IL1R1,ACSL5,RUNX1,MALL,CD14,CTSH,SGK1,TLR2,C1QB,C1QA,AIF1,TYMP,CD74,PER1,CD68,C1QC,CD86,ITPRIP,IL4R,CD93,C5AR1,NFKBIA,CXCL8,MS4A7,CXCL2,ELF4,SH3TC1
PLSCR1	49	1.32e-24	9.123	GTEx--Coexpression	NAMPT,LYN,PYGL,IFNGR1,SLA,MAP3K8,IL13RA1,NFKB2,BCL3,ADAMTS9,TNFRSF1A,CEBPD,RAB20,IFI16,FCGR2A,IFITM1,B2M,TRIM22,IL1R1,HLA-E,TAGLN2,SECTM1,CLIC1,FCER1G,PARP4,AGTRAP,OSMR,TLR2,TYMP,NFIL3,IL4R,CD93,HGF,ARID5A,CYBA,RELL1,CARD16,CSF2RB,CNN2,MSN,TMEM35B,CASP4,CASP1,ELF1,ELF4,SH3TC1,STOM,GBP2,CMTM7
NR4A2	48	1.84e-24	8.901	ARCHS4--Coexpression	ZC3H12A,JUNB,H3F3B,GPR183,HAMP,BTG2,BTG1,MS4A4A,DUSP1,MS4A6A,HLA-DMA,ADAM28,SLA,SAT1,ZFP36,MAP3K8,CEBPD,RAB20,FCGR1A,B2M,SLC11A1,GADD45B,FCER1G,SGK1,C1QB,C1QA,AIF1,CD74,PER1,C1QC,CD86,ITPRIP,RGS1,ARID5A,GEM,C5AR2,ZFP36L2,ZFP36L1,HSPA7,NFKBIA,MS4A7,TNFAIP3,SLC2A5,CYTIP,SRGN,RHBDF2,ELF1,SH3TC1
NFATC1	48	1.84e-24	8.901	ARCHS4--Coexpression	SPI1,JUNB,LYN,HCLS1,HLA-DMA,HLA-DMB,IL10RA,LAPTM5,NCF4,SLA,ZFP36,TAP1,NFKB2,TBXAS1,BCL3,ITGB2,TNFRSF1B,FCGR1A,SLC11A1,HLA-A,HLA-E,CD14,CD37,FCER1G,C1QA,WAS,AIF1,TYMP,CD74,PER1,CD68,C1QC,CD86,IL4R,ARID5A,CYBA,TYROBP,C5AR1,TGFB1,MSN,MS4A7,SLC2A5,GPSM3,RHBDF2,ELF1,ELF4,SH3TC1,GBP2
EGR2	47	1.19e-23	8.682	ARCHS4--Coexpression	CMKLR1,FPR1,GPR183,BTG2,MS4A4A,HLA-DPA1,DUSP1,FGD4,HLA-DMA,ADAM28,HLA-DMB,LAPTM5,CSF1,SLA,ZFP36,MAP3K8,TBXAS1,HLA-DRA,RAB20,FCGR1A,SLC11A1,KCNK13,CD14,MSR1,FCER1G,SGK1,TLR2,C1QB,C1QA,AIF1,CD74,CD68,C1QC,CD86,ITPRIP,RGS1,CD300A,ARID5A,TYROBP,C5AR1,ZFP36L1,MS4A7,SLC2A5,SRGN,RHBDF2,SH3TC1,GBP2
KLF6	47	1.19e-23	8.682	ARCHS4--Coexpression	ZC3H12A,JUNB,TXNIP,LYN,GPR183,BTG2,BTG1,ANXA1,DUSP1,HCLS1,HLA-DMA,ADAM28,HLA-DMB,IL10RA,LAPTM5,SLA,ZFP36,MAP3K8,MCL1,TBXAS1,ITGB2,CEBPD,B2M,TRIM22,HLA-E,GADD45B,CD37,FCER1G,SGK1,TLR2,AIF1,CD74,PER1,ITPRIP,RGS1,IL4R,ARID5A,ZFP36L2,ZFP36L1,NFKBIA,MS4A7,TNFAIP3,CYTIP,GPSM3,SRGN,RHBDF2,ELF1
IRF5	46	8.84e-23	8.463	ARCHS4--Coexpression	SPI1,CMKLR1,LYN,HLA-DPA1,MS4A6A,HCLS1,HLA-DMA,HLA-DMB,IL10RA,LAPTM5,NCF4,TAP1,NFKB2,TBXAS1,BCL3,HLA-DRA,ITGB2,FCGR3A,TNFRSF1B,IFI30,ICAM1,HLA-A,HLA-E,CD14,SECTM1,CTSH,CD37,FCER1G,HCK,TLR2,C1QA,WAS,AIF1,TYMP,CD74,CD68,C1QC,CD86,CYBA,TYROBP,C5AR1,TGFB1,GPSM3,SRGN,ELF4,SH3TC1
NR4A1	45	5.58e-22	8.279	ARCHS4--Coexpression	ZC3H12A,JUNB,GPR183,BTG2,MS4A4A,DUSP1,HLA-DMA,ADAM28,HLA-DMB,SLA,ZFP36,MAP3K8,SOCS3,IGFBP7,MCL1,ADAMTS1,CEBPD,RAB20,FCGR1A,SLC11A1,CD14,MSR1,GADD45B,FCER1G,SGK1,C1QB,C1QA,NFIL3,CD74,TMEM176B,PER1,C1QC,CD86,ITPRIP,RGS1,ARID5A,GEM,ZFP36L1,MYH11,NFKBIA,MS4A7,SLC2A5,KYNU,RHBDF2,SH3TC1
RELB	44	4.12e-21	8.032	ARCHS4--Coexpression	SPI1,ZC3H12A,JUNB,LYN,BTG1,HCLS1,IL10RA,LAPTM5,NCF4,TAP1,SOCS3,MCL1,NFKB2,BCL3,ITGB2,TNFRSF1B,TNFRSF1A,IFI30,ICAM1,HLA-A,HLA-E,CD14,SECTM1,CD37,FCER1G,HCK,TLR2,C1QA,WAS,TYMP,CD68,C1QC,IL4R,ARID5A,CYBA,TYROBP,C5AR1,TGFB1,NFKBIA,TNFAIP3,CYTIP,GPSM3,ELF4,GBP2
IRF1	44	4.12e-21	8.032	ARCHS4--Coexpression	SPI1,NAMPT,TXNIP,FPR1,LYN,HCLS1,FAM129A,IL10RA,LAPTM5,PSMB9,CSF3R,NCF4,TAP1,MCL1,TNFRSF10C,BCL3,ITGB2,FCGR3A,TNFRSF1B,TNFRSF1A,FGL2,IFITM2,B2M,TRIM22,HLA-A,HLA-E,GYPC,SECTM1,CD37,HCK,WAS,TYMP,IL4R,CYBA,C5AR1,CNN2,TGFB1,CASP4,CASP1,CYTIP,GPSM3,ELF4,GBP2,GBP1
CEBPB	44	4.12e-21	8.032	ARCHS4--Coexpression	SPI1,NAMPT,IER3,PLBD1,FPR1,HMOX1,S100A11,LYN,HCLS1,LAPTM5,CSF3R,NCF4,SLC16A3,SOCS3,MCL1,TNFRSF10C,NFKB2,TBXAS1,BCL3,ITGB2,FCGR3A,TNFRSF1B,TNFRSF1A,CEBPD,IFI30,ICAM1,HLA-A,CD14,SECTM1,FCER1G,HCK,TLR2,C1QA,WAS,TYMP,CD68,C1QC,IL4R,CYBA,TYROBP,C5AR1,TGFB1,GPSM3,ELF4
HLX	43	2.76e-20	7.819	ARCHS4--Coexpression	SPI1,NAMPT,PLBD1,FPR1,LYN,HCLS1,FAM129A,IL10RA,LAPTM5,CSF3R,NCF4,SOCS3,MCL1,TNFRSF10C,NFKB2,TBXAS1,BCL3,ITGB2,FCGR3A,TNFRSF1B,TNFRSF1A,IFITM2,IFI30,ICAM1,HLA-A,HLA-E,CD14,SECTM1,FCER1G,HCK,TLR2,C1QA,WAS,AIF1,TYMP,CD68,CYBA,TYROBP,C5AR1,TGFB1,GPSM3,SRGN,ELF4
BCL6	42	1.89e-19	7.608	ARCHS4--Coexpression	SPI1,NAMPT,JUNB,TXNIP,PLBD1,FPR1,LYN,PYGL,HCLS1,FAM129A,LAPTM5,CSF3R,NCF4,ZFP36,MCL1,TNFRSF10C,TBXAS1,BCL3,ITGB2,FCGR3A,TNFRSF1B,TNFRSF1A,CEBPD,FGL2,FCGR1A,IFITM2,SLC11A1,HLA-A,HLA-E,SECTM1,HCK,TLR2,WAS,TYMP,ITPRIP,IL4R,TYROBP,C5AR1,CSF2RB,ZFP36L1,GPSM3,ELF4
HIVEP3	41	1.13e-18	7.398	ARCHS4--Coexpression	ZC3H12A,IER3,BTG2,HCLS1,HLA-DMA,ADAM28,IL10RA,LAPTM5,CSF1,SOCS3,NFKB2,TBXAS1,ITGB2,TNFRSF1B,FCGR1A,IFI30,ICAM1,SLC11A1,KCNK13,RUNX1,MSR1,FCER1G,SGK1,TLR2,C1QB,C1QA,AIF1,CD74,CD68,C1QC,CD86,IL4R,ARID5A,TYROBP,C5AR1,TGFB1,MS4A7,SLC2A5,RHBDF2,SH3TC1,GBP2
NFE2L2	41	1.13e-18	7.398	ARCHS4--Coexpression	ZC3H12A,NAMPT,PXDC1,IER3,S100A11,S100A10,GJB2,CDKN1A,ANXA1,ANXA2,IFNGR1,ANXA5,EMP1,PLSCR1,ZFP36,MAP3K8,IL13RA1,SOCS3,NFKB2,BCL3,TNFRSF1B,NPC2,RPL37A,C1S,RPL36A,RPL35A,IFI30,ICAM1,IL1R1,RPS29,CTSH,OSMR,TLR2,C1QA,CD68,C1QC,NFKBIA,CXCL8,TNFAIP3,STOM,GBP1
IRF2	41	1.13e-18	7.398	ARCHS4--Coexpression	SPI1,NAMPT,TXNIP,FPR1,LYN,HCLS1,FAM129A,IL10RA,LAPTM5,PSMB9,CSF3R,NCF4,TAP1,TNFRSF10C,ITGB2,FCGR3A,TNFRSF1B,FGL2,IFITM2,B2M,TRIM22,HLA-A,HLA-E,SECTM1,CD37,HCK,TLR2,WAS,TYMP,IL4R,CYBA,TYROBP,C5AR1,TGFB1,MSN,CASP4,CASP1,CYTIP,GPSM3,ELF4,GBP2
NFKB1	41	1.13e-18	7.398	ARCHS4--Coexpression	ZC3H12A,NAMPT,IER3,LYN,HLA-DPA1,HCLS1,FAM129A,IL10RA,LAPTM5,MAP3K8,TAP1,SOCS3,MCL1,NFKB2,BCL3,HLA-DRA,TNFRSF1B,IFI30,ICAM1,HLA-A,FCER1G,HCK,TLR2,TYMP,CD68,CD86,IL4R,ARID5A,TYROBP,C5AR1,MSN,NFKBIA,CXCL8,MS4A7,TNFAIP3,CASP1,CYTIP,SRGN,ELF4,GBP2,GBP1
STAT5A	96	6.05e-18	3.309	ReMap--ChIP-seq	SPI1,JUNB,IER3,RPL23,MTHFD2,DDIT4,TXNIP,RPL29,FPR1,HLA-DQA1,S100A10,H3F3B,GPR183,PYDC1,BTG2,BTG1,RPLP0,HIST2H2AB,ADAMTSL4,HLA-DPA1,DUSP1,VAMP8,HCST,RPL10,HLA-DMA,HLA-DMB,RPS2,LAPTM5,ZFP36,MAP3K8,CISH,NEAT1,SOCS2,MCL1,HLA-DRA,ITGB2,TNFRSF1B,RPL37A,C1S,TNFRSF6B,ICAM1,RPS14,RPL18A,RPS18,RPS11,MIR6883,B2M,IL1R1,TAGLN2,MYL12A,HIST1H3H,HIST1H3B,RPS29,ID1,ID3,HIST1H4C,HIST1H4F,ZFAS1,SECTM1,CTSH,CLIC1,WA…
STAT1	96	6.05e-18	3.309	ReMap--ChIP-seq	SPI1,ZC3H12A,JUNB,CMKLR1,MTHFD2,DDIT4,TXNIP,FPR1,HMOX1,S100A11,S100A10,LYN,LYZ,GPR183,CDKN1A,BTG2,BTG1,ADAMTSL4,ANXA1,ANXA2,DUSP1,IFNGR1,VAMP8,MMP14,PLSCR1,HCST,VAMP5,APOLD1,RPS2,IL10RA,LAPTM5,SAT1,ZFP36,PIM1,MAP3K8,SLC16A3,IL13RA1,CISH,NEAT1,SOCS3,BMF,MCL1,NFKB2,BCL3,ITGB2,TNFRSF1B,TNFRSF1A,ITGA5,RAB13,IFITM1,IFI30,ICAM1,MIR6883,SLC11A1,TAGLN2,PLA1A,PTTG1IP,CD14,GADD45B,RPS27,SECTM1,FCER1G,AGTRA…
STAT3	96	6.05e-18	3.304	ReMap--ChIP-seq	MYC,ZC3H12A,JUNB,IER3,DDIT4,TXNIP,S100A11,S100A10,H3F3B,CDKN1A,BTG2,BTG1,RPLP0,ADAMTSL4,TIMP1,TEAD2,ANXA1,ANXA2,DUSP1,IFNGR1,APOLD1,RPS2,LAPTM5,PLP2,SAT1,ZFP36,MAP3K8,SLC16A3,NEAT1,SOCS3,BMF,MCL1,NFKB2,BCL3,ITGB2,TNFRSF1B,TNFRSF1A,RAB13,TNFRSF6B,IFI30,ICAM1,RPL18A,MIR6883,TM4SF1,TAGLN2,PTTG1IP,CD14,HIST1H3B,GADD45B,RPS27,ID1,ID3,HIST1H4F,SECTM1,CD37,TYMP,NFIL3,MPZL2,PER1,CD68,ITPRIP,HIST1H2AE,HIS…
JUNB	40	6.37e-18	7.217	ARCHS4--Coexpression	SPI1,ZC3H12A,TXNIP,GPR183,BTG2,BTG1,DUSP1,HCLS1,IL10RA,LAPTM5,ZFP36,PIM1,TAP1,SOCS3,MCL1,NFKB2,BCL3,ITGB2,TNFRSF1B,CEBPD,B2M,HLA-A,HLA-E,GADD45B,CD37,WAS,TYMP,PER1,ITPRIP,IL4R,ARID5A,CYBA,C5AR1,ZFP36L2,ZFP36L1,TGFB1,NFKBIA,TNFAIP3,CYTIP,GPSM3
ZNF267	40	6.37e-18	7.217	ARCHS4--Coexpression	ZC3H12A,NAMPT,LYN,GPR183,PLSCR1,HCLS1,FAM129A,IL10RA,LAPTM5,MAP3K8,TAP1,SOCS3,MCL1,NFKB2,TNFRSF1B,IFI30,ICAM1,B2M,TRIM22,HLA-E,FCER1G,HCK,TLR2,CD68,CD86,ARID5A,TYROBP,C5AR1,NFKBIA,CXCL8,MS4A7,TNFAIP3,KYNU,CASP4,CASP1,CYTIP,SRGN,ELF1,GBP2,GBP1
BATF2	40	6.52e-18	7.19	ARCHS4--Coexpression	SPI1,PLBD1,FPR1,S100A11,LYN,IL10RA,CSF3R,NCF4,TAP1,SOCS3,TNFRSF10C,NFKB2,BCL3,ITGB2,FCGR3A,TNFRSF1B,TNFRSF1A,FCGR1A,IFITM2,IFI30,ICAM1,HLA-A,HLA-E,SECTM1,HCK,TLR2,WAS,TYMP,CD68,IL4R,CYBA,TYROBP,ODF3B,C5AR1,TGFB1,CASP1,GPSM3,ELF4,GBP2,GBP1
IRF9	40	6.52e-18	7.19	ARCHS4--Coexpression	SPI1,TXNIP,FPR1,LYN,HCLS1,IL10RA,LAPTM5,PSMB9,CSF3R,NCF4,TAP1,TNFRSF10C,BCL3,ITGB2,FCGR3A,TNFRSF1B,TNFRSF1A,IFITM2,B2M,TRIM22,HLA-A,HLA-E,SECTM1,CD37,HCK,WAS,TYMP,IL4R,ARID5A,CYBA,TYROBP,ODF3B,C5AR1,TGFB1,CASP4,CASP1,CYTIP,GPSM3,ELF4,GBP2
IRF8	40	6.52e-18	7.19	ARCHS4--Coexpression	CMKLR1,HLA-DQA1,LYN,GPR183,HLA-DPA1,VAMP8,MS4A6A,HCLS1,HLA-DMA,HLA-DMB,IL10RA,LAPTM5,MAP3K8,TAP1,BMF,MCL1,NFKB2,HLA-DRA,ITGB2,TNFRSF1B,IFI16,IFI30,TRIM22,HLA-A,CD37,FCER1G,HCK,AIF1,TYMP,CD74,CD68,CD86,IL4R,CYBA,TYROBP,CSF2RB,SRGN,ELF4,SH3TC1,CPVL
TRAFD1	39	3.97e-17	6.983	ARCHS4--Coexpression	SPI1,TXNIP,FPR1,LYN,HCLS1,IL10RA,LAPTM5,PSMB9,CSF3R,NCF4,TAP1,TNFRSF10C,NFKB2,BCL3,ITGB2,FCGR3A,TNFRSF1B,IFITM2,B2M,TRIM22,HLA-A,HLA-E,TAGLN2,SECTM1,CD37,HCK,WAS,TYMP,CYBA,C5AR1,CSF2RB,TGFB1,CASP4,CASP1,CYTIP,GPSM3,ELF4,GBP2,GBP1
FOSL2	39	3.97e-17	6.983	ARCHS4--Coexpression	SPI1,ZC3H12A,NAMPT,JUNB,LYN,EMP1,MMP14,FAM129A,IL10RA,ZFP36,SLC16A3,IL13RA1,SOCS3,MCL1,NFKB2,BCL3,WDR1,ITGB2,TNFRSF1B,TNFRSF1A,CEBPD,FCGR2C,ICAM1,IL1R1,OSMR,HCK,TLR2,TYMP,PER1,CD68,ITPRIP,IL4R,CD93,C5AR1,TGFB1,MSN,SRGN,LATS2,ELF4
STAT2	39	3.97e-17	6.983	ARCHS4--Coexpression	SPI1,TXNIP,FPR1,LYN,PLSCR1,HCLS1,FAM129A,IL10RA,LAPTM5,NCF4,TAP1,MCL1,TNFRSF10C,NFKB2,BCL3,ITGB2,FCGR3A,TNFRSF1B,TNFRSF1A,FGL2,IFI16,IFITM2,TRIM22,HLA-A,HLA-E,SECTM1,CD37,HCK,WAS,TYMP,IL4R,ODF3B,C5AR1,CASP4,CASP1,GPSM3,ELF4,GBP2,GBP1
ATF2	93	9.35e-17	3.2	ReMap--ChIP-seq	JUNB,IER3,RPL23,MTHFD2,DDIT4,TXNIP,RPL24,RPL27,RPL29,HLA-DQA1,H3F3B,PYDC1,BTG2,BTG1,RPLP0,HIST2H2AB,ADAMTSL4,HLA-DPA1,TEAD3,VAMP8,GAS5,RPL10,RPL12,APOLD1,HLA-DMA,HLA-DMB,RPS2,ZFP36,PIM1,RPS8,NEAT1,SOCS3,MCL1,HLA-DRA,WDR1,RPL37A,RPL35A,PSAT1,RAB13,SOX2,RPS14,RPL18A,RPS18,RPS11,MIR6883,B2M,MYL12A,HIST1H3H,HIST1H3B,GADD45B,RPS27,RPS29,ID1,ID3,HIST1H4C,HIST1H4F,ZFAS1,CD37,TAGLN,AIF1,CD74,PER1,CD68,RG…
IRF7	38	2.43e-16	6.778	ARCHS4--Coexpression	SPI1,FPR1,LYN,HCLS1,IL10RA,LAPTM5,CSF3R,NCF4,TAP1,SOCS3,TNFRSF10C,NFKB2,BCL3,ITGB2,FCGR3A,TNFRSF1B,TNFRSF1A,IFITM2,TRIM22,HLA-A,HLA-E,SECTM1,CD37,HCK,WAS,TYMP,CD74,IL4R,CYBA,TYROBP,ODF3B,C5AR1,CSF2RB,TGFB1,CASP1,GPSM3,ELF4,GBP1
SPI1	38	2.43e-16	6.778	ARCHS4--Coexpression	TXNIP,PLBD1,FPR1,LYN,HCLS1,LAPTM5,CSF3R,NCF4,MCL1,TNFRSF10C,TBXAS1,BCL3,ITGB2,FCGR3A,TNFRSF1B,TNFRSF1A,IFITM2,IFI30,HLA-A,HLA-E,GYPC,CD14,SECTM1,CD37,HCK,TLR2,WAS,TYMP,CD68,IL4R,CYBA,TYROBP,C5AR1,CSF2RB,CNN2,TGFB1,GPSM3,ELF4
ZBED1	90	1.06e-15	3.104	ReMap--ChIP-seq	MYC,JUNB,IER3,RPL23,MTHFD2,DDIT4,TXNIP,RPL29,HLA-DQA1,H3F3B,GPR183,CDKN1A,BTG2,BTG1,RPLP0,HIST2H2AB,ADAMTSL4,HLA-DPA1,VAMP8,HCST,VAMP5,GAS5,RPL10,APOLD1,HLA-DMA,HLA-DMB,RPS2,LAPTM5,ZFP36,PIM1,RPS8,NEAT1,SOCS2,MCL1,HLA-DRA,RPL37A,IFITM1,IFITM2,TNFRSF6B,ICAM1,RPS14,RPS18,RPS11,B2M,TAGLN2,SNHG19,MYL12A,HIST1H3H,HIST1H3B,ID1,ID3,HIST1H4C,HIST1H4F,ZFAS1,CLIC1,AIF1,TYMP,CD74,CD68,RGS1,HIST1H2AE,HIST1H2…
ETV7	37	1.42e-15	6.575	ARCHS4--Coexpression	SPI1,ZC3H12A,NAMPT,FPR1,LYN,PLSCR1,HCLS1,IL10RA,PSMB9,NCF4,TAP1,SOCS3,TNFRSF10C,NFKB2,BCL3,FCGR3A,TNFRSF1B,IFITM2,ICAM1,B2M,TRIM22,HLA-A,HLA-E,SECTM1,HCK,WAS,TYMP,CYBA,TYROBP,ODF3B,CASP4,CASP1,CYTIP,GPSM3,ELF4,GBP2,GBP1
BHLHE40	37	1.42e-15	6.575	ARCHS4--Coexpression	ZC3H12A,JUNB,IER3,DDIT4,GJB2,BTG2,BTG1,ADAMTSL4,EMP1,PLP2,CSF1,ZFP36,PIM1,SLC16A3,CISH,SOCS3,MCL1,TNFRSF10B,NFKB2,BCL3,ICAM1,HLA-A,GADD45B,CTSH,OSMR,PER1,ITPRIP,IL4R,ARID5A,ZFP36L1,TGFB1,MSN,NFKBIA,B4GALT1,TNFAIP3,CYTIP,ELF4
RUNX2	37	1.42e-15	6.575	ARCHS4--Coexpression	TXNIP,LYN,GPR183,HLA-DPA1,DUSP1,HCLS1,FAM129A,HLA-DMA,IL10RA,LAPTM5,PLP2,NCF4,SLA,MCL1,HLA-DRA,ITGB2,IFI16,B2M,TRIM22,RUNX1,HLA-E,CD37,WAS,AIF1,CD74,ZFP36L2,TGFB1,MSN,NFKBIA,TNFAIP3,CASP4,CASP1,CYTIP,GPSM3,SRGN,ELF1,ELF4
SMAD3	89	3.29e-15	3.052	ReMap--ChIP-seq	MYC,ZC3H12A,JUNB,DDIT4,RPL27,HMOX1,S100A10,GPR183,CDKN1A,BTG1,RPLP0,ADAMTSL4,ANXA1,ANXA2,DUSP1,ANXA5,EMP1,MMP14,ANGPTL4,RPL10,RPL12,APOLD1,RPS2,TNC,ZFP36,PIM1,SLC16A3,CISH,RPS8,NEAT1,SOCS3,BMF,MCL1,TNFRSF10B,BCL3,TNFRSF1A,ITGA5,RAB13,ICAM1,SOX2,RPS14,MIR6883,TM4SF1,MALL,TAGLN2,SNHG19,HIST1H3H,HIST1H3B,GADD45B,ID1,ID3,ZFAS1,SPTLC3,OSMR,TYMP,GABRE,PER1,TTC6,HIST1H2AE,HIST1H2AD,HIST1H2AG,HIST1H2AC,T…
SNAI1	37	5.09e-15	6.6	GTEx--Coexpression	JUNB,CDKN1A,LRRC32,TIMP3,ANXA5,PLSCR1,ANGPTL4,VAMP5,APOLD1,AOC3,SAT1,ZFP36,MAP3K8,ECSCR,SOCS2,SOCS3,MCL1,BCL3,ADAMTS1,ADAMTS9,VWF,TNFRSF1A,RAB20,ICAM1,IL1R1,TM4SF1,GADD45B,ID1,ID3,OSMR,NFIL3,CD93,ARID5A,MSN,TMEM35B,LATS2,STOM
RARA	37	5.09e-15	6.575	GTEx--Coexpression	SPI1,FPR1,LYN,PYGL,HCLS1,LAPTM5,CSF3R,NCF4,SLA,SLC16A3,TNFRSF10C,TBXAS1,ITGB2,FCGR2A,IFITM2,SLC11A1,HLA-E,HBB,SECTM1,FCER1G,AGTRAP,HBA2,HCK,TLR2,WAS,ARID5A,TYROBP,CARD16,HIST1H2BC,C5AR2,C5AR1,CSF2RB,TGFB1,CASP4,GPSM3,ELF4,CMTM7
TEAD4	88	6.93e-15	3.022	ReMap--ChIP-seq	MYC,JUNB,IER3,RPL23,HSPG2,DDIT4,S100A10,RPLP0,HIST2H2AB,ADAMTSL4,TEAD3,ANXA1,ANXA2,DUSP1,ANXA5,VAMP8,ANGPTL4,VAMP5,SCARNA13,RPL10,APOLD1,RPS2,ZNF217,ZFP36,LEPR,PIM1,MAP3K8,CISH,NEAT1,SOCS2,SOCS3,MCL1,NFKB2,BCL3,MIR6843,TNFRSF1A,RAB13,ICAM1,RPS14,MIR6883,TM4SF1,TAGLN2,PTTG1IP,MYL12A,HIST1H3H,HIST1H3B,GADD45B,RPS29,ID1,ID3,HIST1H4C,HIST1H4F,ZFAS1,PER1,HIST1H2AE,HIST1H2AD,HIST1H2AG,HIST1H2AC,TGM2,HI…
SNAI3	36	8.28e-15	6.373	ARCHS4--Coexpression	SPI1,TXNIP,PLBD1,FPR1,LYN,HCLS1,IL10RA,LAPTM5,CSF3R,NCF4,TAP1,TNFRSF10C,BCL3,ITGB2,FCGR3A,TNFRSF1B,IFITM2,IFI30,HLA-A,HLA-E,GYPC,SECTM1,CD37,HCK,WAS,TYMP,CD68,CD300A,ARID5A,CYBA,TYROBP,C5AR1,CNN2,TGFB1,GPSM3,ELF4
JUND	87	1.78e-14	2.981	ReMap--ChIP-seq	MYC,ZC3H12A,JUNB,IER3,RPL23,HSPG2,DDIT4,TXNIP,RPL27,RPL29,S100A10,H3F3B,CDKN1A,RPLP0,ADAMTSL4,ANXA1,ANXA2,DUSP1,VAMP8,VAMP5,SCARNA13,RPL10,RPL12,HLA-DMA,RPS2,ZNF217,PLP2,ZFP36,PIM1,SLC16A3,NEAT1,SOCS3,BMF,MCL1,TNFRSF10B,NFKB2,BCL3,TNFRSF1A,RAB13,TNFRSF6B,RPS11,MIR6883,IL1R1,TM4SF1,TAGLN2,PTTG1IP,MYL12A,HIST1H3H,HIST1H3B,GADD45B,ID1,ID3,HIST1H4F,ZFAS1,CLIC1,NFIL3,PER1,CD68,HIST1H2AE,HIST1H2AD,HIST…
NFIC	86	3.53e-14	2.955	ReMap--ChIP-seq	MYC,JUNB,IER3,CMKLR1,HSPG2,DDIT4,TXNIP,S100A10,CP,GPR183,CDKN1A,BTG1,RPLP0,HIST2H2AB,ANXA1,ANXA2,DUSP1,IFNGR1,ANXA5,EMP1,APOLD1,HLA-DMA,ZNF217,TNC,ZFP36,PIM1,SLC16A3,NEAT1,SOCS3,BMF,MCL1,BCL3,NFE2L2,MOXD1,TNFRSF1A,RPS14,B2M,IL1R1,TM4SF1,TAGLN2,PLA1A,MYL12A,HIST1H3H,HIST1H3B,GADD45B,ID1,ID3,HIST1H4C,HIST1H4F,ZFAS1,CLIC1,PER1,RGS1,HIST1H2AE,HIST1H2AD,HIST1H2AG,HIST1H2AC,TGM2,HIST1H2AI,HIST1H2AH,HIS…
TBX21	86	3.88e-14	2.944	ReMap--ChIP-seq	JUNB,IER3,CMKLR1,RPL23,MTHFD2,DDIT4,ORAI1,LYN,GPR183,CDKN1A,BTG2,BTG1,IFNGR1,HCST,RPL10,APOLD1,HLA-DMA,CTBP1-AS,IL10RA,LAPTM5,ZNF217,PLP2,ZFP36,PIM1,MAP3K8,NEAT1,SOCS3,BMF,MCL1,BCL3,ITGB2,TNFRSF1B,RAB13,ICAM1,RPS11,MIR6883,IL1R1,SLC11A1,MYL12A,HIST1H3H,HIST1H3B,GADD45B,RPS27,ID3,HIST1H4C,HIST1H4F,CD37,HCK,TYMP,PER1,CD86,ITPRIP,RGS1,HIST1H2AE,HIST1H2AD,HIST1H2AG,HIST1H2AC,HIST1H2AI,HIST1H2AH,CD300…
ARNTL	35	4.25e-14	6.196	ARCHS4--Coexpression	NAMPT,JUNB,TXNIP,ORAI1,FPR1,BTG1,HCLS1,FAM129A,IL10RA,LAPTM5,CSF3R,NCF4,SLA,ZFP36,TAP1,MCL1,TNFRSF10C,BCL3,ITGB2,TNFRSF1B,FGL2,B2M,TRIM22,HLA-A,HLA-E,HCK,WAS,ARID5A,C5AR1,NFKBIA,TNFAIP3,CASP1,CYTIP,GPSM3,GBP2
ZNF319	35	4.25e-14	6.196	ARCHS4--Coexpression	SPI1,TXNIP,PLBD1,FPR1,LYN,HCLS1,LAPTM5,CSF3R,NCF4,SLC16A3,TAP1,MCL1,TNFRSF10C,BCL3,ITGB2,FCGR3A,TNFRSF1B,TNFRSF1A,IFITM2,HLA-A,HLA-E,SECTM1,CD37,HCK,WAS,TYMP,IL4R,CYBA,C5AR1,CSF2RB,CNN2,TGFB1,MSN,GPSM3,ELF4
ASCL2	35	4.41e-14	6.172	ARCHS4--Coexpression	SPI1,PLBD1,FPR1,LYN,HCLS1,HCST,IL10RA,LAPTM5,CSF3R,NCF4,TAP1,TNFRSF10C,BCL3,ITGB2,FCGR3A,TNFRSF1B,TNFRSF1A,IFITM2,IFI30,HLA-A,HLA-E,GYPC,SECTM1,CD37,HCK,WAS,TYMP,CYBA,TYROBP,ODF3B,C5AR1,TGFB1,GPSM3,ELF4,GBP1
BATF	35	4.41e-14	6.172	ARCHS4--Coexpression	ZC3H12A,VAMP8,HCLS1,HCST,IL10RA,LAPTM5,PSMB9,SLA,PIM1,CISH,TAP1,SOCS3,NFKB2,BCL3,TNFRSF1B,ICAM1,B2M,TRIM22,HLA-A,HLA-E,CD37,TYMP,CD68,IL4R,ARID5A,CYBA,TYROBP,NFKBIA,CASP4,CASP1,CYTIP,GPSM3,SRGN,GBP2,GBP1
MTF1	35	4.41e-14	6.172	ARCHS4--Coexpression	SPI1,ZC3H12A,NAMPT,IER3,LYN,ANXA5,PLSCR1,FAM129A,IL10RA,LAPTM5,TAP1,SOCS3,MCL1,NFKB2,BCL3,ITGB2,TNFRSF1B,IFI30,ICAM1,CD14,FCER1G,HCK,TLR2,TYMP,CD68,TYROBP,C5AR1,CXCL8,MS4A7,CXCL2,KYNU,CASP1,SRGN,ELF4,GBP1
TCF21	103	5.61e-14	2.774	Literature--ChIP-seq	ZC3H12A,JUNB,HSPG2,DDIT4,RPL24,FPR1,HMOX1,S100A10,GPR183,CDKN1A,BTG1,RPLP0,ADAMTSL4,TEAD3,ANXA2,DUSP1,EMP1,MMP14,ANGPTL4,VAMP5,SCARNA13,RPL12,SLC7A2,HEYL,CSF1,TUBB6,EFEMP1,MAP3K8,SLC16A3,IGFBP5,CISH,IGFBP3,NEAT1,SOCS3,IGFBP7,BMF,PLTP,MCL1,CDK2,TBXAS1,BCL3,NFE2L2,MOXD1,ITGB3,TNFRSF1B,TNFRSF1A,RPL37A,PECAM1,ITGA5,MFAP4,MGP,RAB13,IFI27L2,TNFRSF6B,IL1R1,ACSL5,TAGLN2,KCTD12,PLA1A,GYPC,GADD45B,ID1,ID4,…
MAFF	35	1.36e-13	6.219	GTEx--Coexpression	MYC,PXDC1,JUNB,IER3,CDKN1A,LRRC32,DUSP1,ANGPTL4,APOLD1,ZFP36,PIM1,MAP3K8,KCNE4,ECSCR,SOCS2,SOCS3,CDK2,ADAMTS1,ADAMTS9,CEBPD,TM4SF1,GADD45B,OSMR,YAP1,NFIL3,PER1,ITPRIP,CD93,ARID5A,GEM,NFKBIA,TGIF1,LATS2,PDLIM1,STOM
ELF4	35	1.36e-13	6.172	GTEx--Coexpression	SPI1,LYN,HCLS1,HCST,LAPTM5,PSMB9,NCF4,TAP1,TBXAS1,ITGB2,IFI30,HLA-A,HLA-E,TAGLN2,HBB,SECTM1,CD37,CLIC1,HBA2,HCK,WAS,CD300A,CYBA,TYROBP,CARD16,C5AR2,CSF2RB,CNN2,TGFB1,CASP4,CASP1,CYTIP,GPSM3,RHBDF2,CMTM7
ELF3	84	2.08e-13	2.876	ReMap--ChIP-seq	MYC,JUNB,RPL23,HSPG2,DDIT4,TXNIP,S100A10,CP,BTG1,TEAD3,ANXA1,ANXA2,DUSP1,ELOVL5,EMP1,VAMP8,MMP14,VAMP5,APOLD1,ZNF217,TNC,SAT1,ZFP36,NEAT1,SOCS3,IGFBP7,BMF,MCL1,TNFRSF10B,BCL3,NFE2L2,ITGB3,ITGB2,TNFRSF1A,MBOAT1,RAB13,SOX2,RPS6KA5,ACSL5,TM4SF1,PTTG1IP,HIST1H3H,CD14,HIST1H3B,RPS27,ID1,HIST1H4C,HIST1H4F,ZFAS1,GABRE,MPZL2,ITPRIP,RGS1,HIST1H2AE,HIST1H2AD,HIST1H2AG,HIST1H2AC,TGM2,HIST1H2AI,HIST1H2AH,HIS…
MXD1	34	2.13e-13	5.996	ARCHS4--Coexpression	SPI1,NAMPT,TXNIP,PLBD1,FPR1,LYN,PYGL,HCLS1,FAM129A,LAPTM5,CSF3R,NCF4,MCL1,TNFRSF10C,TBXAS1,ITGB2,FCGR3A,TNFRSF1B,TNFRSF1A,FGL2,IFITM2,HLA-A,HLA-E,SECTM1,CD37,HCK,TLR2,WAS,TYROBP,C5AR1,CSF2RB,CASP1,GPSM3,ELF4
SP110	34	2.13e-13	5.996	ARCHS4--Coexpression	SPI1,TXNIP,FPR1,LYN,HCLS1,FAM129A,IL10RA,LAPTM5,PSMB9,NCF4,TAP1,TNFRSF10C,ITGB2,FCGR3A,TNFRSF1B,FGL2,IFI16,IFITM2,B2M,TRIM22,HLA-A,HLA-E,SECTM1,CD37,HCK,WAS,IL4R,CYBA,C5AR1,CASP4,CASP1,CYTIP,GPSM3,GBP2
ZNF385A	34	2.13e-13	5.996	ARCHS4--Coexpression	SPI1,PLBD1,FPR1,S100A11,LYN,LYZ,HCLS1,IL10RA,LAPTM5,NCF4,SLC16A3,TBXAS1,BCL3,ITGB2,FCGR3A,TNFRSF1B,TNFRSF1A,FCGR2C,IFI30,CD14,SECTM1,FCER1G,HCK,TLR2,WAS,TYMP,CD68,C1QC,CYBA,TYROBP,C5AR1,TGFB1,GPSM3,ELF4
ETV6	34	2.14e-13	5.973	ARCHS4--Coexpression	SPI1,LYN,HLA-DPA1,VAMP8,HCLS1,HLA-DMA,HLA-DMB,LAPTM5,NCF4,SAT1,SOCS2,TBXAS1,HLA-DRA,IFI16,ANGPT1,IFI30,RUNX1,CD37,FCER1G,PARP4,HCK,TLR2,WAS,AIF1,TYMP,CD74,TYROBP,C5AR1,TGFB1,CASP4,GPSM3,SRGN,ELF1,ELF4
ZNF467	34	2.14e-13	5.973	ARCHS4--Coexpression	SPI1,TXNIP,PLBD1,FPR1,LYN,HCLS1,LAPTM5,CSF3R,NCF4,MCL1,TNFRSF10C,TBXAS1,BCL3,ITGB2,FCGR3A,TNFRSF1B,TNFRSF1A,IFITM2,HLA-A,HLA-E,GYPC,SECTM1,CD37,HCK,WAS,TYMP,CYBA,TYROBP,C5AR1,CSF2RB,CNN2,TGFB1,GPSM3,ELF4
AHR	34	2.14e-13	5.973	ARCHS4--Coexpression	NAMPT,CFH,LYZ,HLA-DPA1,ANXA1,EMP1,MS4A6A,MMP14,IL10RA,IL13RA1,SOCS3,MCL1,HLA-DRA,NFE2L2,FGL2,FCGR2C,ICAM1,IL1R1,KCTD12,CTSH,PARP4,OSMR,TLR2,MPZL2,CD68,CD93,USP53,MSN,NFKBIA,TNFAIP3,SRGN,ELF1,LATS2,ELF4
IKZF1	84	2.16e-13	2.87	ReMap--ChIP-seq	MYC,JUNB,IER3,HSPG2,DDIT4,TXNIP,FPR1,CDKN1A,BTG2,BTG1,ADAMTSL4,ELOVL5,VAMP8,VAMP5,AOC3,IL10RA,LAPTM5,ZNF217,PLP2,CSF1,ZFP36,LEPR,PIM1,CISH,NEAT1,KCNE4,SOCS2,SOCS3,BMF,PLTP,BCL3,ITGB3,TNFRSF1B,TNFRSF1A,ITGA5,MBOAT1,RAB13,IFITM1,ICAM1,RPS14,MIR6883,IL1R1,PPP1R3B,TAGLN2,HIST1H3H,GADD45B,ID1,ID3,HIST1H4F,HBB,CLIC1,HCK,AIF1,GABRE,PER1,CD68,ITPRIP,HIST1H2AE,HIST1H2AD,HIST1H2AG,TGM2,HIST1H2AI,HIST1H2AH,…
JUN	83	5.18e-13	2.833	ReMap--ChIP-seq	ZC3H12A,JUNB,IER3,HSPG2,DDIT4,TXNIP,ORAI1,RPL24,RPL27,S100A10,CDKN1A,PYGL,ADAMTSL4,ANXA1,ANXA2,DUSP1,ANXA5,VAMP8,VAMP5,SCARNA13,RPL10,LAPTM5,ZNF217,CSF1,SAT1,ZFP36,LEPR,PIM1,SLC16A3,NEAT1,SOCS3,PLTP,MCL1,TNFRSF10B,BCL3,ITGB3,MIR6843,TNFRSF1B,TNFRSF1A,ITGA5,RAB13,MIR6883,IL1R1,TM4SF1,TAGLN2,PTTG1IP,MYL12A,HIST1H3B,GADD45B,RPS27,ID1,ID3,CLIC1,NFIL3,PER1,ITPRIP,HIST1H2AE,HIST1H2AD,HIST1H2AG,TGM2,HIS…
FLI1	34	6.71e-13	5.996	GTEx--Coexpression	LYN,IFNGR1,MS4A6A,HCLS1,HLA-DMA,HLA-DMB,IL10RA,LAPTM5,PSMB9,NCF4,SLA,TBXAS1,ITGB2,FCGR3A,IFITM1,B2M,TRIM22,HLA-A,HLA-E,CD37,WAS,AIF1,CD68,CYBA,TYROBP,CARD16,C5AR2,CSF2RB,MSN,MS4A7,CASP1,GPSM3,ELF4,CMTM7
TFE3	34	6.97e-13	5.973	GTEx--Coexpression	SPI1,FPR1,PYGL,HCST,NCF4,SLA,TNFRSF10C,TBXAS1,ITGB2,TNFRSF1A,FCGR2A,IFITM2,SLC11A1,HLA-E,HBB,SECTM1,FCER1G,AGTRAP,HBA2,HCK,TLR2,WAS,IL4R,TYROBP,C5AR2,C5AR1,CNN2,TGFB1,MSN,TMEM35B,GPSM3,STOM,GBP2,CMTM7
RELA	73	7.34e-13	3.165	Literature--ChIP-seq	SPI1,MYC,ZC3H12A,NAMPT,JUNB,IER3,PRKAB2,HSPG2,CFB,HSD11B2,HMOX1,S100A10,H3F3B,LYZ,HAMP,BTG3,CDKN1A,DUSP1,F3,CDC42EP5,HCST,FAM129A,SLC7A2,RPS2,PSMB9,CSF1,TNC,PIM1,MAP3K8,TAP1,TNFRSF10B,NFKB2,BCL3,NFE2L2,ITGB2,TNFRSF1B,CEBPD,C1S,ANGPT1,ICAM1,B2M,HLA-A,PTTG1IP,GADD45B,CLIC1,PARP4,AGTRAP,TLR2,CD74,AKR1C1,PER1,CD86,ITPRIP,TGM2,HGF,CYBA,GEM,ZFP36L1,CALD1,VCAM1,NFKBIA,CXCL8,TNFAIP3,SLC2A5,CXCL2,CXCL5,CA…
ZNF746	33	1.07e-12	5.776	ARCHS4--Coexpression	SPI1,NAMPT,TXNIP,PLBD1,FPR1,LYN,HCLS1,FAM129A,LAPTM5,CSF3R,NCF4,MCL1,TNFRSF10C,BCL3,ITGB2,FCGR3A,TNFRSF1B,TNFRSF1A,IFITM2,HLA-A,HLA-E,GYPC,SECTM1,HCK,TLR2,WAS,CYBA,TYROBP,C5AR1,CSF2RB,TGFB1,GPSM3,ELF4
STAT6	33	1.07e-12	5.776	ARCHS4--Coexpression	SPI1,TXNIP,PLBD1,FPR1,LYN,HCLS1,LAPTM5,CSF3R,NCF4,TAP1,MCL1,TNFRSF10C,NFKB2,BCL3,ITGB2,FCGR3A,TNFRSF1B,TNFRSF1A,FGL2,HLA-A,HLA-E,SECTM1,CD37,HCK,WAS,TYMP,IL4R,CYBA,C5AR1,TGFB1,MSN,GPSM3,ELF4
ZNF331	33	1.07e-12	5.776	ARCHS4--Coexpression	JUNB,H3F3B,GPR183,HAMP,BTG1,MS4A4A,DUSP1,FGD4,ADAM28,SAT1,ZFP36,MAP3K8,PLTP,RAB20,SLC11A1,GADD45B,FCER1G,SGK1,C1QB,C1QA,AIF1,TMEM176B,TMEM176A,PER1,C1QC,RGS1,C5AR2,HSPA7,MS4A7,TNFAIP3,SLC2A5,RHBDF2,SH3TC1
NR1H3	33	1.07e-12	5.776	ARCHS4--Coexpression	SPI1,CMKLR1,HMOX1,MS4A4A,MMP14,AOC3,LAPTM5,CSF1,SLC16A3,SOCS3,NFKB2,BCL3,ITGB2,TNFRSF1B,NPC2,RAB20,IFI30,ICAM1,CD14,MSR1,CTSH,FCER1G,HCK,C1QA,AIF1,TYMP,CD68,C1QC,CYBA,TYROBP,C5AR1,MS4A7,FBP1
NFKB2	33	1.07e-12	5.776	ARCHS4--Coexpression	SPI1,ZC3H12A,IER3,LYN,HCLS1,IL10RA,LAPTM5,SLC16A3,TAP1,SOCS3,MCL1,BCL3,WDR1,ITGB2,TNFRSF1B,IFI30,ICAM1,HLA-A,HCK,WAS,TYMP,CD68,IL4R,ARID5A,CYBA,TYROBP,C5AR1,TGFB1,MSN,TNFAIP3,GPSM3,ELF4,GBP2
TFEB	33	1.07e-12	5.776	ARCHS4--Coexpression	SPI1,TXNIP,PLBD1,FPR1,LYN,HCLS1,LAPTM5,CSF3R,NCF4,TAP1,TNFRSF10C,NFKB2,BCL3,ITGB2,FCGR3A,TNFRSF1B,TNFRSF1A,IFITM2,IFI30,HLA-A,HLA-E,SECTM1,CD37,HCK,WAS,TYMP,IL4R,CYBA,TYROBP,C5AR1,TGFB1,GPSM3,ELF4
CREM	33	1.07e-12	5.776	ARCHS4--Coexpression	ZC3H12A,H3F3B,GPR183,BTG3,BTG1,MS4A4A,PLSCR1,HLA-DMA,SLA,SAT1,ZFP36,MAP3K8,RAB20,B2M,SLC11A1,MSR1,FCER1G,SGK1,C1QB,C1QA,AIF1,C1QC,CD86,RGS1,ARID5A,CXCL8,MS4A7,SLC2A5,CYTIP,SRGN,RHBDF2,ELF1,GBP2
FOS	82	1.16e-12	2.799	ReMap--ChIP-seq	MYC,ZC3H12A,IER3,HSPG2,DDIT4,HMOX1,S100A11,S100A10,GPR183,CDKN1A,BTG1,RPLP0,PYGL,ANXA1,ANXA2,DUSP1,IFNGR1,ANXA5,SLC2A12,EMP1,SCARNA13,ZNF217,TNC,SAT1,ZFP36,LEPR,SLC16A3,NEAT1,SOCS3,PLTP,MCL1,TNFRSF10C,TNFRSF10B,BCL3,WDR1,MIR6843,TNFRSF1A,ITGA5,ANGPT1,PI16,MIR6883,IL1R1,TM4SF1,COL8A1,KCTD12,HIST1H3B,ID1,ID3,HIST1H4C,OSMR,NFIL3,MPZL2,PER1,ITPRIP,HIST1H2AE,HIST1H2AD,HIST1H2AC,TGM2,IL4R,ARID5A,DPM3,H…
NR3C1	82	1.16e-12	2.797	ReMap--ChIP-seq	ZC3H12A,JUNB,IER3,RPL23,HSPG2,DDIT4,TXNIP,S100A10,H3F3B,CDKN1A,BTG2,RPLP0,HIST2H2AB,ADAMTSL4,ANXA2,DUSP1,F3,ANGPTL4,VAMP5,RPS2,ZNF217,SAT1,ZFP36,SLC16A3,RPS8,NEAT1,SOCS3,MCL1,BCL3,TNFRSF1A,ITGA5,RAB13,RPS11,MIR6883,IL1R1,TM4SF1,TAGLN2,HIST1H3H,HIST1H3B,GADD45B,ID1,ID3,HIST1H4C,PER1,CD68,ITPRIP,HIST1H2AE,HIST1H2AD,HIST1H2AG,HIST1H2AC,TGM2,HIST1H2AI,HIST1H2AH,HIST1H2AK,DPM3,HIST1H2BF,HIST1H2BE,HIST…
RUNX3	81	2.25e-12	2.773	ReMap--ChIP-seq	MYC,JUNB,IER3,CMKLR1,RPL23,MTHFD2,DDIT4,ORAI1,HLA-DQA1,LYN,H3F3B,GPR183,CDKN1A,BTG2,BTG1,LRRC32,IFNGR1,HCST,RPL10,APOLD1,HLA-DMA,HLA-DMB,IL10RA,LAPTM5,ZNF217,ZFP36,PIM1,MAP3K8,NEAT1,ECSCR,BMF,HLA-DRA,TNFRSF1B,ICAM1,RPS11,MIR6883,B2M,PLA1A,MYL12A,HIST1H3H,HIST1H3B,RPS29,ID3,HIST1H4F,ZFAS1,HCK,AIF1,TYMP,CD74,PER1,CD86,RGS1,HIST1H2AE,HIST1H2AD,HIST1H2AG,HIST1H2AI,HIST1H2AH,HIST1H2AK,ARID5A,TYROBP,HI…
EGR1	33	2.78e-12	5.842	GTEx--Coexpression	MYC,ZC3H12A,JUNB,IER3,H3F3B,CDKN1A,BTG2,DUSP1,APOLD1,ZFP36,PIM1,MAP3K8,SOCS2,SOCS3,MCL1,ADAMTS1,CEBPD,TM4SF1,GADD45B,ID1,ID4,ID3,CTSO,NFIL3,PER1,ITPRIP,CD93,GEM,ZFP36L2,ZFP36L1,TGIF1,HES1,WEE1
SOX4	33	2.89e-12	5.82	GTEx--Coexpression	RPL30,RPL34,RPL39,RPL23,RPL24,RPL29,H3F3B,RPLP0,MMP14,GAS5,RPL10,RPL12,RPS15A,RPL17,IGFBP5,RPS8,CPZ,SFT2D2,RPL36A,RPL35A,RPS14,RPL18A,RPS18,RPS11,TM4SF1,RUNX1,RPS27,ZFAS1,ZFP36L2,ZFP36L1,B4GALT1,TGIF1,EEF1G
PHF21A	33	2.89e-12	5.776	GTEx--Coexpression	SPI1,PLBD1,FPR1,LYN,PYGL,HCLS1,LAPTM5,CSF3R,NCF4,SLA,TNFRSF10C,TBXAS1,ITGB2,FCGR1A,FCGR2A,IFITM2,SLC11A1,HBB,SECTM1,FCER1G,AGTRAP,HBA2,HCK,TLR2,WAS,CD300A,TYROBP,HIST1H2BC,C5AR2,C5AR1,CSF2RB,CYTIP,GPSM3
VENTX	33	2.89e-12	5.776	GTEx--Coexpression	SPI1,PLBD1,FPR1,PYGL,MS4A6A,HCLS1,LAPTM5,CSF3R,NCF4,SLA,TNFRSF10C,TBXAS1,ITGB2,FCGR1A,FCGR2A,IFITM2,SLC11A1,HBB,SECTM1,FCER1G,AGTRAP,HCK,TLR2,WAS,AIF1,CYBA,TYROBP,C5AR2,C5AR1,CSF2RB,CASP4,GPSM3,CMTM7
EPAS1	32	5.15e-12	5.601	ARCHS4--Coexpression	PXDC1,HSPG2,MYL9,LRRC32,TIMP3,TEAD3,EMP1,MMP14,FSTL1,AOC3,FMOD,EFEMP1,IGFBP5,IGFBP7,ADAMTS1,VWF,PECAM1,C1S,MFAP4,IL1R1,KCTD12,CHRDL1,OSMR,GABRE,TGM2,CD93,LTBP2,NID1,FBLN5,BDKRB2,LATS2,STOM
STAT5B	32	5.15e-12	5.601	ARCHS4--Coexpression	SPI1,TXNIP,FPR1,LYN,HCLS1,FAM129A,LAPTM5,CSF3R,NCF4,PIM1,TAP1,MCL1,TNFRSF10C,ITGB2,FCGR3A,TNFRSF1B,IFITM2,HLA-A,HLA-E,GYPC,SECTM1,CD37,HCK,WAS,IL4R,CYBA,C5AR1,CSF2RB,TGFB1,MSN,GPSM3,ELF4
EGR3	32	5.39e-12	5.58	ARCHS4--Coexpression	GPR183,BTG2,DUSP1,FGD4,HLA-DMA,ADAM28,HLA-DMB,ZFP36,TBXAS1,CEBPD,RAB20,FCGR1A,SLC11A1,CD14,MSR1,SGK1,TLR2,C1QB,C1QA,NFIL3,CD74,PER1,C1QC,CD86,ITPRIP,RGS1,ARID5A,ZFP36L1,MS4A7,SLC2A5,RHBDF2,SH3TC1
ZNF641	32	5.39e-12	5.58	ARCHS4--Coexpression	SPI1,NAMPT,TXNIP,PLBD1,FPR1,LYN,HCLS1,FAM129A,LAPTM5,CSF3R,NCF4,MCL1,TNFRSF10C,ITGB2,FCGR3A,TNFRSF1B,FGL2,FCGR2C,IFITM2,HLA-A,HLA-E,SECTM1,CD37,HCK,TLR2,WAS,TYROBP,C5AR2,C5AR1,CSF2RB,GPSM3,ELF4
TIGD3	32	5.39e-12	5.58	ARCHS4--Coexpression	SPI1,TXNIP,PLBD1,FPR1,LYN,HCLS1,FAM129A,LAPTM5,CSF3R,NCF4,MCL1,TNFRSF10C,ITGB2,FCGR3A,TNFRSF1B,TNFRSF1A,IFITM2,HLA-A,HLA-E,GYPC,SECTM1,CD37,HCK,WAS,CYBA,TYROBP,C5AR1,CSF2RB,CNN2,TGFB1,GPSM3,ELF4
SMAD5	79	1.24e-11	2.705	ReMap--ChIP-seq	RPL34,MYC,IER3,RPL23,CLDN5,TXNIP,RPL24,RPL27,HLA-DQA1,PYDC1,BTG2,RPLP0,ADAMTSL4,HLA-DPA1,ANXA1,CDC42EP5,RPL10,RPL12,HLA-DMA,HLA-DMB,RPS15A,RPS2,LAPTM5,PLP2,ZFP36,CISH,RPS8,NEAT1,MCL1,WDR1,RPL37A,ITGA5,RPL35A,RAB13,TNFRSF6B,ICAM1,RPL18A,RPS18,RPS11,MIR6883,B2M,MYL12A,HIST1H3H,HIST1H3B,RPS27,HIST1H4C,HIST1H4F,ZFAS1,CLIC1,AIF1,TYMP,PER1,CD68,ITPRIP,HIST1H2AE,HIST1H2AD,HIST1H2AG,HIST1H2AC,HIST1H2AI,H…
FOSB	32	1.38e-11	5.601	GTEx--Coexpression	MYC,ZC3H12A,JUNB,IER3,H3F3B,CDKN1A,BTG2,DUSP1,APOLD1,ZFP36,PIM1,MAP3K8,SOCS3,MCL1,ADAMTS1,ICAM1,GADD45B,ID4,SGK1,NFIL3,PER1,ITPRIP,CD93,ZFP36L2,ZFP36L1,NFKBIA,TNFAIP3,CXCL2,HEBP2,BDKRB2,TGIF1,WEE1
ZNF586	32	1.45e-11	5.58	GTEx--Coexpression	SPI1,PLBD1,FPR1,LYN,PYGL,HCST,LAPTM5,CSF3R,NCF4,SLA,SLC16A3,TNFRSF10C,TBXAS1,ITGB2,FCGR2A,HBB,FCER1G,AGTRAP,HBA2,HCK,TLR2,WAS,HIST1H2AC,CD300A,TYROBP,HIST1H2BC,C5AR2,C5AR1,CASP4,CYTIP,GPSM3,ELF4
FOSL1	79	1.53e-11	2.689	ReMap--ChIP-seq	ZC3H12A,JUNB,HSPG2,DDIT4,TXNIP,ORAI1,FPR1,S100A11,S100A10,GPR183,CDKN1A,ADAMTSL4,ANXA1,ANXA2,DUSP1,ANXA5,SLC2A12,PLSCR2,SCARNA13,LAPTM5,ZNF217,PLP2,SAT1,ZFP36,LEPR,PIM1,RPS8,NEAT1,KCNE4,SOCS3,MCL1,BCL3,WDR1,ITGB3,MIR6843,TNFRSF1B,TNFRSF1A,ITGA5,IL1R1,ACSL5,TM4SF1,TAGLN2,PTTG1IP,HIST1H3B,GADD45B,ID1,ID3,CLIC1,NFIL3,CD68,ITPRIP,HIST1H2AE,HIST1H2AD,HIST1H2AG,TGM2,HIST1H2AH,HIST1H2AK,ARID5A,HIST1H2BF…
SNAI2	31	2.15e-11	5.446	ARCHS4--Coexpression	PXDC1,MYL9,TIMP1,TEAD3,ANXA2,ANXA5,EMP1,MMP14,FSTL1,TNC,TUBB6,TNFRSF11B,IGFBP7,ADAMTS1,C1S,IL1R1,FOXF1,OSMR,TAGLN,LOX,LTBP2,NID1,LTBP1,FBLN5,CALD1,TGFBI,BDKRB2,LATS2,COL6A3,THBS1,VIM
TWIST2	31	2.32e-11	5.426	ARCHS4--Coexpression	PXDC1,MYL9,LRRC32,ANXA5,EMP1,MMP14,FSTL1,TNC,TUBB6,IGFBP5,IGFBP3,TNFRSF11B,CPZ,ADAMTS1,C1S,MFAP4,IL1R1,OSMR,TAGLN,LOX,USP53,LTBP2,NID1,LTBP1,FBLN5,CALD1,TGFBI,BDKRB2,COL6A3,THBS1,VIM
KLF2	31	2.5e-11	5.406	ARCHS4--Coexpression	SPI1,JUNB,TXNIP,FPR1,LYN,HCLS1,IL10RA,LAPTM5,CSF3R,NCF4,MCL1,TNFRSF10C,ITGB2,FCGR3A,TNFRSF1B,TNFRSF1A,IFITM2,HLA-A,HLA-E,GYPC,SECTM1,CD37,HCK,WAS,IL4R,CYBA,C5AR1,CNN2,TGFB1,GPSM3,ELF4
AKNA	31	2.65e-11	5.386	ARCHS4--Coexpression	SPI1,TXNIP,FPR1,LYN,HCLS1,FAM129A,IL10RA,LAPTM5,CSF3R,NCF4,TAP1,MCL1,TNFRSF10C,ITGB2,FCGR3A,TNFRSF1B,IFITM2,HLA-A,HLA-E,SECTM1,CD37,HCK,WAS,IL4R,CYBA,C5AR1,CNN2,TGFB1,MSN,GPSM3,ELF4
IRF4	78	3.5e-11	2.653	ReMap--ChIP-seq	JUNB,CMKLR1,RPL23,MTHFD2,DDIT4,TXNIP,HMOX1,GPR183,CDKN1A,BTG2,HIST2H2AB,ADAMTSL4,SCARNA13,APOLD1,IL10RA,LAPTM5,FABP5,ZNF217,FMOD,ZFP36,PIM1,NEAT1,SOCS3,BMF,MCL1,TBXAS1,BCL3,TNFRSF1B,ICAM1,RPS14,RPS11,MIR6883,TAGLN2,PLA1A,MYL12A,HIST1H3H,HIST1H3B,GADD45B,ID3,HIST1H4F,CD37,FCER1G,TYMP,CD74,PER1,CD68,CD86,HIST1H2AE,HIST1H2AD,HIST1H2AG,HIST1H2AC,HIST1H2AI,HIST1H2AH,CD300A,HIST1H2AK,ARID5A,HIST1H2BF,O…
MXD3	31	6.82e-11	5.386	GTEx--Coexpression	SPI1,PLBD1,FPR1,LYN,PYGL,HCLS1,LAPTM5,CSF3R,NCF4,SLA,TNFRSF10C,TBXAS1,ITGB2,FCGR1A,FCGR2A,IFITM2,HBB,SECTM1,FCER1G,AGTRAP,HBA2,HCK,WAS,CYBA,TYROBP,CARD16,HIST1H2BC,C5AR2,CSF2RB,CASP4,GPSM3
RXRA	77	7.03e-11	2.621	ReMap--ChIP-seq	JUNB,IER3,RPL23,DDIT4,RPL27,RPL29,CDKN1A,ADAMTSL4,ANXA2,DUSP1,VAMP8,ANGPTL4,VAMP5,SCARNA13,HLA-DMA,RPS2,ZNF217,ZFP36,PIM1,SLC16A3,CISH,NEAT1,SOCS3,BMF,PLTP,MCL1,BCL3,ITGB2,TNFRSF1A,TNFRSF6B,ICAM1,RPS14,MIR6883,SLC11A1,HIST1H3B,GADD45B,RPS29,ID1,ID3,HIST1H4F,SECTM1,CLIC1,AIF1,TYMP,CD74,PER1,CD68,HIST1H2AE,HIST1H2AD,HIST1H2AG,HIST1H2AC,TGM2,HIST1H2AH,CD300A,DPM3,HIST1H2BF,ODF3B,HIST1H2BE,HIST1H2BG,…
CEBPA	77	7.03e-11	2.621	ReMap--ChIP-seq	ZC3H12A,DDIT4,TXNIP,HMOX1,LYN,LYZ,CP,CDKN1A,PYGL,ADAMTSL4,DUSP1,ELOVL5,IFNGR1,HCST,VAMP5,SCARNA13,SLC7A2,ZNF217,CSF3R,SLA,ZFP36,PIM1,MAP3K8,CISH,NEAT1,MCL1,TNFRSF10B,BCL3,NFE2L2,ITGB2,TNFRSF1B,TNFRSF1A,RAB20,PSAT1,MIR6883,IL1R1,TM4SF1,PTTG1IP,HIST1H3H,CD14,HIST1H3B,ID1,AGTRAP,YAP1,NFIL3,PER1,CD68,ITPRIP,HIST1H2AE,HIST1H2AD,HIST1H2AG,TGM2,HIST1H2AI,HIST1H2AH,HIST1H2AK,TYROBP,HIST1H2BF,HIST1H2BG,HI…
CREB3L1	30	1.04e-10	5.251	ARCHS4--Coexpression	PXDC1,MYL9,TEAD3,MMP14,CDC42EP5,FSTL1,TNC,TUBB6,IGFBP5,TNFRSF11B,IGFBP7,WDR1,CPZ,ADAMTS1,ITGA5,IL1R1,FOXF1,OSMR,TAGLN,LOX,LTBP2,NID1,LTBP1,FBLN5,CALD1,TGFBI,BDKRB2,ACTA2,COL6A3,THBS1
PRRX2	30	1.11e-10	5.231	ARCHS4--Coexpression	PXDC1,MYL9,TIMP1,TEAD3,ANXA5,MMP14,FSTL1,TNC,TUBB6,IGFBP5,IGFBP3,TNFRSF11B,CPZ,ADAMTS1,C1S,MFAP4,IL1R1,OSMR,TAGLN,LOX,LTBP2,NID1,LTBP1,FBLN5,CALD1,TGFBI,BDKRB2,COL6A3,THBS1,VIM
CREB5	30	1.23e-10	5.193	ARCHS4--Coexpression	SPI1,NAMPT,TXNIP,PLBD1,RPL27,RPL29,FPR1,LYN,RPLP0,RPL12,FAM129A,FABP7,CSF3R,NCF4,LIX1,MCL1,TNFRSF10C,FCGR3A,FGL2,FCGR2C,IFITM2,RPS18,SECTM1,HCK,TLR2,WAS,C5AR2,C5AR1,CSF2RB,GPSM3
BORCS8MEF2B	30	1.23e-10	5.193	ARCHS4--Coexpression	SPI1,FPR1,LYN,HCLS1,LAPTM5,CSF3R,NCF4,TAP1,TNFRSF10C,NFKB2,BCL3,ITGB2,TNFRSF1B,TNFRSF1A,IFITM2,HLA-A,HLA-E,TAGLN2,SECTM1,CD37,AGTRAP,HCK,WAS,IL4R,CYBA,C5AR1,CNN2,TGFB1,GPSM3,ELF4
MSC	30	1.23e-10	5.193	ARCHS4--Coexpression	ZC3H12A,IER3,CMKLR1,HMOX1,CDKN1A,ANXA5,MMP14,PLSCR1,IL10RA,LAPTM5,TAP1,SOCS3,NFKB2,BCL3,TNFRSF1B,NPC2,IFI30,ICAM1,CD14,HCK,TLR2,C1QA,TYMP,CD68,C1QC,TYROBP,CXCL8,CXCL2,KYNU,GBP1
NR2F2	76	1.64e-10	2.581	ReMap--ChIP-seq	MYC,JUNB,IER3,RPL23,HSPG2,DDIT4,TXNIP,H3F3B,BTG2,RPLP0,ADAMTSL4,TEAD3,ANXA2,DUSP1,VAMP8,ANGPTL4,VAMP5,RPL10,HLA-DMA,RPS2,ZNF217,ZFP36,PIM1,SLC16A3,CISH,RPS8,NEAT1,SOCS3,BMF,MCL1,TNFRSF1A,ICAM1,RPS14,RPS18,MIR6883,SLC11A1,TAGLN2,PTTG1IP,SNHG19,MYL12A,HIST1H3H,HIST1H3B,ID1,ID3,HIST1H4F,SECTM1,CLIC1,AGTRAP,PER1,HIST1H2AE,HIST1H2AD,HIST1H2AG,HIST1H2AC,TGM2,HIST1H2AI,HIST1H2AH,HIST1H2AK,DPM3,HIST1H2BF…
VDR	76	1.64e-10	2.579	ReMap--ChIP-seq	MYC,ZC3H12A,JUNB,RPL23,DDIT4,H3F3B,CDKN1A,BTG2,BTG1,ANXA2,DUSP1,VAMP8,RPL10,RPL12,APOLD1,RPS2,FMOD,ZFP36,SLC16A3,RPS8,NEAT1,SOCS3,IGFBP7,BMF,MCL1,NFKB2,BCL3,TNFRSF1A,C1S,TNFRSF6B,RPS11,MIR6883,SNHG19,HIST1H3H,CD14,HIST1H3B,GADD45B,ID1,ID3,HIST1H4F,ZFAS1,SECTM1,TYMP,CD74,PER1,TTC6,CD68,RGS1,HIST1H2AE,HIST1H2AD,HIST1H2AG,HIST1H2AC,TGM2,HIST1H2AI,HIST1H2AH,HIST1H2AK,TMEM258,HIST1H2BF,ODF3B,HIST1H2BE…
GCM1	30	2.78e-10	5.193	GTEx--Coexpression	SPI1,FPR1,LYN,PYGL,HCLS1,LAPTM5,CSF3R,NCF4,TNFRSF10C,TBXAS1,ITGB2,FCGR1A,FCGR2A,IFITM2,SLC11A1,HBB,SECTM1,FCER1G,AGTRAP,HBA2,HCK,TLR2,WAS,CD300A,TYROBP,HIST1H2BC,C5AR2,C5AR1,CSF2RB,GPSM3
BATF3	30	2.78e-10	5.193	GTEx--Coexpression	MTHFD2,HLA-DQA1,GPR183,LRRC32,HLA-DPA1,PLSCR1,HLA-DMA,HLA-DMB,PSMB9,MAP3K8,TAP1,NFKB2,CDK2,BCL3,HLA-DRA,ADAMTS9,IFI16,IFITM1,TNFRSF6B,ICAM1,TRIM22,OSMR,CD74,CD86,CD93,ARID5A,MSN,TNFAIP3,STOM,GBP1
ZNF552	30	2.78e-10	5.193	GTEx--Coexpression	SPI1,PLBD1,FPR1,LYN,SULT1B1,PYGL,HCLS1,LAPTM5,CSF3R,NCF4,SLA,TNFRSF10C,TBXAS1,FCGR2A,IFITM2,HBB,SECTM1,CLIC1,FCER1G,AGTRAP,HCK,TLR2,WAS,TYROBP,HIST1H2BC,C5AR2,CSF2RB,CASP4,GPSM3,ELF4
PPARG	75	3.2e-10	2.553	ReMap--ChIP-seq	MYC,JUNB,RPL23,HSPG2,DDIT4,TXNIP,RPL27,HMOX1,S100A10,LYZ,BTG1,RPLP0,ADAMTSL4,ANXA1,ANXA2,DUSP1,IFNGR1,ANXA5,EMP1,ANGPTL4,SCARNA13,AOC3,ZNF217,ZFP36,TUBB6,PIM1,NEAT1,SOCS3,MCL1,TNFRSF10B,BCL3,NFE2L2,TNFRSF1A,RAB20,IL1R1,ACSL5,TM4SF1,MALL,TAGLN2,MYL12A,CD14,HIST1H3B,GADD45B,ID1,HIST1H4F,NFIL3,GABRE,HIST1H2AE,HIST1H2AD,HIST1H2AC,TGM2,IL4R,GEM,DPM3,HIST1H2BF,HIST1H2BG,HIST1H2BB,HIST1H2BD,HIST1H2BC,TG…
SOX13	75	3.28e-10	2.549	ReMap--ChIP-seq	IER3,RPL23,DDIT4,TXNIP,HMOX1,LYZ,CP,CDKN1A,HIST2H2AB,TIMP3,ANXA2,DUSP1,ELOVL5,SCARNA13,HLA-DMA,RPS15A,RPS2,ZNF217,PIM1,MAP3K8,SLC16A3,CISH,IGFBP3,NEAT1,SOCS3,BMF,MCL1,TNFRSF10B,NFE2L2,MIR6843,RPS11,MIR6883,IL1R1,SLC11A1,ACSL5,TM4SF1,PTTG1IP,MYL12A,HIST1H3B,ID1,ID3,HIST1H4C,HIST1H4F,CLIC1,FCER1G,IL17RB,TYMP,NFIL3,PER1,TTC6,CD68,HIST1H2AE,HIST1H2AD,HIST1H2AC,IL4R,DPM3,HIST1H2BF,ODF3B,HIST1H2BE,HIST…
FOXF1	29	5e-10	5.038	ARCHS4--Coexpression	MYL9,TIMP1,TEAD3,ANXA5,MMP14,FSTL1,TUBB6,IGFBP5,TNFRSF11B,IGFBP7,ADAMTS1,C1S,MFAP4,IL1R1,OSMR,TAGLN,HGF,LOX,LTBP2,NID1,LTBP1,FBLN5,CALD1,TGFBI,BDKRB2,LATS2,COL6A3,THBS1,VIM
PRRX1	29	5e-10	5.038	ARCHS4--Coexpression	PXDC1,MYL9,LRRC32,TIMP3,EMP1,MMP14,FSTL1,FMOD,TNC,IGFBP5,IGFBP7,ADAMTS1,C1S,MFAP4,IL1R1,OSMR,TAGLN,LOX,USP53,LTBP2,NID1,LTBP1,FBLN5,CALD1,TGFBI,BDKRB2,COL6A3,THBS1,VIM
ZNF469	29	5e-10	5.038	ARCHS4--Coexpression	PXDC1,HSPG2,MYL9,TEAD3,MMP14,FSTL1,TNC,TUBB6,SLC16A3,IGFBP5,IGFBP7,WDR1,ADAMTS1,ITGA5,FOXF1,OSMR,TAGLN,LOX,LTBP2,NID1,LTBP1,FBLN5,CALD1,TGFBI,BDKRB2,ACTA2,LATS2,COL6A3,THBS1
NR1H2	29	5.17e-10	5.019	ARCHS4--Coexpression	SPI1,ZC3H12A,JUNB,HCLS1,LAPTM5,NCF4,TAP1,NFKB2,BCL3,WDR1,ITGB2,TNFRSF1B,TNFRSF1A,HLA-A,HLA-E,TAGLN2,SECTM1,CD37,HCK,WAS,TYMP,CD68,ARID5A,CYBA,TYROBP,TGFB1,MSN,GPSM3,ELF4
ZNF524	29	5.17e-10	5.019	ARCHS4--Coexpression	SPI1,FPR1,S100A11,HCLS1,LAPTM5,NCF4,TAP1,TNFRSF10C,BCL3,ITGB2,TNFRSF1B,TNFRSF1A,IFITM2,HLA-A,HLA-E,TAGLN2,GYPC,SECTM1,CD37,HCK,WAS,TYMP,CYBA,TYROBP,C5AR1,CNN2,TGFB1,GPSM3,ELF4
TSHZ3	29	5.17e-10	5.019	ARCHS4--Coexpression	SPI1,PXDC1,MYL9,VAMP8,MMP14,FSTL1,TNC,IGFBP5,IGFBP7,CPZ,ADAMTS1,MFAP4,RPS18,IL1R1,KCTD12,FOXF1,TAGLN,LOX,C5AR1,LTBP2,NID1,LTBP1,FBLN5,CALD1,TGFBI,BDKRB2,LATS2,COL6A3,VIM
BACH1	29	5.17e-10	5.019	ARCHS4--Coexpression	NAMPT,TXNIP,PLBD1,FPR1,LYN,LYZ,HCLS1,FAM129A,IL10RA,LAPTM5,SOCS3,MCL1,TNFRSF10C,TBXAS1,ITGB2,FCGR3A,TNFRSF1B,FGL2,FCGR2C,HCK,TLR2,CD68,CD93,C5AR1,CXCL8,CASP4,CASP1,SRGN,ELF4
USF1	29	5.36e-10	5.001	ARCHS4--Coexpression	SPI1,TXNIP,FPR1,LYN,HCLS1,LAPTM5,CSF3R,NCF4,MCL1,TNFRSF10C,BCL3,ITGB2,FCGR3A,TNFRSF1B,HLA-A,HLA-E,SECTM1,CD37,HCK,WAS,TYMP,IL4R,CYBA,TYROBP,C5AR1,FGF23,TGFB1,GPSM3,ELF4
PAX6	74	5.83e-10	2.528	ReMap--ChIP-seq	RPL34,RPL23,DDIT4,RPL27,H3F3B,RPLP0,HIST2H2AB,ANXA1,ANXA2,DUSP1,EMP1,F3,VAMP8,VAMP5,GAS5,RPL10,RPL12,APOLD1,RPS2,RPL17,AOC3,RPS8,NEAT1,MCL1,BCL3,TNFRSF1A,RPL37A,RPL35A,RAB13,TNFRSF6B,SOX2,RPS14,RPS11,TM4SF1,TAGLN2,SNHG19,MYL12A,HIST1H3H,HIST1H3B,GADD45B,RPS27,RPS29,ID1,ID4,ID3,HIST1H4C,HIST1H4F,ZFAS1,CD68,HIST1H2AE,HIST1H2AD,HIST1H2AG,HIST1H2AC,TGM2,HIST1H2AI,HIST1H2AH,HIST1H2AK,GEM,HIST1H2BF,HIS…
ZNF175	74	6.72e-10	2.517	ReMap--ChIP-seq	JUNB,IER3,HSPG2,DDIT4,TXNIP,RPL27,CFB,HMOX1,H3F3B,LYZ,CDKN1A,TMEM52,ADAMTSL4,DUSP1,VAMP8,MMP14,ANGPTL4,VAMP5,HLA-DMA,RPS2,LAPTM5,ZNF217,ZFP36,PIM1,SLC16A3,CISH,NEAT1,SOCS3,BMF,PLTP,MCL1,BCL3,TNFRSF1A,PSAT1,ICAM1,MIR6883,IL1R1,SLC11A1,ACSL5,TM4SF1,PTTG1IP,MYL12A,HIST1H3H,HIST1H3B,ID1,ID3,HIST1H4C,SECTM1,CLIC1,TYMP,NFIL3,PER1,HIST1H2AE,HIST1H2AD,HIST1H2AC,HIST1H2AI,HIST1H2AK,DPM3,HIST1H2BF,ODF3B,HI…
GATA4	74	6.72e-10	2.513	ReMap--ChIP-seq	MYC,JUNB,RPL23,HSPG2,DDIT4,FPR1,HMOX1,S100A10,LYZ,CP,ANXA2,DUSP1,ANXA5,VAMP8,VAMP5,APOLD1,RPS2,FABP5,FABP7,ZNF217,ZFP36,PIM1,MAP3K8,SLC16A3,NEAT1,SOCS3,CDK2,BCL3,TNFRSF1A,RAB13,MIR6883,TM4SF1,TAGLN2,PTTG1IP,HIST1H3H,HIST1H3B,ID1,ID3,HIST1H4C,HIST1H4F,ZFAS1,SECTM1,TYMP,NFIL3,PER1,TTC6,HIST1H2AE,HIST1H2AD,HIST1H2AC,HIST1H2AI,HIST1H2AK,DPM3,HIST1H2BF,ODF3B,HIST1H2BE,RELL1,HIST1H2BG,HIST1H2BB,HIST1H2…
ARID3A	74	6.72e-10	2.511	ReMap--ChIP-seq	MYC,JUNB,IER3,RPL23,DDIT4,TXNIP,RPL27,HMOX1,H3F3B,BTG2,DUSP1,ELOVL5,VAMP8,VAMP5,SCARNA13,APOLD1,HLA-DMA,RPS2,LAPTM5,ZNF217,ZFP36,PIM1,SLC16A3,NEAT1,BMF,PLTP,MCL1,RAB13,ICAM1,MIR6883,IL1R1,MYL12A,HIST1H3H,HIST1H3B,GADD45B,RPS29,ID1,ID3,HIST1H4C,HIST1H4F,CLIC1,FCER1G,AIF1,TYMP,PER1,HIST1H2AE,HIST1H2AD,HIST1H2AG,HIST1H2AC,HIST1H2AI,HIST1H2AH,HIST1H2AK,TMEM258,HIST1H2BF,ODF3B,HIST1H2BE,HIST1H2BG,HIST…
FOXM1	74	6.72e-10	2.51	ReMap--ChIP-seq	MYC,JUNB,IER3,MTHFD2,DDIT4,TXNIP,S100A10,H3F3B,GPR183,BTG1,RPLP0,HIST2H2AB,JPH2,ANXA1,ANXA2,VAMP8,SCARNA13,RPL10,APOLD1,RPS15A,ZNF217,TNC,ZFP36,PIM1,RPS8,NEAT1,BMF,MCL1,NFKB2,BCL3,RAB13,RPS14,MIR6883,TM4SF1,TAGLN2,MYL12A,HIST1H3H,HIST1H3B,GADD45B,RPS27,RPS29,ID1,ID3,HIST1H4C,HIST1H4F,ZFAS1,CD74,PER1,HIST1H2AE,HIST1H2AD,HIST1H2AG,HIST1H2AC,HIST1H2AI,HIST1H2AH,HIST1H2AK,GEM,HIST1H2BF,HIST1H2BE,HIST…
ATF6	29	1.15e-09	5.001	GTEx--Coexpression	SPI1,NAMPT,PLBD1,FPR1,LYN,PYGL,HCLS1,PLP2,CSF3R,NCF4,SLA,TNFRSF10C,TBXAS1,TNFRSF1A,FCGR1A,FCGR2A,IFITM2,SECTM1,CLIC1,FCER1G,AGTRAP,HCK,TLR2,TYROBP,C5AR2,CSF2RB,CNN2,CASP4,ELF1
ZBTB34	29	1.15e-09	5.001	GTEx--Coexpression	SPI1,PLBD1,FPR1,LYN,PYGL,HCLS1,LAPTM5,CSF3R,NCF4,SLA,TNFRSF10C,TBXAS1,ITGB2,FCGR2A,IFITM2,SLC11A1,HBB,SECTM1,FCER1G,AGTRAP,HCK,TLR2,WAS,TYROBP,C5AR2,CSF2RB,CASP1,GPSM3,SRGN
NFE4	29	1.15e-09	5.001	GTEx--Coexpression	SPI1,PLBD1,FPR1,PYGL,HCLS1,LAPTM5,CSF3R,NCF4,SLA,TNFRSF10C,TBXAS1,ITGB2,FCGR1A,FCGR2A,IFITM2,HBB,SECTM1,FCER1G,AGTRAP,HBA2,HCK,TLR2,WAS,TYROBP,HIST1H2BC,C5AR2,CSF2RB,GPSM3,SRGN
MEF2C	73	1.23e-09	2.485	ReMap--ChIP-seq	NAMPT,IER3,DDIT4,HLA-DQA1,GPR183,CDKN1A,BTG2,BTG1,ADAMTSL4,IFNGR1,HCST,FAM129A,APOLD1,HLA-DMB,CTBP1-AS,RPS2,LAPTM5,PSMB9,ZFP36,PIM1,TAP1,NEAT1,MCL1,BCL3,MOXD1,ITGB2,C1S,TNFRSF6B,ICAM1,PEG10,MIR6883,IL1R1,MYL12A,HIST1H3H,HIST1H3B,GADD45B,ID3,HIST1H4C,HIST1H4F,ZFAS1,CD74,PER1,ITPRIP,RGS1,HIST1H2AE,HIST1H2AD,HIST1H2AG,HIST1H2AC,HIST1H2AI,HIST1H2AH,HIST1H2AK,ARID5A,TYROBP,HIST1H2BF,HIST1H2BE,HIST1H2B…
MEF2A	73	1.23e-09	2.485	ReMap--ChIP-seq	JUNB,IER3,MTHFD2,DDIT4,TXNIP,LYN,GPR183,CDKN1A,BTG2,BTG1,HIST2H2AB,ADAMTSL4,ANXA1,ANXA2,APOLD1,HLA-DMA,HLA-DMB,LAPTM5,PSMB9,ZNF217,ZFP36,PIM1,MAP3K8,TAP1,NEAT1,ECSCR,SOCS3,MCL1,MOXD1,MIR6883,TAGLN2,PLA1A,MYL12A,HIST1H3H,HIST1H3B,RPS29,ID3,HIST1H4C,HIST1H4F,CD74,PER1,CD86,ITPRIP,RGS1,HIST1H2AE,HIST1H2AD,HIST1H2AG,HIST1H2AC,HIST1H2AI,HIST1H2AH,HIST1H2AK,ARID5A,CYBA,HIST1H2BF,HIST1H2BE,HIST1H2BG,HIS…
POU2F2	73	1.31e-09	2.477	ReMap--ChIP-seq	SPI1,ZC3H12A,JUNB,DDIT4,RPL27,HLA-DQA1,LYN,H3F3B,GPR183,PYDC1,CDKN1A,BTG2,BTG1,ADAMTSL4,HCST,APOLD1,HLA-DMA,HLA-DMB,RPS2,LAPTM5,ZFP36,PIM1,MAP3K8,SLC16A3,RPS8,NEAT1,SOCS3,BMF,MCL1,NFKB2,BCL3,TNFRSF1B,IFITM1,IFITM2,TNFRSF6B,IFI30,ICAM1,RPS14,RPL18A,RPS11,MIR6883,B2M,PLA1A,HIST1H3B,GADD45B,ID3,HIST1H4F,ZFAS1,TYMP,CD74,PER1,CD68,HIST1H2AE,HIST1H2AD,CD300A,HIST1H2AK,ARID5A,CYBA,TYROBP,HIST1H2BF,ODF3B…
FOXC2	28	2.14e-09	4.846	ARCHS4--Coexpression	PXDC1,HSPG2,MYL9,ANXA2,MMP14,FSTL1,TUBB6,EFEMP1,ECSCR,IGFBP7,WDR1,ADAMTS1,VWF,ITGA5,COL8A1,OSMR,TAGLN,LOX,LTBP2,NID1,LTBP1,CALD1,TGFBI,ACTA2,LATS2,COL6A3,THBS1,VIM
ATOH8	28	2.14e-09	4.846	ARCHS4--Coexpression	PXDC1,HSPG2,MYL9,LRRC32,JPH2,TIMP3,MMP14,FSTL1,AOC3,FMOD,IGFBP3,IGFBP7,ADAMTS1,ITGA5,C1S,ID1,CHRDL1,TAGLN,LOX,LTBP2,NID1,FBLN5,CALD1,TGFBI,COL6A3,THBS1,DES,VIM
SOX6	72	2.19e-09	2.46	ReMap--ChIP-seq	MYC,JUNB,IER3,RPL23,DDIT4,TXNIP,RPL27,FPR1,H3F3B,BTG2,ADAMTSL4,ANXA1,SLC2A12,VAMP5,RPS2,LAPTM5,ZNF217,ZFP36,TUBB6,PIM1,MAP3K8,SLC16A3,CISH,NEAT1,SOCS2,MCL1,TNFRSF10B,TNFRSF1A,MBOAT1,RAB13,RPS11,MIR6883,IL1R1,SLC11A1,TAGLN2,GYPC,PTTG1IP,HIST1H3H,HIST1H3B,ID1,ID3,HIST1H4F,HBB,CLIC1,AIF1,PER1,HIST1H2AE,HIST1H2AD,HIST1H2AG,HIST1H2AC,HIST1H2AI,HIST1H2AH,HIST1H2AK,HIST1H2BF,HIST1H2BE,HIST1H2BG,HIST1H2B…
KLF10	28	2.2e-09	4.828	ARCHS4--Coexpression	ZC3H12A,JUNB,H3F3B,BTG3,BTG2,DUSP1,PLSCR1,HLA-DMA,ZFP36,MAP3K8,MCL1,NFE2L2,CEBPD,RPL35A,TM4SF1,GADD45B,SGK1,NFIL3,CD74,TMEM176B,PER1,ITPRIP,ARID5A,GEM,ZFP36L1,NFKBIA,CXCL2,ELF1
HHEX	28	2.2e-09	4.828	ARCHS4--Coexpression	SPI1,TXNIP,PLBD1,FPR1,LYN,VAMP8,HCLS1,LAPTM5,CSF3R,NCF4,PIM1,TNFRSF10C,TBXAS1,PECAM1,ANGPT1,IFITM2,TAGLN2,CD37,CLIC1,HCK,WAS,AIF1,CD74,CYBA,ZFP36L2,TGFB1,GPSM3,ELF4
SP140	28	2.2e-09	4.828	ARCHS4--Coexpression	TXNIP,LYN,HLA-DPA1,HCLS1,HLA-DMB,IL10RA,LAPTM5,PSMB9,SLA,TAP1,ITGB2,TNFRSF1B,IFI16,B2M,TRIM22,HLA-A,HLA-E,CD37,HCK,WAS,IL4R,CYBA,CASP4,CASP1,CYTIP,GPSM3,ELF1,GBP2
PPARD	28	2.2e-09	4.828	ARCHS4--Coexpression	ZC3H12A,PXDC1,S100A11,MMP14,SLC16A3,NFKB2,BCL3,WDR1,ITGB2,TNFRSF1B,TNFRSF1A,IFI30,ICAM1,SLC11A1,CD14,FCER1G,TLR2,C1QB,C1QA,TYMP,CD68,C1QC,IL4R,TYROBP,C5AR1,TGFB1,RHBDF2,ELF4
ZNF710	28	2.26e-09	4.811	ARCHS4--Coexpression	SPI1,PLBD1,FPR1,LYN,HCLS1,LAPTM5,CSF3R,NCF4,MCL1,TNFRSF10C,NFKB2,BCL3,ITGB2,FCGR3A,TNFRSF1B,TNFRSF1A,HLA-A,SECTM1,HCK,TLR2,WAS,TYMP,CYBA,TYROBP,C5AR1,TGFB1,GPSM3,ELF4
ZBTB48	28	2.26e-09	4.811	ARCHS4--Coexpression	SPI1,TXNIP,FPR1,LYN,HCLS1,LAPTM5,CSF3R,NCF4,TAP1,TNFRSF10C,ITGB2,TNFRSF1B,TNFRSF1A,IFITM2,HLA-A,HLA-E,SECTM1,CD37,HCK,WAS,TYMP,IL4R,CYBA,TYROBP,C5AR1,TGFB1,GPSM3,ELF4
ZBTB7B	28	2.26e-09	4.811	ARCHS4--Coexpression	SPI1,TXNIP,PLBD1,FPR1,LYN,HCLS1,CSF3R,NCF4,MCL1,TNFRSF10C,BCL3,ITGB2,FCGR3A,TNFRSF1B,TNFRSF1A,IFITM2,HLA-A,HLA-E,SECTM1,HCK,WAS,TYMP,IL4R,CYBA,C5AR1,TGFB1,GPSM3,ELF4
E2F7	72	2.33e-09	2.454	ReMap--ChIP-seq	JUNB,RPL23,DDIT4,MYL9,HMOX1,H3F3B,CDKN1A,HIST2H2AB,ADAMTSL4,ANXA2,DUSP1,ANXA5,F3,VAMP8,MMP14,ANGPTL4,GAS5,RPL10,CTBP1-AS,ZFP36,PIM1,SLC16A3,IGFBP5,NEAT1,SOCS2,SOCS3,BMF,MCL1,TNFRSF10B,BCL3,ADAMTS1,TNFRSF1A,ITGA5,TNFRSF6B,RPS14,RPS11,MIR6883,IL1R1,SLC11A1,TM4SF1,TAGLN2,HIST1H3B,FOXF1,ID1,ID3,HIST1H4C,TYMP,PER1,CD68,HIST1H2AD,HIST1H2AG,HIST1H2AC,HIST1H2AH,HIST1H2BF,ODF3B,HIST1H2BE,HIST1H2BB,HIST1H2…
BCL11A	72	2.85e-09	2.44	ReMap--ChIP-seq	JUNB,IER3,DDIT4,H3F3B,GPR183,CDKN1A,BTG2,ADAMTSL4,VAMP8,HCST,RPL10,APOLD1,HLA-DMA,HLA-DMB,CTBP1-AS,RPS2,LAPTM5,PSMB9,ZFP36,MAP3K8,SLC16A3,NEAT1,SOCS3,MCL1,NFKB2,TNFRSF1B,TNFRSF6B,ICAM1,RPS11,MIR6883,B2M,TAGLN2,PLA1A,MYL12A,HIST1H3H,HIST1H3B,GADD45B,RPS29,ID3,HIST1H4F,ZFAS1,AIF1,TYMP,CD74,PER1,CD86,RGS1,HIST1H2AE,HIST1H2AD,HIST1H2AG,HIST1H2AI,HIST1H2AH,HIST1H2AK,CYBA,TYROBP,HIST1H2BF,ODF3B,HIST1H2…
STAT4	67	3.16e-09	2.681	Literature--ChIP-seq	MYC,NAMPT,JUNB,IER3,RPL27,S100A10,ANXA1,ANXA5,EMP1,MMP14,PLSCR1,FAM129A,IL10RA,PSMB9,PLP2,PROS1,SLA,ZFP36,MAP3K8,IL13RA1,CISH,TAP1,LIX1,SOCS3,MCL1,NFKB2,TBXAS1,WDR1,PECAM1,CEBPD,C1S,RAB20,ICAM1,B2M,SLC11A1,RUNX1,GYPC,HIST1H3B,GADD45B,HIST1H4C,CLIC1,AIF1,NFIL3,MPZL2,PER1,CD86,RGS1,HIST1H2AG,HIST1H2AC,HIST1H2AH,HIST1H2AK,ARID5A,CYBA,HIST1H2BB,HIST1H2BC,ZFP36L1,TGFB1,CASP1,CYTIP,HIST1H1C,ABCC4,ELF4,…
ZNF318	71	4.62e-09	2.424	ReMap--ChIP-seq	NAMPT,DDIT4,TXNIP,RPL27,CFB,FPR1,HMOX1,CDKN1A,BTG2,HIST2H2AB,ADAMTSL4,ANXA1,DUSP1,VAMP5,HLA-DMA,RPL17,LAPTM5,PSMB9,ZNF217,ZFP36,PIM1,MAP3K8,RPS8,TAP1,NEAT1,SOCS2,MCL1,BCL3,TNFRSF1A,ITGA5,C1S,RPL36A,RPS18,MIR6883,B2M,IL1R1,TAGLN2,GYPC,MYL12A,HIST1H3B,ID1,ID3,HIST1H4C,HIST1H4F,SECTM1,CLIC1,SGK1,AIF1,PER1,HIST1H2AE,HIST1H2AD,HIST1H2AC,ARID5A,HIST1H2BF,HIST1H2BE,HIST1H2BG,HIST1H2BB,HIST1H2BC,ZFP36L2,…
CREB3	71	4.64e-09	2.422	ReMap--ChIP-seq	SPI1,DDIT4,TXNIP,CFB,FPR1,HMOX1,H3F3B,BTG2,RPLP0,ADAMTSL4,DUSP1,ELOVL5,IFNGR1,LAPTM5,ZNF217,PLP2,CSF1,LEPR,PIM1,SLC16A3,CISH,NEAT1,KCNE4,BMF,MCL1,IFI16,MBOAT1,IFITM1,IFITM2,RPS18,IL1R1,GYPC,PTTG1IP,HIST1H3H,HIST1H3B,HIST1H4F,SECTM1,CLIC1,HBA2,HBA1,SGK1,TYMP,HIST1H2AE,HIST1H2AD,HIST1H2AG,HIST1H2AI,HIST1H2AH,CD300A,HIST1H2AK,TMEM258,HIST1H2BF,ODF3B,HIST1H2BE,HIST1H2BG,HIST1H2BB,HIST1H2BD,C5AR2,ZFP3…
ETS1	28	4.83e-09	4.828	GTEx--Coexpression	LRRC32,TIMP3,HLA-DPA1,IFNGR1,PLSCR1,HLA-DMA,HLA-DMB,IL10RA,MAP3K8,ECSCR,TNFRSF10B,HLA-DRA,VWF,IFI16,B2M,TRIM22,IL1R1,HLA-A,HLA-E,CD74,CD93,MSN,TMEM35B,MS4A7,TNFAIP3,ELF1,ELF4,STOM
GFI1B	28	4.88e-09	4.811	GTEx--Coexpression	SPI1,PLBD1,FPR1,HCST,LAPTM5,NCF4,TNFRSF10C,TBXAS1,ITGB2,FCGR1A,GYPC,HBB,SECTM1,FCER1G,AGTRAP,HBA2,HBA1,HCK,WAS,CD300A,TYROBP,HIST1H2BC,C5AR2,C5AR1,TGFB1,CYTIP,GPSM3,HIST1H2BJ
NFE2	28	4.88e-09	4.811	GTEx--Coexpression	SPI1,PLBD1,FPR1,PYGL,HCLS1,LAPTM5,CSF3R,NCF4,SLA,TNFRSF10C,TBXAS1,ITGB2,FCGR1A,FCGR2A,IFITM2,HBB,SECTM1,FCER1G,AGTRAP,HBA2,HCK,TLR2,WAS,CYBA,TYROBP,C5AR2,CSF2RB,GPSM3
ZNF207	71	5.07e-09	2.415	ReMap--ChIP-seq	ZC3H12A,JUNB,IER3,RPL23,DDIT4,HMOX1,LYN,H3F3B,BTG2,IFNGR1,HCST,APOLD1,CTBP1-AS,RPS2,IL10RA,LAPTM5,PSMB9,NCF4,ZFP36,SLC16A3,RPS8,TAP1,NEAT1,MCL1,NFKB2,TNFRSF1B,RAB13,TNFRSF6B,IFI30,ICAM1,RPL18A,RPS18,MIR6883,B2M,PLA1A,HIST1H3H,HIST1H3B,GADD45B,RPS27,HIST1H4F,ZFAS1,CLIC1,AIF1,TYMP,CD74,PER1,CD68,RGS1,HIST1H2AE,HIST1H2AD,HIST1H2AC,HIST1H2AI,HIST1H2AK,ARID5A,TYROBP,HIST1H2BF,ODF3B,HIST1H2BG,HIST1H2BB…
PBX3	71	5.54e-09	2.408	ReMap--ChIP-seq	MYC,ZC3H12A,JUNB,IER3,DDIT4,H3F3B,HAMP,CDKN1A,BTG1,HIST2H2AB,ADAMTSL4,ANXA2,DUSP1,CDC42EP5,RPL10,RPL12,APOLD1,HLA-DMA,RPS2,LAPTM5,PLP2,ZFP36,SLC16A3,NEAT1,SOCS3,MCL1,NFKB2,BCL3,TNFRSF1A,TNFRSF6B,ICAM1,RPS18,RPS11,MIR6883,IL1R1,HIST1H3H,HIST1H3B,GADD45B,ID1,ID3,HIST1H4F,CLIC1,TYMP,CD74,PER1,HIST1H2AE,HIST1H2AD,HIST1H2AC,TGM2,HIST1H2AI,HIST1H2AK,HIST1H2BF,ODF3B,HIST1H2BE,HIST1H2BG,HIST1H2BB,HIST1H2…
TAL1	71	5.97e-09	2.399	ReMap--ChIP-seq	SPI1,JUNB,HSPG2,DDIT4,ORAI1,LYN,BTG2,HIST2H2AB,LRRC32,DUSP1,ELOVL5,ANGPTL4,VAMP5,SCARNA13,APOLD1,LAPTM5,ZNF217,CSF1,ZFP36,TUBB6,PIM1,MAP3K8,SLC16A3,CISH,NEAT1,SOCS3,PLTP,WDR1,ITGB3,TNFRSF1B,TNFRSF1A,ITGA5,PI16,ICAM1,RPS11,IL1R1,SLC11A1,TAGLN2,GYPC,PTTG1IP,MYL12A,HIST1H3B,ID1,ID3,HIST1H4F,HBB,PER1,ITPRIP,HIST1H2AE,HIST1H2AD,TGM2,CD93,HIST1H2AK,DPM3,HIST1H2BF,HIST1H2BE,HIST1H2BG,HIST1H2BB,HIST1H2BD…
OSR1	27	8.25e-09	4.673	ARCHS4--Coexpression	PXDC1,MYL9,TEAD3,EMP1,MMP14,FSTL1,TUBB6,IGFBP5,IGFBP7,OGN,CPZ,ADAMTS1,C1S,MFAP4,IL1R1,FOXF1,OSMR,TAGLN,LOX,LTBP2,NID1,LTBP1,FBLN5,CALD1,TGFBI,BDKRB2,COL6A3
CREBL2	27	8.79e-09	4.656	ARCHS4--Coexpression	CMKLR1,MS4A4A,HLA-DPA1,MS4A6A,HLA-DMB,IL10RA,LAPTM5,IL13RA1,ITGB2,NPC2,FGL2,IFI30,HLA-A,KCTD12,CD14,MSR1,CTSH,FCER1G,HCK,TLR2,C1QB,C1QA,CD68,C1QC,CD86,TYROBP,MS4A7
NRF1	27	9.28e-09	4.639	ARCHS4--Coexpression	SPI1,TXNIP,FPR1,BTG1,HCLS1,FAM129A,IL10RA,LAPTM5,NCF4,PIM1,TAP1,TNFRSF10C,NFKB2,TNFRSF1B,MCM6,IFITM2,HLA-A,HLA-E,CD37,HCK,WAS,IL4R,MSN,CYTIP,GPSM3,ELF1,GBP2
FOXO4	27	9.28e-09	4.639	ARCHS4--Coexpression	SPI1,TXNIP,PLBD1,FPR1,LYN,ADAMTSL4,HCLS1,FAM129A,CSF3R,NCF4,PIM1,MCL1,TNFRSF10C,ITGB2,HLA-A,HLA-E,GYPC,HBB,SECTM1,HBA2,HBA1,HCK,WAS,TGFB1,YBX3,GPSM3,ELF4
OSR2	27	9.37e-09	4.622	ARCHS4--Coexpression	PXDC1,MYL9,TEAD3,FSTL1,FMOD,IGFBP5,TNFRSF11B,OGN,CPZ,ADAMTS1,C1S,MFAP4,PI16,IL1R1,OSMR,TAGLN,LOX,USP53,LTBP2,NID1,FBLN5,CALD1,LMOD1,BDKRB2,LATS2,COL6A3,THBS1
ZNF75A	27	9.37e-09	4.622	ARCHS4--Coexpression	RPL29,HIST2H2AA3,HIST2H2AA4,HIST2H2AB,HIST2H2BF,RPL17,FCGR2A,HIST2H3A,HIST2H3C,HIST1H3H,HIST1H3B,HIST1H2AE,HIST1H2AD,HIST1H2AG,HIST1H2AC,HIST1H2AI,HIST1H2AH,HIST1H2BF,HIST1H2BE,RELL1,HIST1H2BG,HIST1H2BB,HIST1H2BD,HIST1H2BC,HIST1H1C,HIST4H4,HIST1H2BJ
NFYC	27	9.37e-09	4.622	ARCHS4--Coexpression	SPI1,PLBD1,FPR1,LYN,HCLS1,FSTL1,LAPTM5,CSF3R,NCF4,TNFRSF10C,ITGB2,TNFRSF1B,IFITM2,HLA-E,SECTM1,CD37,FCER1G,AGTRAP,HCK,TLR2,WAS,CYBA,TYROBP,C5AR1,TGFB1,GPSM3,ELF4
SP2	27	9.37e-09	4.622	ARCHS4--Coexpression	SPI1,FPR1,LYN,HCLS1,LAPTM5,CSF3R,NCF4,TNFRSF10C,NFKB2,BCL3,ITGB2,TNFRSF1B,IFITM2,HLA-A,HLA-E,TAGLN2,SECTM1,CD37,HCK,WAS,IL4R,C5AR1,CNN2,TGFB1,MSN,GPSM3,ELF4
ZBTB17	27	9.37e-09	4.622	ARCHS4--Coexpression	SPI1,ZC3H12A,IL10RA,LAPTM5,NCF4,SLC16A3,SOCS3,NFKB2,BCL3,WDR1,ITGB2,TNFRSF1B,IFI30,ICAM1,HLA-A,CD14,HCK,WAS,TYMP,CD68,IL4R,CYBA,TYROBP,C5AR1,TGFB1,GPSM3,ELF4
ZNF827	27	9.37e-09	4.622	ARCHS4--Coexpression	SPI1,PLBD1,S100A11,VANGL2,PYGL,VAMP8,HCLS1,LAPTM5,WDR1,ITGB2,TNFRSF1B,IFI30,SOX2,HLA-E,TAGLN2,MYL12A,ID4,CLIC1,FCER1G,HCK,TYMP,CD68,CYBA,TYROBP,TGFB1,GPSM3,ELF4
FOXK2	70	1.13e-08	2.369	ReMap--ChIP-seq	SPI1,JUNB,IER3,RPL23,HSPG2,DDIT4,TXNIP,HMOX1,H3F3B,CP,BTG2,ANXA1,DUSP1,VAMP8,ANGPTL4,VAMP5,SCARNA13,HLA-DMA,ZNF217,ZFP36,PIM1,CISH,NEAT1,BMF,PLTP,TNFRSF1A,RAB13,RPS18,MIR6883,GYPC,HIST1H3H,HIST1H3B,RPS27,RPS29,ID1,HIST1H4C,HIST1H4F,HBB,SECTM1,CLIC1,AIF1,PER1,CD68,HIST1H2AE,HIST1H2AD,HIST1H2AG,HIST1H2AC,HIST1H2AI,HIST1H2AH,HIST1H2AK,HIST1H2BF,HIST1H2BE,HIST1H2BG,HIST1H2BB,HIST1H2BD,HIST1H2BC,C5AR2…
ETV4	70	1.13e-08	2.369	ReMap--ChIP-seq	JUNB,IER3,RPL23,HSPG2,DDIT4,TXNIP,RPL27,RPL29,HMOX1,LYZ,CP,CDKN1A,HIST2H2AB,TMEM52,DUSP1,VAMP8,VAMP5,SCARNA13,RPL10,HLA-DMA,RPS2,CSF1,ZFP36,MAP3K8,SLC16A3,CISH,NEAT1,PLTP,MCL1,BCL3,TNFRSF1A,RPS11,MIR6883,SLC11A1,TM4SF1,PTTG1IP,SNHG19,HIST1H3H,HIST1H3B,GADD45B,ID1,HIST1H4C,SECTM1,CLIC1,FCER1G,IL17RB,TYMP,PER1,HIST1H2AE,HIST1H2AD,HIST1H2AC,IL4R,HIST1H2AI,HIST1H2AK,DPM3,HIST1H2BF,HIST1H2BE,HIST1H2BG…
FOXA2	70	1.13e-08	2.369	ReMap--ChIP-seq	MYC,JUNB,HSPG2,DDIT4,TXNIP,RPL27,HMOX1,S100A10,LYZ,CP,BTG1,ADAMTSL4,ANXA2,DUSP1,VAMP8,VAMP5,SCARNA13,APOLD1,ZNF217,ZFP36,PIM1,NEAT1,FOXO1,BMF,MCL1,BCL3,NFE2L2,MIR6843,TNFRSF1A,MIR6883,IL1R1,SLC11A1,TM4SF1,MYL12A,HIST1H3H,HIST1H3B,ID1,ID3,HIST1H4C,HIST1H4F,YAP1,PER1,TTC6,HIST1H2AE,HIST1H2AD,HIST1H2AG,HIST1H2AC,HIST1H2AI,HIST1H2AH,HIST1H2AK,DPM3,HIST1H2BF,HIST1H2BE,HIST1H2BG,HIST1H2BB,HIST1H2BD,HIS…
ERG	27	1.85e-08	4.656	GTEx--Coexpression	PXDC1,CMKLR1,CLDN5,LRRC32,TIMP3,APOLD1,AOC3,FMOD,EFEMP1,ECSCR,IGFBP7,OGN,VWF,MFAP4,MGP,TM4SF1,KCTD12,OSMR,YAP1,CD93,LTBP2,LTBP1,FBLN5,MSN,LATS2,STOM,ACKR1
NME2	27	1.85e-08	4.656	GTEx--Coexpression	RPL30,RPL34,RPL39,RPL23,RPL24,RPL27,RPL29,RPLP0,ANXA2,GAS5,RPL10,RPL12,RPS15A,RPS2,RPL17,RPL37A,RPL36A,RPL35A,RAB13,RPS14,RPL18A,RPS18,RPS11,RPS29,ZFAS1,TMEM258,EEF1G
ZBTB21	27	1.85e-08	4.639	GTEx--Coexpression	MYC,ZC3H12A,PXDC1,JUNB,BTG3,CDKN1A,BTG1,DUSP1,ZFP36,MAP3K8,TNFRSF10B,CDK2,ADAMTS1,CEBPD,GADD45B,OSMR,NFIL3,PER1,ITPRIP,ARID5A,GEM,ZFP36L1,B4GALT1,TNFAIP3,TGIF1,LATS2,WEE1
TBX4	27	1.85e-08	4.639	GTEx--Coexpression	CLDN5,LRRC32,TIMP3,HLA-DPA1,IFNGR1,HLA-DMA,AOC3,SAT1,ECSCR,ANGPT1,MFAP4,ICAM1,B2M,IL1R1,HLA-E,TAGLN2,PLA1A,MSR1,FOXF1,CTSH,IL4R,CD93,HGF,ADGRG6,MSN,NFKBIA,STOM
SP100	27	1.85e-08	4.622	GTEx--Coexpression	HLA-DQA1,LYN,HLA-DPA1,IFNGR1,PLSCR1,HLA-DMA,HLA-DMB,PSMB9,TAP1,TNFRSF10B,NFKB2,HLA-DRA,IFI16,IFITM1,B2M,TRIM22,HLA-A,CLIC1,PARP4,CD74,CD86,CNN2,MSN,TMEM35B,CASP4,ELF1,ELF4
E2F2	27	1.85e-08	4.622	GTEx--Coexpression	SPI1,PLBD1,S100A11,LYN,HCST,LAPTM5,NCF4,TBXAS1,ITGB2,GYPC,HBB,CLIC1,HBA2,HBA1,HCK,WAS,HIST1H2AI,CD300A,CYBA,TYROBP,HIST1H2BC,CASP1,CYTIP,GPSM3,RHBDF2,ELF4,HIST1H2BJ
ZNF230	27	1.85e-08	4.622	GTEx--Coexpression	SPI1,PLBD1,FPR1,LYN,PYGL,HCLS1,LAPTM5,CSF3R,NCF4,SLA,TNFRSF10C,TBXAS1,FCGR1A,FCGR2A,IFITM2,HBB,SECTM1,FCER1G,AGTRAP,HCK,TLR2,WAS,TYROBP,C5AR2,CSF2RB,GPSM3,SRGN
ZEB2	69	2.13e-08	2.342	ReMap--ChIP-seq	MYC,JUNB,IER3,DDIT4,TXNIP,RPL27,RPL29,FPR1,LYN,GPR183,HAMP,CDKN1A,BTG2,ADAMTSL4,ANXA1,DUSP1,ELOVL5,SLC2A12,VAMP8,VAMP5,ZNF217,ZFP36,PIM1,SLC16A3,CISH,NEAT1,SOCS3,BMF,TNFRSF1A,MBOAT1,ICAM1,RPS14,MIR6883,SLC11A1,TAGLN2,PTTG1IP,MYL12A,HIST1H3H,HIST1H3B,ID1,ID3,HIST1H4F,ZFAS1,SECTM1,CLIC1,FCER1G,PER1,CD68,HIST1H2AE,HIST1H2AD,HIST1H2AG,HIST1H2AI,HIST1H2AH,HIST1H2BF,HIST1H2BE,HIST1H2BG,HIST1H2BB,HIST1H…
MYBL2	69	2.34e-08	2.333	ReMap--ChIP-seq	MYC,IER3,RPL23,TXNIP,LYZ,CP,HIST2H2AB,ANXA2,DUSP1,VAMP8,ANGPTL4,VAMP5,SCARNA13,APOLD1,HLA-DMA,ZNF217,SAT1,ZFP36,PIM1,SLC16A3,CISH,IGFBP3,NEAT1,NFE2L2,FCGR3A,RPS18,PEG10,MIR6883,IL1R1,SLC11A1,ACSL5,TM4SF1,MYL12A,HIST1H3H,HIST1H3B,GADD45B,RPS29,ID1,HIST1H4C,HIST1H4F,ZFAS1,FCER1G,YAP1,PER1,HIST1H2AE,HIST1H2AD,HIST1H2AG,HIST1H2AC,HIST1H2AI,HIST1H2AH,HIST1H2AK,DPM3,HIST1H2BF,HIST1H2BE,HIST1H2BG,HIST1H…
TBP	69	2.43e-08	2.33	ReMap--ChIP-seq	JUNB,IER3,RPL23,DDIT4,TXNIP,RPL27,RPLP0,HIST2H2AB,ADAMTSL4,DUSP1,VAMP8,VAMP5,RPL10,APOLD1,RPS2,PLP2,ZFP36,MAP3K8,SLC16A3,NEAT1,PLTP,MCL1,BCL3,TNFRSF1A,RAB13,IFI30,ICAM1,RPS11,MIR6883,SLC11A1,MYL12A,HIST1H3H,HIST1H3B,RPS27,ID1,ID3,HIST1H4C,HIST1H4F,CLIC1,TYMP,PER1,CD68,HIST1H2AE,HIST1H2AD,HIST1H2AG,HIST1H2AC,HIST1H2AI,HIST1H2AH,HIST1H2AK,DPM3,HIST1H2BF,ODF3B,HIST1H2BE,HIST1H2BG,HIST1H2BB,HIST1H2BD…
TBX18	26	3.52e-08	4.467	ARCHS4--Coexpression	PXDC1,HSPG2,MYL9,LRRC32,EMP1,MMP14,FSTL1,TUBB6,EFEMP1,IGFBP7,ADAMTS1,ITGA5,C1S,IL1R1,OSMR,TAGLN,LOX,USP53,LTBP2,NID1,LTBP1,FBLN5,CALD1,TGFBI,COL6A3,THBS1
TWIST1	26	3.52e-08	4.467	ARCHS4--Coexpression	PXDC1,MYL9,EMP1,MMP14,FSTL1,TNC,TUBB6,TNFRSF11B,IGFBP7,CPZ,ADAMTS1,C1S,MFAP4,IL1R1,TAGLN,LOX,LTBP2,NID1,LTBP1,FBLN5,CALD1,TGFBI,BDKRB2,COL6A3,THBS1,VIM
SOX2	110	3.85e-08	2.03	Literature--ChIP-seq	MYC,NAMPT,JUNB,IER3,RPL23,CLDN5,DDIT4,TXNIP,RPL27,RPL29,CFB,FREM2,CFH,HMOX1,H3F3B,VANGL2,PKIA,HIST2H2AB,ADAMTSL4,TIMP1,DUSP1,PAX6,ELOVL7,PLSCR1,FSTL1,SLC7A3,FGD4,PIM1,CISH,RPS8,CNPY1,LIX1,SOCS2,SOCS3,BMF,MCL1,CDK2,TBXAS1,BCL3,NFE2L2,WDR1,ITGB3,CNGA3,RPL37A,PECAM1,ITGA5,CEBPD,RAB20,ANGPT1,PI16,IFITM1,IFITM2,IFI30,SOX2,RPS14,RPS18,PEG10,RPS11,TM4SF1,HIST1H3H,CD14,HIST1H3B,GADD45B,ID1,ID3,HIST1H4C,H…
LYL1	26	3.88e-08	4.434	ARCHS4--Coexpression	SPI1,FPR1,LYN,HCLS1,LAPTM5,CSF3R,NCF4,PIM1,TNFRSF10C,TBXAS1,ITGB2,IFITM2,HLA-E,TAGLN2,GYPC,SECTM1,CD37,HBA2,HBA1,HCK,WAS,HIST1H2AC,CYBA,ZFP36L2,TGFB1,GPSM3
ELF1	26	3.88e-08	4.434	ARCHS4--Coexpression	TXNIP,LYN,BTG1,HCLS1,IL10RA,LAPTM5,TAP1,MCL1,TBXAS1,IFI16,B2M,TRIM22,HLA-A,HLA-E,TAGLN2,CD37,HIST1H2AC,MSN,TNFAIP3,CASP4,CASP1,CYTIP,GPSM3,SRGN,ELF4,GBP2
ETV3	26	3.88e-08	4.434	ARCHS4--Coexpression	ZC3H12A,NAMPT,IER3,LYN,EMP1,FAM129A,IL10RA,MAP3K8,SOCS3,MCL1,NFKB2,BCL3,HLA-DRA,TNFRSF1B,IFI30,ICAM1,HCK,TLR2,CD68,CD86,NFKBIA,CXCL8,TNFAIP3,KYNU,ELF4,GBP1
BHLHE41	26	3.88e-08	4.434	ARCHS4--Coexpression	MS4A4A,FGD4,ADAM28,HLA-DMB,CSF1,IL13RA1,TBXAS1,RAB20,FCGR1A,SLC11A1,KCTD12,CD14,MSR1,FCER1G,SGK1,TLR2,C1QB,C1QA,CD68,C1QC,CD86,RGS1,MS4A7,SLC2A5,RHBDF2,SH3TC1
FOXA1	68	4.39e-08	2.303	ReMap--ChIP-seq	MYC,ZC3H12A,TXNIP,S100A10,LYZ,CP,PKIA,BTG2,BTG1,PYGL,ANXA1,ANXA2,DUSP1,ELOVL5,ELOVL7,VAMP8,SCARNA13,APOLD1,ZNF217,NEAT1,MCL1,NFE2L2,C1S,RAB20,MBOAT1,MGP,TM4SF1,TAGLN2,MYL12A,HIST1H3H,HIST1H3B,ID1,HIST1H4C,HIST1H4F,YAP1,PER1,TTC6,HIST1H2AE,HIST1H2AD,HIST1H2AG,HIST1H2AC,HIST1H2AI,HIST1H2AH,HIST1H2AK,NPNT,DPM3,HIST1H2BF,HIST1H2BE,HIST1H2BG,HIST1H2BB,HIST1H2BD,HIST1H2BC,ZFP36L1,ADGRG6,NFKBIA,B4GALT1,…
TEAD1	68	4.39e-08	2.303	ReMap--ChIP-seq	HSPG2,FPR1,S100A11,S100A10,CP,PYGL,ADAMTSL4,ANXA1,ANXA2,DUSP1,ANXA5,EMP1,F3,ANGPTL4,SCARNA13,FSTL1,SLC7A2,APOLD1,ZNF217,TUBB6,LEPR,NEAT1,SOCS3,IGFBP7,MCL1,MIR6843,NPC2,TM4SF1,COL8A1,TAGLN2,PTTG1IP,MYL12A,HIST1H3H,HIST1H3B,GADD45B,ID1,ID3,HIST1H4F,SPTLC3,YAP1,ITPRIP,RGS1,HIST1H2AE,HIST1H2AD,HIST1H2AC,TGM2,HIST1H2AI,LOX,HIST1H2BF,HIST1H2BG,HIST1H2BB,HIST1H2BC,LTBP2,PLCXD2,CNN3,ADGRG6,TGFBI,B4GALT1,…
MYB	68	4.87e-08	2.294	ReMap--ChIP-seq	JUNB,DDIT4,TXNIP,ORAI1,RPL27,RPL29,H3F3B,GPR183,BTG2,ELOVL5,HCST,APOLD1,IL10RA,LAPTM5,ZNF217,ZFP36,MAP3K8,SLC16A3,CISH,NEAT1,SOCS3,WDR1,ITGB2,TNFRSF1B,TNFRSF1A,IFITM1,IFITM2,RPS11,MIR6883,TAGLN2,PTTG1IP,HIST1H3H,HIST1H3B,GADD45B,ID1,ID3,HIST1H4F,SECTM1,TYMP,PER1,CD68,ITPRIP,HIST1H2AE,HIST1H2AD,HIST1H2AG,HIST1H2AI,HIST1H2AH,HIST1H2AK,ARID5A,TYROBP,HIST1H2BF,ODF3B,HIST1H2BE,HIST1H2BG,HIST1H2BB,HIST…
YY1	68	4.87e-08	2.293	ReMap--ChIP-seq	JUNB,IER3,RPL23,DDIT4,TXNIP,H3F3B,BTG2,HIST2H2AB,ADAMTSL4,DUSP1,VAMP8,VAMP5,RPL10,APOLD1,HLA-DMA,RPS2,ZNF217,ZFP36,SLC16A3,NEAT1,SOCS3,MCL1,NFKB2,BCL3,TNFRSF1A,RAB13,RPS11,MIR6883,B2M,SNHG19,HIST1H3H,HIST1H3B,GADD45B,RPS27,ID1,ID3,HIST1H4F,CLIC1,FCER1G,TYMP,PER1,CD68,HIST1H2AE,HIST1H2AD,HIST1H2AG,HIST1H2AC,HIST1H2AI,HIST1H2AH,HIST1H2AK,DPM3,TMEM258,HIST1H2BF,ODF3B,HIST1H2BE,HIST1H2BG,HIST1H2BB,HI…
MECOM	77	5.95e-08	2.289	Literature--ChIP-seq	JUNB,RPL39,DDIT4,TXNIP,ORAI1,RPL27,S100A10,HAMP,CDKN1A,BTG2,PYGL,ANXA2,ELOVL5,VAMP8,HCLS1,ANGPTL4,HCST,VAMP5,SCARNA13,IL10RA,LAPTM5,CSF3R,NCF4,SLA,TUBB6,CISH,NEAT1,MCL1,NFKB2,WDR1,ITGB3,ITGB2,FCGR3A,TNFRSF1A,PECAM1,MCM6,SFT2D2,CEBPD,FGL2,ANGPT1,PSAT1,PI16,ICAM1,RPS6KA5,B2M,ACSL5,ID1,CD37,CLIC1,FCER1G,OTOS,SGK1,TLR2,TMEM176B,CD86,ITPRIP,RGS1,CD93,ARID5A,CYBA,RELL1,C5AR2,C5AR1,CSF2RB,TGFB1,MSN,NFKB…
ZNF395	26	6.78e-08	4.467	GTEx--Coexpression	RPL30,RPL34,RPL39,RPL23,DDIT4,RPL24,RPL27,RPL29,RPLP0,GAS5,RPL10,RPL12,RPS15A,RPS2,RPL17,RPS8,RPL36A,RPL35A,RPS14,RPL18A,RPS18,RPS27,RPS29,YAP1,ZFP36L1,EEF1G
GZF1	26	6.78e-08	4.451	GTEx--Coexpression	RPL34,RPL23,RPL27,HIST2H2AA3,HIST2H2AB,HIST2H2BF,HCST,RPS15A,RPL17,TNFRSF1B,RPL36A,RAB20,RPS14,HBB,HBA2,HBA1,NFIL3,HIST1H2AC,CD300A,HIST1H2BC,C5AR1,CXCL8,HIST1H1D,CYTIP,HIST1H1B,HIST1H2BJ
SP140L	26	6.78e-08	4.451	GTEx--Coexpression	LYN,HCLS1,HCST,HLA-DMA,HLA-DMB,IL10RA,LAPTM5,PSMB9,IFI30,B2M,TRIM22,HLA-A,CD37,WAS,CD74,CD300A,CYBA,CARD16,TGFB1,CASP1,CYTIP,GPSM3,RHBDF2,ELF4,SH3TC1,CMTM7
CEBPE	26	6.78e-08	4.434	GTEx--Coexpression	SPI1,PLBD1,HCST,LAPTM5,NCF4,TNFRSF10C,TBXAS1,ITGB2,HBB,CD37,FCER1G,AGTRAP,HBA2,HBA1,HCK,WAS,CD300A,CYBA,TYROBP,HIST1H2BC,C5AR2,C5AR1,TGFB1,CYTIP,GPSM3,CMTM7
GTF2B	26	6.78e-08	4.434	GTEx--Coexpression	SPI1,PLBD1,FPR1,S100A11,LYN,PYGL,HCLS1,LAPTM5,PLP2,NCF4,TNFRSF10C,TBXAS1,FCGR2A,SECTM1,CLIC1,FCER1G,AGTRAP,HCK,WAS,TYROBP,C5AR2,CSF2RB,CNN2,CASP4,GPSM3,ELF4
MYC	26	6.78e-08	4.434	GTEx--Coexpression	ZC3H12A,JUNB,RPL39,RPL27,RPL29,CDKN1A,BTG1,RPLP0,RPL12,RPS15A,RPS2,ZNF217,PIM1,MAP3K8,SOCS3,MCL1,RPL36A,RPL18A,RPS18,ITPRIP,EFNA4,ZFP36L1,TNFAIP3,TGIF1,ELF1,WEE1
SCML4	26	6.78e-08	4.434	GTEx--Coexpression	SPI1,LYN,HCLS1,HCST,IL10RA,LAPTM5,NCF4,SLA,TBXAS1,ITGB2,HLA-A,HBB,SECTM1,CD37,HBA2,HCK,WAS,CD300A,CYBA,TYROBP,C5AR2,C5AR1,CASP1,CYTIP,GPSM3,CMTM7
ZBTB33	67	8.81e-08	2.267	ReMap--ChIP-seq	MYC,JUNB,IER3,RPL23,DDIT4,H3F3B,HIST2H2AB,ANXA2,GAS5,RPL10,RPL12,RPS15A,RPS2,RPL17,ZFP36,RPS8,NEAT1,SOCS3,BCL3,TNFRSF1A,RAB13,RPS18,RPS11,MIR6883,B2M,TM4SF1,SNHG19,HIST1H3H,HIST1H3B,GADD45B,RPS27,RPS29,ID1,HIST1H4C,HIST1H4F,CLIC1,TYMP,CD74,PER1,CD68,HIST1H2AE,HIST1H2AD,HIST1H2AG,HIST1H2AC,HIST1H2AI,HIST1H2AH,HIST1H2AK,HIST1H2BF,ODF3B,HIST1H2BE,HIST1H2BG,HIST1H2BB,HIST1H2BD,HIST1H2BC,USP53,ZFP36L1…
GATA3	67	8.94e-08	2.264	ReMap--ChIP-seq	MYC,JUNB,IER3,DDIT4,TXNIP,S100A11,S100A10,H3F3B,PKIA,CDKN1A,BTG2,BTG1,PYGL,JPH2,ANXA1,ANXA2,DUSP1,ELOVL5,SLC7A2,ZNF217,EFEMP1,PIM1,MAP3K8,CISH,NEAT1,SOCS3,MCL1,BCL3,MIR6843,TNFRSF1A,RAB20,MBOAT1,MGP,TM4SF1,TAGLN2,MYL12A,HIST1H3B,ID1,ID3,HIST1H4F,TTC6,HIST1H2AE,HIST1H2AD,HIST1H2AC,HIST1H2AH,HIST1H2AK,GEM,DPM3,HIST1H2BF,HIST1H2BE,HIST1H2BG,HIST1H2BB,HIST1H2BD,HIST1H2BC,EFNA4,ZFP36L2,CNN3,ZFP36L1,AD…
TCF7L2	67	8.94e-08	2.262	ReMap--ChIP-seq	MYC,JUNB,IER3,RPL23,DDIT4,S100A11,S100A10,ANXA1,ANXA2,DUSP1,APOLD1,RPS2,ZNF217,PLP2,SAT1,ZFP36,PIM1,SLC16A3,NEAT1,SOCS2,SOCS3,BMF,BCL3,MIR6843,TNFRSF1A,RAB13,RPS11,MIR6883,TM4SF1,TAGLN2,HIST1H3H,HIST1H3B,RPS27,ID1,ID3,SECTM1,CLIC1,YAP1,PER1,TTC6,ITPRIP,HIST1H2AE,HIST1H2AD,HIST1H2AG,HIST1H2AC,TGM2,HIST1H2AI,HIST1H2AH,ARID5A,DPM3,HIST1H2BF,HIST1H2BE,HIST1H2BG,HIST1H2BB,HIST1H2BD,HIST1H2BC,EFNA4,ZFP…
SOX17	25	1.43e-07	4.28	ARCHS4--Coexpression	HSPG2,CLDN5,PLBD1,LRRC32,TEAD2,SMAGP,EFEMP1,IGFBP3,ECSCR,IGFBP7,ADAMTS1,ADAMTS9,VWF,PECAM1,ITGA5,PPP1R3B,ID1,ID3,CD93,LTBP2,NID1,LATS2,MMRN1,THBS1,HES1
GLIS1	25	1.43e-07	4.28	ARCHS4--Coexpression	PXDC1,MYL9,LRRC32,MMP14,FSTL1,FMOD,TNC,TUBB6,IGFBP7,ADAMTS1,ITGA5,COL8A1,OSMR,TAGLN,LOX,LTBP2,NID1,LTBP1,FBLN5,CALD1,TGFBI,BDKRB2,COL6A3,THBS1,VIM
ZNF354B	25	1.53e-07	4.248	ARCHS4--Coexpression	HLA-DQA1,SULT1B1,HIST2H2AA3,HIST2H2AA4,HIST2H2AB,HIST2H2BF,SFT2D2,HIST2H3A,HIST2H3C,HIST1H3H,HIST1H3B,HIST1H2AE,HIST1H2AD,HIST1H2AG,HIST1H2AI,HIST1H2AH,HIST1H2BF,HIST1H2BG,HIST1H2BB,HIST1H2BD,HIST1H2BC,HIST1H1D,HIST1H1C,HIST4H4,HIST1H2BJ
ZGPAT	25	1.53e-07	4.248	ARCHS4--Coexpression	SPI1,HCLS1,LAPTM5,NCF4,TAP1,NFKB2,BCL3,ITGB2,TNFRSF1B,TNFRSF1A,HLA-A,HLA-E,TAGLN2,SECTM1,CD37,HCK,WAS,TYMP,IL4R,ARID5A,CYBA,TYROBP,TGFB1,GPSM3,ELF4
ZNF672	25	1.53e-07	4.248	ARCHS4--Coexpression	SPI1,FPR1,LYN,LAPTM5,NCF4,SLC16A3,NFKB2,TBXAS1,WDR1,ITGB2,TNFRSF1B,TNFRSF1A,HLA-A,HLA-E,TAGLN2,SECTM1,HCK,WAS,TYMP,CD74,CYBA,TYROBP,TGFB1,GPSM3,ELF4
MYCL	25	1.53e-07	4.248	ARCHS4--Coexpression	SPI1,TXNIP,PLBD1,FPR1,LYN,LYZ,VANGL2,TEAD2,CSF3R,BMF,MCL1,TNFRSF10C,ITGB2,TNFRSF1B,FGL2,FCGR2C,SOX2,SECTM1,HCK,WAS,TYMP,C5AR1,CSF2RB,ELF4,CPVL
GATA2	66	1.7e-07	2.232	ReMap--ChIP-seq	MYC,ZC3H12A,JUNB,DDIT4,TXNIP,RPL27,LYN,BTG2,BTG1,PYGL,ANXA1,DUSP1,ELOVL5,IFNGR1,SLC2A12,VAMP8,VAMP5,SCARNA13,ZNF217,PIM1,CISH,NEAT1,FOXO1,MIR6843,C1S,MBOAT1,RAB13,MIR6883,IL1R1,TM4SF1,TAGLN2,MYL12A,HIST1H3H,HIST1H3B,RPS27,ID1,HIST1H4C,HIST1H4F,NFIL3,PER1,ITPRIP,HIST1H2AE,HIST1H2AD,HIST1H2AG,HIST1H2AC,HIST1H2AI,HIST1H2AH,HIST1H2AK,DPM3,HIST1H2BF,HIST1H2BE,HIST1H2BG,HIST1H2BB,HIST1H2BD,HIST1H2BC,EF…
ATF1	66	1.7e-07	2.232	ReMap--ChIP-seq	JUNB,RPL23,DDIT4,RPL24,RPL27,CFB,H3F3B,BTG2,DUSP1,ANGPTL4,VAMP5,SCARNA13,RPL10,RPL12,HLA-DMA,RPS2,LAPTM5,PSMB9,ZNF217,PLP2,ZFP36,PIM1,CISH,TAP1,NEAT1,TNFRSF10B,NFKB2,IFITM1,IFI30,ICAM1,RPS18,RPS11,MIR6883,B2M,HIST1H3H,HIST1H3B,ID1,ID3,HIST1H4C,SECTM1,CLIC1,CD74,PER1,CD68,HIST1H2AE,HIST1H2AD,HIST1H2AG,HIST1H2AC,HIST1H2AI,HIST1H2AH,HIST1H2AK,HIST1H2BF,HIST1H2BE,HIST1H2BG,HIST1H2BB,HIST1H2BD,HIST1H2…
ARID2	66	1.78e-07	2.227	ReMap--ChIP-seq	MYC,JUNB,DDIT4,RPL27,HMOX1,LYZ,CP,CDKN1A,TMEM52,ADAMTSL4,ANXA2,DUSP1,VAMP5,APOLD1,RPS2,ZNF217,ZFP36,MAP3K8,SLC16A3,RPS8,NEAT1,SOCS3,PLTP,CDK2,NFE2L2,RAB13,RPS11,MIR6883,TM4SF1,SNHG19,MYL12A,HIST1H3H,HIST1H3B,RPS27,RPS29,ID3,SECTM1,FCER1G,IL17RB,YAP1,PER1,TTC6,CD68,HIST1H2AE,HIST1H2AD,HIST1H2AI,HIST1H2AK,CYBA,DPM3,TMEM258,HIST1H2BF,HIST1H2BE,HIST1H2BG,HIST1H2BB,HIST1H2BD,ZFP36L2,ZFP36L1,CNN2,ADGRG…
ZEB1	66	1.78e-07	2.227	ReMap--ChIP-seq	JUNB,IER3,DDIT4,HAMP,CDKN1A,BTG2,TMEM52,DUSP1,MMP14,RPL10,RPS2,LAPTM5,PLP2,ZFP36,SLC16A3,NEAT1,SOCS3,BMF,MCL1,NFKB2,BCL3,WDR1,ITGB2,IFI30,ICAM1,RPS11,MIR6883,SLC11A1,PTTG1IP,SNHG19,HIST1H3H,HIST1H3B,GADD45B,ID1,HIST1H4F,SECTM1,TYMP,CD74,PER1,CD68,HIST1H2AE,HIST1H2AD,HIST1H2AC,TGM2,HIST1H2AI,HIST1H2AH,HIST1H2AK,CYBA,HIST1H2BF,ODF3B,HIST1H2BE,HIST1H2BG,HIST1H2BB,HIST1H2BD,HIST1H2BC,EFNA4,ZFP36L2,ZF…
PRDM16	25	2.5e-07	4.28	GTEx--Coexpression	PXDC1,CMKLR1,HSPG2,HEYL,FMOD,EFEMP1,TNFRSF11B,IGFBP7,OGN,ITGB3,FHL5,MGP,COL8A1,PTTG1IP,ID4,ID3,ADIRF,TAGLN,NPNT,LTBP2,LTBP1,FBLN5,SMAD9,ACTA2,VIM
TBX2	25	2.63e-07	4.264	GTEx--Coexpression	CMKLR1,CLDN5,LRRC32,TIMP3,AOC3,HEYL,FMOD,ECSCR,IGFBP7,VWF,ANGPT1,MFAP4,PTTG1IP,MSR1,ID3,CTSO,TGM2,CD93,HGF,NPNT,LTBP2,FBLN5,MSN,TMEM35B,STOM
ZNF438	25	2.73e-07	4.248	GTEx--Coexpression	SPI1,PLBD1,FPR1,PYGL,CSF3R,NCF4,SLA,SLC16A3,TNFRSF10C,TBXAS1,FCGR1A,FCGR2A,IFITM2,HBB,SECTM1,FCER1G,AGTRAP,HCK,TLR2,WAS,TYROBP,HIST1H2BC,C5AR2,CSF2RB,GPSM3
FOXP3	25	2.73e-07	4.248	GTEx--Coexpression	SPI1,LYN,HCST,LAPTM5,NCF4,TBXAS1,ITGB2,TNFRSF1B,IFI30,HLA-A,HBB,SECTM1,CD37,HBA2,HBA1,HCK,WAS,CD300A,CYBA,TYROBP,C5AR2,C5AR1,TGFB1,CYTIP,GPSM3
ATF7	65	3.37e-07	2.196	ReMap--ChIP-seq	ZC3H12A,JUNB,IER3,DDIT4,TXNIP,H3F3B,BTG2,ADAMTSL4,DUSP1,SCARNA13,APOLD1,RPS2,LAPTM5,PLP2,ZFP36,PIM1,NEAT1,MCL1,TNFRSF10B,BCL3,ITGA5,IFITM1,IFITM2,ICAM1,RPS11,MIR6883,TAGLN2,PTTG1IP,HIST1H3H,HIST1H3B,ID1,ID3,SECTM1,CLIC1,AGTRAP,PER1,ITPRIP,HIST1H2AE,HIST1H2AD,HIST1H2AG,HIST1H2AC,TGM2,HIST1H2AI,HIST1H2AH,HIST1H2AK,HIST1H2BF,HIST1H2BE,HIST1H2BG,HIST1H2BB,HIST1H2BD,HIST1H2BC,C5AR2,C5AR1,EFNA4,ZFP36L2…
HBP1	65	3.56e-07	2.192	ReMap--ChIP-seq	PXDC1,JUNB,IER3,RPL23,DDIT4,RPL27,ADAMTSL4,DUSP1,ANGPTL4,VAMP5,APOLD1,HLA-DMA,RPS2,AOC3,ZFP36,PIM1,SLC16A3,NEAT1,SOCS3,BMF,PLTP,MCL1,NFKB2,WDR1,TNFRSF1A,RAB13,RPS18,RPS11,MIR6883,SLC11A1,PTTG1IP,MYL12A,HIST1H3H,HIST1H3B,ID1,ID3,HIST1H4C,SECTM1,CLIC1,FCER1G,IL17RB,TYMP,PER1,TTC6,CD68,HIST1H2AE,HIST1H2AD,HIST1H2AC,HIST1H2AI,DPM3,HIST1H2BF,ODF3B,HIST1H2BG,HIST1H2BB,HIST1H2BC,ZFP36L2,ZFP36L1,CNN2,TGF…
RFX5	65	3.64e-07	2.188	ReMap--ChIP-seq	MYC,JUNB,IER3,DDIT4,TXNIP,RPL27,HLA-DQA1,BTG2,BTG1,RPLP0,HIST2H2AB,ADAMTSL4,HLA-DPA1,DUSP1,VAMP8,VAMP5,RPL10,HLA-DMA,HLA-DMB,RPS2,PSMB9,ZFP36,SLC16A3,RPS8,TAP1,NEAT1,MCL1,NFKB2,CDK2,HLA-DRA,RAB13,IFI30,RPS14,RPS18,RPS11,MIR6883,B2M,HLA-A,HLA-E,HIST1H3H,HIST1H3B,RPS29,ID1,SECTM1,CD74,PER1,TTC6,HIST1H2AE,HIST1H2AD,HIST1H2AG,HIST1H2AI,HIST1H2AH,HIST1H2AK,HIST1H2BF,HIST1H2BE,HIST1H2BG,HIST1H2BB,C5AR2…
RUNX1	65	3.64e-07	2.188	ReMap--ChIP-seq	SPI1,JUNB,DDIT4,ORAI1,H3F3B,BTG2,DUSP1,IFNGR1,VAMP8,MMP14,HCST,VAMP5,APOLD1,CTBP1-AS,IL10RA,LAPTM5,PLP2,SLA,ZFP36,PIM1,SLC16A3,CISH,NEAT1,ECSCR,SOCS3,TNFRSF10B,BCL3,ITGB2,TNFRSF1B,TNFRSF1A,ITGA5,MFAP4,ICAM1,RPS11,MIR6883,SLC11A1,PTTG1IP,HIST1H3B,ID1,ID3,HIST1H4F,FCER1G,HCK,PER1,CD68,HIST1H2AE,HIST1H2AD,CD300A,ARID5A,TYROBP,HIST1H2BF,HIST1H2BE,HIST1H2BG,HIST1H2BB,EFNA4,ZFP36L2,ZFP36L1,CNN2,TGFB1,T…
BCL6B	24	5.17e-07	4.108	ARCHS4--Coexpression	GJA5,HSPG2,CLDN5,LRRC32,TEAD2,EMP1,MMP14,AOC3,TUBB6,EFEMP1,ECSCR,ADAMTS9,VWF,PECAM1,ITGA5,KCTD12,TGM2,CD93,LTBP2,NID1,MSN,LATS2,MMRN1,THBS1
FOXL1	24	5.46e-07	4.093	ARCHS4--Coexpression	MYL9,TIMP1,MMP14,FSTL1,TUBB6,SLC16A3,IGFBP5,IGFBP7,WDR1,ADAMTS1,ITGA5,FOXF1,OSMR,TAGLN,LOX,LTBP2,LTBP1,CALD1,TGFBI,BDKRB2,LATS2,COL6A3,THBS1,VIM
GLIS3	24	5.64e-07	4.078	ARCHS4--Coexpression	PXDC1,RPL29,ANXA2,ANXA5,PAX6,HCLS1,RPL10,FSTL1,TNC,IGFBP7,RPL18A,IL1R1,TM4SF1,ID4,CD37,OSMR,AKR1C1,LOX,FBLN5,CALD1,KYNU,GPSM3,LRIG1,VIM
NFATC4	24	5.64e-07	4.078	ARCHS4--Coexpression	HSPG2,MYL9,TEAD2,TEAD3,MMP14,FSTL1,TNC,IGFBP5,CPZ,ADAMTS1,C1S,MFAP4,TAGLN,LOX,LTBP2,NID1,LTBP1,FBLN5,CALD1,BDKRB2,COL6A3,ASAP3,THBS1,VIM
ZNF276	24	5.64e-07	4.078	ARCHS4--Coexpression	SPI1,TXNIP,FPR1,HCLS1,CSF3R,NCF4,MCL1,TNFRSF10C,ITGB2,FCGR3A,TNFRSF1B,HLA-A,HLA-E,SECTM1,CD37,HCK,WAS,TYMP,IL4R,CYBA,ODF3B,TGFB1,GPSM3,ELF4
ELK3	24	5.8e-07	4.064	ARCHS4--Coexpression	LRRC32,ANXA2,EMP1,ELOVL7,MMP14,PLP2,ECSCR,WDR1,ITGB3,VWF,PECAM1,ITGA5,ANGPT1,TAGLN2,OSMR,HIST1H2AC,CD93,LTBP2,LTBP1,TGFB1,MSN,THBS1,PDLIM1,STOM
MLX	24	5.8e-07	4.064	ARCHS4--Coexpression	FPR1,S100A11,ANXA5,LAPTM5,PLP2,TAP1,NFE2L2,ITGB2,TNFRSF1B,TNFRSF1A,IFI30,SLC11A1,HLA-A,HLA-E,CD14,CLIC1,FCER1G,AGTRAP,HCK,TYMP,CD68,CYBA,TYROBP,C5AR1
PRDM1	24	5.8e-07	4.064	ARCHS4--Coexpression	GPR183,HCLS1,HCST,IL10RA,LAPTM5,PSMB9,SLA,TAP1,TNFRSF1B,IFI16,B2M,TRIM22,HLA-A,HLA-E,RGS1,ARID5A,FGF23,B4GALT1,TNFAIP3,CASP4,CASP1,CYTIP,SRGN,GBP2
HNF1B	64	6.58e-07	2.161	ReMap--ChIP-seq	DDIT4,S100A10,SLC16A12,CP,BTG1,ANXA1,ANXA2,DUSP1,ZNF217,EFEMP1,SOCS3,MCL1,TNFRSF10B,WDR1,ITGB3,MIR6843,SOX2,RPS6KA5,ACSL5,TM4SF1,RUNX1,TAGLN2,HIST1H3H,HIST1H3B,ID1,ID4,HIST1H4C,HIST1H4F,SLC44A3,SPTLC3,YAP1,MPZL2,RGS1,HIST1H2AE,HIST1H2AD,HIST1H2AG,HIST1H2AC,TGM2,HIST1H2AI,HIST1H2AH,HIST1H2AK,HIST1H2BF,HIST1H2BE,HIST1H2BG,HIST1H2BB,HIST1H2BD,HIST1H2BC,USP53,LTBP2,ZFP36L1,ADGRG6,TGFBI,CXCL8,B4GALT1,…
FOXP1	64	6.86e-07	2.156	ReMap--ChIP-seq	MYC,JUNB,TXNIP,RPL27,H3F3B,GPR183,BTG2,BTG1,HIST2H2AB,ADAMTSL4,APOLD1,RPL17,ZFP36,PIM1,RPS8,NEAT1,FOXO1,BMF,MCL1,CDK2,RAB13,RPS11,MIR6883,TRIM22,MYL12A,HIST1H3H,HIST1H3B,GADD45B,RPS27,RPS29,ID1,ID4,ID3,HIST1H4F,ZFAS1,PER1,TTC6,HIST1H2AE,HIST1H2AD,HIST1H2AG,HIST1H2AC,HIST1H2AI,HIST1H2AH,HIST1H2AK,HIST1H2BF,HIST1H2BE,HIST1H2BG,HIST1H2BB,HIST1H2BD,HIST1H2BC,EFNA4,ZFP36L2,ZFP36L1,CNN2,HIST1H1D,HIST1H…
RBPJ	64	6.86e-07	2.155	ReMap--ChIP-seq	MYC,JUNB,DDIT4,TXNIP,LYN,H3F3B,GPR183,CDKN1A,BTG2,IFNGR1,APOLD1,RPS2,LAPTM5,ZFP36,MAP3K8,NEAT1,FOXO1,SOCS3,BMF,CDK2,BCL3,ITGB2,IFI30,ICAM1,RPS11,MIR6883,HIST1H3H,HIST1H3B,GADD45B,RPS29,ID1,ID3,HIST1H4C,HIST1H4F,HCK,PER1,CD68,CD86,ITPRIP,RGS1,HIST1H2AE,HIST1H2AD,HIST1H2AG,HIST1H2AC,HIST1H2AI,HIST1H2AH,CD300A,HIST1H2AK,ARID5A,TMEM258,HIST1H2BF,HIST1H2BE,HIST1H2BG,HIST1H2BB,HIST1H2BD,HIST1H2BC,ZFP36…
CDX2	64	6.86e-07	2.155	ReMap--ChIP-seq	MYC,DDIT4,PLBD1,S100A11,S100A10,BTG1,HIST2H2AB,ANXA2,DUSP1,IFNGR1,PLSCR2,SCARNA13,APOLD1,FABP5,FABP7,ZFP36,NEAT1,DSC2,BCL3,TNFRSF1A,C1S,MFAP4,ACSL5,TM4SF1,MYL12A,HIST1H3H,HIST1H3B,RPS29,ID1,ID3,HIST1H4F,MPZL2,PER1,TTC6,HIST1H2AE,HIST1H2AD,HIST1H2AG,HIST1H2AC,HIST1H2AI,HIST1H2AH,DPM3,HIST1H2BF,HIST1H2BE,RELL1,HIST1H2BG,HIST1H2BB,HIST1H2BD,HIST1H2BC,ZFP36L2,ZFP36L1,B4GALT1,CXCL2,HIST1H1D,GALNT8,HIS…
GLIS2	24	9.86e-07	4.078	GTEx--Coexpression	PXDC1,CMKLR1,HSPG2,MYL9,LRRC32,TEAD2,AOC3,HEYL,FMOD,EFEMP1,IGFBP7,OGN,ITGB3,MFAP4,PTTG1IP,ID3,YAP1,TAGLN,GEM,LTBP2,LTBP1,FBLN5,CALD1,ACTA2
DNTTIP1	24	9.86e-07	4.064	GTEx--Coexpression	SPI1,PLBD1,FPR1,PYGL,CSF3R,NCF4,SLC16A3,TNFRSF10C,TBXAS1,FCGR1A,FCGR2A,IFITM2,HBB,SECTM1,FCER1G,AGTRAP,HBA2,HCK,TLR2,WAS,TYROBP,HIST1H2BC,C5AR2,GPSM3
ZNF341	24	9.86e-07	4.064	GTEx--Coexpression	SPI1,PLBD1,FPR1,PYGL,LAPTM5,CSF3R,NCF4,SLC16A3,TNFRSF10C,TBXAS1,ITGB2,FCGR2A,IFITM2,HBB,SECTM1,FCER1G,AGTRAP,HBA2,HCK,WAS,TYROBP,HIST1H2BC,C5AR2,GPSM3
ISL2	24	9.86e-07	4.064	GTEx--Coexpression	SPI1,PLBD1,FPR1,LYN,HCLS1,LAPTM5,PSMB9,CSF3R,NCF4,TNFRSF10C,TBXAS1,FCGR2A,IFITM2,SECTM1,CLIC1,AGTRAP,HCK,WAS,HIST1H2AG,TYROBP,C5AR2,CSF2RB,GPSM3,SRGN
ZNF18	24	9.86e-07	4.064	GTEx--Coexpression	SPI1,PLBD1,FPR1,PYGL,HCLS1,LAPTM5,CSF3R,NCF4,TNFRSF10C,TBXAS1,ITGB2,FCGR2A,IFITM2,HBB,SECTM1,FCER1G,AGTRAP,HBA2,HCK,WAS,TYROBP,HIST1H2BC,C5AR2,GPSM3
CEBPG	63	9.91e-07	2.141	ReMap--ChIP-seq	SPI1,IER3,MTHFD2,TXNIP,RPL24,S100A11,LYN,CDKN1A,BTG1,ADAMTSL4,ANXA1,APOLD1,IL10RA,LAPTM5,CENPK,ZNF217,CSF3R,SAT1,ZFP36,LEPR,MAP3K8,NEAT1,MCL1,TNFRSF10B,NFE2L2,SFT2D2,IL1R1,PTTG1IP,MYL12A,HIST1H3H,ID1,HIST1H4F,AGTRAP,TYMP,NFIL3,PER1,ITPRIP,HIST1H2AE,HIST1H2AD,HIST1H2AG,TGM2,HIST1H2AI,HIST1H2AH,HIST1H2AK,HIST1H2BF,ODF3B,HIST1H2BG,NFKBIA,CXCL8,TNFAIP3,CXCL2,CXCL5,HEBP2,HIST1H1D,CYTIP,HIST1H1B,GPSM3,…
MBD4	63	1.1e-06	2.133	ReMap--ChIP-seq	MYC,IER3,PRKAB2,RPL23,DDIT4,TXNIP,LYZ,CP,PYDC1,RPLP0,ANXA5,VAMP8,VAMP5,GAS5,SCARNA13,APOLD1,HLA-DMA,RPS15A,RPS2,RPL17,SAT1,PIM1,SLC16A3,IGFBP3,NEAT1,NFE2L2,RPL37A,PECAM1,RPL35A,PEG10,RPS11,IL1R1,ACSL5,TM4SF1,MYL12A,HIST1H3B,ID1,ID3,HIST1H4C,ZFAS1,FCER1G,IL17RB,AKR1C1,CD68,HIST1H2AE,HIST1H2AD,HIST1H2AC,NPNT,DPM3,HIST1H2BF,HIST1H2BE,HIST1H2BG,HIST1H2BB,HIST1H2BD,HIST1H2BC,ZFP36L2,ZFP36L1,ADGRG6,NFK…
MAX	63	1.3e-06	2.12	ReMap--ChIP-seq	JUNB,HSPG2,DDIT4,RPL29,BTG2,TMEM52,DUSP1,SCARNA13,RPL10,RPS2,PLP2,ZFP36,PIM1,SLC16A3,CISH,NEAT1,SOCS3,NFKB2,BCL3,TNFRSF1A,RAB13,IFI30,ICAM1,RPS11,MIR6883,PTTG1IP,SNHG19,HIST1H3H,HIST1H3B,GADD45B,ID1,ID3,HIST1H4F,SECTM1,AGTRAP,TYMP,PER1,CD68,HIST1H2AE,HIST1H2AD,HIST1H2AG,HIST1H2AI,HIST1H2AH,HIST1H2AK,DPM3,HIST1H2BF,ODF3B,HIST1H2BE,HIST1H2BG,HIST1H2BB,HIST1H2BD,EFNA4,ZFP36L2,ZFP36L1,CNN2,TGFB1,B4GA…
MKX	23	2e-06	3.909	ARCHS4--Coexpression	PXDC1,MYL9,FSTL1,TNC,IGFBP5,IGFBP3,TNFRSF11B,CPZ,ADAMTS1,C1S,COL8A1,OSMR,TAGLN,LOX,USP53,LTBP2,NID1,FBLN5,CALD1,BDKRB2,LATS2,COL6A3,THBS1
CDC5L	23	2e-06	3.909	ARCHS4--Coexpression	RPL23,HIST2H2AA4,HIST2H2AB,HIST2H2BF,RPL17,FCGR2A,HLA-A,HLA-E,HIST2H3A,HIST2H3C,HIST1H3B,HIST1H2AE,HIST1H2AG,HIST1H2AH,CYBA,HIST1H2BF,HIST1H2BE,HIST1H2BG,HIST1H2BB,HIST1H2BD,HIST1H2BC,HIST4H4,HIST1H2BJ
TET2	23	2.08e-06	3.894	ARCHS4--Coexpression	NAMPT,TXNIP,FPR1,HLA-DQA1,LYN,SULT1B1,MS4A6A,HCLS1,FAM129A,MCL1,TNFRSF10C,TBXAS1,SFT2D2,FGL2,FCGR2C,SLC11A1,HCK,TLR2,AIF1,C5AR1,KYNU,SRGN,ELF1
ZNF394	23	2.08e-06	3.894	ARCHS4--Coexpression	JUNB,BTG1,HCLS1,HCST,IL10RA,LAPTM5,PSMB9,ZFP36,TAP1,TNFRSF1B,B2M,TRIM22,HLA-E,CD37,ARID5A,C5AR2,NFKBIA,TNFAIP3,CYTIP,GPSM3,SRGN,ELF1,GBP2
NFATC2	23	2.08e-06	3.894	ARCHS4--Coexpression	TXNIP,LYN,HCLS1,IL10RA,LAPTM5,TAP1,ITGB3,ITGB2,IFI16,B2M,TRIM22,HLA-A,HLA-E,CD37,WAS,IL4R,TGFB1,MSN,TNFAIP3,CYTIP,GPSM3,ELF1,GBP2
HES1	23	2.12e-06	3.88	ARCHS4--Coexpression	RPL30,RPL34,RPL39,RPL23,RPL17,FABP5,FABP7,CENPK,CNPY1,WDR1,RPL37A,RPL36A,RPL35A,SOX2,RPS14,RPS27,RPS29,ID4,ID3,HIST1H4C,TMEM258,ZFP36L1,MSN
RFX8	23	2.12e-06	3.88	ARCHS4--Coexpression	LYZ,TIMP1,ANXA5,EMP1,MMP14,ANGPTL4,FSTL1,TUBB6,MCL1,ITGA5,RUNX1,NFIL3,HGF,LOX,LTBP2,LTBP1,MSN,TGFBI,CXCL8,SRGN,LATS2,COL6A3,VIM
GTF2IRD1	23	2.12e-06	3.88	ARCHS4--Coexpression	SPI1,TXNIP,LYN,HCLS1,IL10RA,LAPTM5,NCF4,TAP1,MCL1,ITGB2,TNFRSF1B,HLA-A,HLA-E,TAGLN2,CD37,HCK,WAS,CYBA,MSN,CASP1,GPSM3,SRGN,NXN
FOXB1	23	2.12e-06	3.88	ARCHS4--Coexpression	RPL30,RPL34,RPL39,RPL23,VANGL2,RPLP0,RPS15A,RPL17,CENPK,CNPY1,WDR1,RPL37A,RPL36A,RPL35A,RAB13,SOX2,RPS14,RPL18A,RPS27,RPS29,HIST1H4C,TMEM258,HES1
ZHX2	23	2.12e-06	3.88	ARCHS4--Coexpression	SPI1,ZC3H12A,TXNIP,LYN,FAM129A,IL10RA,LAPTM5,ZNF217,TAP1,SOCS3,BMF,NFKB2,BCL3,TNFRSF1B,ICAM1,HLA-A,CD37,HCK,WAS,IL4R,GPSM3,ELF4,GBP2
FOXO1	62	2.3e-06	2.092	ReMap--ChIP-seq	PXDC1,JUNB,DDIT4,TXNIP,HMOX1,GPR183,BTG2,BTG1,ADAMTSL4,ANXA2,DUSP1,IFNGR1,MMP14,VAMP5,CTBP1-AS,LAPTM5,FABP7,SLA,SAT1,ZFP36,LEPR,MAP3K8,NEAT1,FOXO1,SOCS3,BMF,MCL1,RAB13,IFI30,MIR6883,IL1R1,TM4SF1,HIST1H3B,RPS27,ID3,HIST1H4F,FCER1G,TAGLN,PER1,ITPRIP,RGS1,HIST1H2AE,HIST1H2AD,IL4R,ARID5A,HIST1H2BF,HIST1H2BG,HIST1H2BB,LTBP2,NID1,ZFP36L1,CALD1,NFKBIA,TGFBI,B4GALT1,LMOD1,KYNU,HIST1H1D,HIST1H1C,TGIF1,ELF…
SP1	62	2.56e-06	2.083	ReMap--ChIP-seq	MYC,JUNB,IER3,DDIT4,RPL27,HIST2H2AB,ADAMTSL4,DUSP1,HCST,VAMP5,RPL10,RPS2,PLP2,ZFP36,SLC16A3,NEAT1,SOCS3,MCL1,BCL3,TNFRSF1A,RAB13,IFI30,ICAM1,RPS18,RPS11,MIR6883,SLC11A1,TM4SF1,HIST1H3H,HIST1H3B,GADD45B,ID1,ID3,HIST1H4F,CLIC1,TYMP,PER1,CD68,HIST1H2AE,HIST1H2AD,HIST1H2AC,HIST1H2AI,HIST1H2AH,HIST1H2AK,ARID5A,TYROBP,HIST1H2BF,ODF3B,HIST1H2BE,HIST1H2BG,HIST1H2BB,HIST1H2BD,HIST1H2BC,EFNA4,ZFP36L1,CNN2,…
SKIL	23	3.32e-06	3.909	GTEx--Coexpression	PXDC1,JUNB,CFH,LRRC32,HEYL,FMOD,EFEMP1,IGFBP7,OGN,ADAMTS1,MFAP4,TM4SF1,GADD45B,ID3,CTSO,HGF,ARID5A,GEM,LTBP2,FBLN5,B4GALT1,LATS2,PDLIM1
IRX1	23	3.32e-06	3.894	GTEx--Coexpression	RPL30,RPL39,RPL23,RPL27,RPL29,BTG1,RPLP0,ANXA2,MMP14,RPL12,RPL36A,RPS14,RPL18A,RPS18,RUNX1,ZFAS1,LOX,EFNA4,ZFP36L2,ZFP36L1,TGIF1,EEF1G,HES1
PRDM6	23	3.32e-06	3.894	GTEx--Coexpression	PXDC1,CMKLR1,MYL9,KCNMB1,AOC3,FMOD,EFEMP1,TNFRSF11B,IGFBP7,OGN,ITGB3,MFAP4,MGP,COL8A1,YAP1,TAGLN,GEM,LTBP2,LTBP1,FBLN5,CALD1,LMOD1,ACTA2
ZNF687	23	3.32e-06	3.894	GTEx--Coexpression	SPI1,FPR1,LYN,HCLS1,LAPTM5,CSF3R,NCF4,SLA,TNFRSF10C,TBXAS1,ITGB2,FCGR2A,IFITM2,HBB,SECTM1,AGTRAP,HBA2,HCK,WAS,TYROBP,C5AR2,CSF2RB,GPSM3
DDIT3	23	3.32e-06	3.88	GTEx--Coexpression	HIST2H2AA3,HIST2H2AB,HIST2H2BF,HCST,SAT1,TNFRSF1B,RAB20,GADD45B,HBB,HBA2,HBA1,NFIL3,ITPRIP,HIST1H2AC,CD300A,ARID5A,HIST1H2BD,HIST1H2BC,C5AR1,HIST1H1D,CYTIP,HIST1H1C,CMTM7
ZNF462	23	3.32e-06	3.88	GTEx--Coexpression	LYN,HCLS1,HCST,LAPTM5,PSMB9,TBXAS1,ITGB2,RAB20,IFI30,CD37,WAS,CD86,CD300A,CYBA,TYROBP,C5AR2,TGFB1,KYNU,CASP4,CYTIP,GPSM3,ELF4,ASAP3
MEF2B	23	3.32e-06	3.88	GTEx--Coexpression	SPI1,LYN,HCLS1,HCST,LAPTM5,PSMB9,NCF4,TAP1,TBXAS1,IFITM1,HBB,CD37,HCK,WAS,CD86,CD300A,CYBA,TYROBP,CARD16,TGFB1,CYTIP,GPSM3,ELF4
GFI1	23	3.32e-06	3.88	GTEx--Coexpression	LYN,HCST,IL10RA,LAPTM5,PSMB9,TNFRSF1B,IFI30,HLA-A,HBB,CD37,HBA2,WAS,CD86,CD300A,CYBA,C5AR1,TGFB1,HIST1H1D,CYTIP,GPSM3,RHBDF2,ELF4,CMTM7
SMAD4	26	4.44e-06	3.522	Literature--ChIP-seq	ZC3H12A,RPL27,S100A10,HIST2H2AA3,CDKN1A,BTG2,BTG1,ANXA1,ANXA2,EMP1,FGD4,TNC,IGFBP3,DSC2,IL1R1,ID1,ID3,TGM2,HIST1H2BB,HIST1H2BD,LTBP2,PLCXD2,CASP1,TGIF1,THBS1,SCN7A
ARNT	61	4.53e-06	2.052	ReMap--ChIP-seq	ZC3H12A,JUNB,DDIT4,S100A11,S100A10,H3F3B,BTG2,ADAMTSL4,TEAD3,DUSP1,VAMP5,RPS2,ZNF217,PLP2,ZFP36,PIM1,SLC16A3,CISH,NEAT1,NFKB2,ITGB2,TNFRSF1A,ITGA5,RPL35A,RAB13,RPS14,MIR6883,TAGLN2,PTTG1IP,HIST1H3H,HIST1H3B,GADD45B,ID1,HIST1H4F,ZFAS1,SECTM1,FCER1G,PER1,TTC6,HIST1H2AE,HIST1H2AD,HIST1H2AG,HIST1H2AI,HIST1H2AH,HIST1H2AK,DPM3,HIST1H2BF,HIST1H2BE,HIST1H2BG,HIST1H2BB,HIST1H2BD,C5AR1,EFNA4,ZFP36L1,TGFB1,…
ZNF384	61	4.53e-06	2.052	ReMap--ChIP-seq	JUNB,IER3,RPL23,DDIT4,TXNIP,ORAI1,RPL27,HMOX1,ADAMTSL4,DUSP1,VAMP8,MMP14,ANGPTL4,VAMP5,APOLD1,RPS2,SAT1,ZFP36,PIM1,SLC16A3,NEAT1,PLTP,MCL1,BCL3,IFI30,ICAM1,RPS11,MIR6883,SLC11A1,SNHG19,HIST1H3H,HIST1H3B,GADD45B,RPS29,ID1,ID3,CLIC1,FCER1G,PER1,HIST1H2AE,HIST1H2AD,HIST1H2AG,HIST1H2AI,HIST1H2AH,CYBA,HIST1H2BF,HIST1H2BE,HIST1H2BG,HIST1H2BB,HIST1H2BD,C5AR2,C5AR1,ZFP36L2,ZFP36L1,NFKBIA,GPSM3,HIST1H1C,D…
SOX18	22	6.72e-06	3.739	ARCHS4--Coexpression	GJA5,PXDC1,HSPG2,CLDN5,LRRC32,EMP1,AOC3,EFEMP1,ECSCR,IGFBP7,VWF,PECAM1,ITGA5,KCTD12,ADIRF,CHRDL1,TGM2,CD93,LTBP2,NID1,MMRN1,THBS1
RBCK1	22	7.24e-06	3.712	ARCHS4--Coexpression	SPI1,FPR1,NCF4,SLC16A3,TAP1,TNFRSF10C,BCL3,TNFRSF1A,IFITM2,HLA-A,HLA-E,TAGLN2,SECTM1,HCK,WAS,TYMP,IL4R,CYBA,CNN2,TGFB1,GPSM3,ELF4
JAZF1	22	7.24e-06	3.712	ARCHS4--Coexpression	SPI1,TXNIP,RPL29,FPR1,LYN,RPLP0,RPL12,FAM129A,RPS2,TNFRSF10C,FCGR3A,FGL2,RPS18,HLA-E,GYPC,HBB,HBA2,HBA1,HCK,WAS,GPSM3,ELF1
HIF1A	22	7.24e-06	3.712	ARCHS4--Coexpression	NAMPT,ANXA2,ANXA5,MMP14,FSTL1,TNC,TUBB6,IL13RA1,TNFRSF10B,ADAMTS1,ITGA5,IL1R1,OSMR,TAGLN,LOX,LTBP2,CALD1,TGFBI,B4GALT1,LATS2,COL6A3,THBS1
IRF3	22	7.24e-06	3.712	ARCHS4--Coexpression	SPI1,TXNIP,HCLS1,LAPTM5,NCF4,TAP1,NFKB2,BCL3,ITGB2,TNFRSF1B,TNFRSF1A,HLA-A,HLA-E,SECTM1,CD37,WAS,IL4R,CYBA,CNN2,TGFB1,GPSM3,ELF4
AEBP1	22	7.24e-06	3.712	ARCHS4--Coexpression	PXDC1,HSPG2,MYL9,LRRC32,TEAD3,MMP14,FSTL1,FMOD,TNC,IGFBP7,CPZ,C1S,MFAP4,IL1R1,TAGLN,LOX,LTBP2,NID1,LTBP1,FBLN5,CALD1,COL6A3
HOXA3	22	7.46e-06	3.698	ARCHS4--Coexpression	RPL27,S100A10,ANXA1,ANXA2,HCLS1,IL10RA,ITGB2,TNFRSF1B,ANGPT1,RPL18A,HLA-A,TM4SF1,MALL,FCER1G,HCK,TYROBP,C5AR1,ZFP36L2,ADGRG6,YBX3,LATS2,SCN7A
OTX1	22	7.46e-06	3.698	ARCHS4--Coexpression	RPL30,RPL34,RPL39,VANGL2,PAX6,RPS15A,RPL17,LIX1,RPL37A,RPL36A,RPL35A,SOX2,RPS14,RPS11,B2M,RPS27,RPS29,ID4,HIST1H4C,TMEM258,DDAH2,HES1
SMAD1	60	8.82e-06	2.016	ReMap--ChIP-seq	SPI1,MYC,JUNB,TXNIP,RPL27,BTG2,RPLP0,ADAMTSL4,TEAD3,DUSP1,VAMP8,RPL10,RPL12,RPS2,LAPTM5,PLP2,ZFP36,PIM1,CISH,RPS8,NEAT1,MCL1,WDR1,TNFRSF1A,ICAM1,RPL18A,RPS11,MIR6883,SLC11A1,HIST1H3H,HIST1H3B,ID1,ID3,HBB,CLIC1,AIF1,PER1,CD68,HIST1H2AE,HIST1H2AD,HIST1H2AG,HIST1H2AI,HIST1H2AH,HIST1H2AK,TMEM258,HIST1H2BF,HIST1H2BG,C5AR1,EFNA4,ZFP36L2,ZFP36L1,CNN2,TGFB1,CXCL8,GPSM3,EEF1G,DDAH2,HIST1H2BJ,HES1,VIM
SOX7	22	1.13e-05	3.698	GTEx--Coexpression	MYC,ZC3H12A,IER3,S100A10,GJB2,LRRC32,EMP1,SMAGP,FABP5,ZFP36,PIM1,DSC2,ECSCR,NFE2L2,TM4SF1,MALL,GABRE,MPZL2,ITPRIP,CD93,BDKRB2,HES1
ZNF831	22	1.13e-05	3.698	GTEx--Coexpression	LYN,HCLS1,HCST,IL10RA,LAPTM5,SLA,ITGB2,FCGR3A,TNFRSF1B,HLA-A,HBB,CD37,HBA2,WAS,CD300A,CYBA,C5AR1,TGFB1,CASP1,CYTIP,GPSM3,RHBDF2
NAIF1	22	1.13e-05	3.698	GTEx--Coexpression	SPI1,PLBD1,FPR1,LYN,PYGL,HCLS1,LAPTM5,CSF3R,NCF4,SLC16A3,TNFRSF10C,TBXAS1,FCGR2A,IFITM2,SECTM1,AGTRAP,HCK,WAS,TYROBP,HIST1H2BC,C5AR2,GPSM3
ZSCAN16	22	1.13e-05	3.698	GTEx--Coexpression	SPI1,PLBD1,FPR1,LYN,HCLS1,LAPTM5,CSF3R,NCF4,TNFRSF10C,TBXAS1,FCGR2A,IFITM2,SECTM1,FCER1G,AGTRAP,HCK,WAS,CYBA,TYROBP,C5AR2,CSF2RB,GPSM3
ZNF589	59	1.29e-05	1.999	ReMap--ChIP-seq	SPI1,IER3,DDIT4,FPR1,H3F3B,HAMP,BTG2,TEAD3,ANXA1,ELOVL5,IFNGR1,MS4A6A,PLSCR2,VAMP5,HLA-DMA,RPS2,IL10RA,LAPTM5,ZNF217,PLP2,CSF1,PIM1,CISH,NEAT1,MCL1,BCL3,ITGB3,TNFRSF1B,PECAM1,SFT2D2,IFI16,MBOAT1,IFITM1,IFITM2,B2M,GYPC,PTTG1IP,HIST1H3B,ID1,SECTM1,CLIC1,FCER1G,TYMP,ITPRIP,ODF3B,HIST1H2BB,ZFP36L1,MSN,CXCL8,TNFAIP3,SLC2A5,CXCL2,CXCL5,HIST1H1C,DDAH2,HES1,WEE1,VIM,ACKR1
BACH2	59	1.47e-05	1.988	ReMap--ChIP-seq	RPL23,DDIT4,ORAI1,HMOX1,LYN,CDKN1A,BTG2,HIST2H2AB,DUSP1,IFNGR1,MMP14,CTBP1-AS,LAPTM5,FMOD,SAT1,ZFP36,MAP3K8,RPS8,NEAT1,FOXO1,MCL1,BCL3,TMEM255A,TNFRSF1A,ICAM1,HIST1H3H,HIST1H3B,GADD45B,ID3,HIST1H4C,HIST1H4F,SECTM1,PARP4,CD68,CD86,HIST1H2AE,HIST1H2AD,HIST1H2AG,HIST1H2AC,HIST1H2AI,HIST1H2AH,HIST1H2AK,HIST1H2BF,HIST1H2BE,HIST1H2BG,HIST1H2BB,HIST1H2BD,HIST1H2BC,SMAD9,SLC2A5,H2AFJ,HIST1H1D,HIST1H1B,HI…
E2F1	59	1.67e-05	1.978	ReMap--ChIP-seq	MYC,JUNB,DDIT4,RPL27,HMOX1,H3F3B,ADAMTSL4,TEAD3,F3,HCST,RPL10,APOLD1,RPS2,PLP2,ZFP36,SLC16A3,NEAT1,SOCS3,BMF,MCL1,CDK2,RAB13,MIR6883,SLC11A1,HIST1H3H,HIST1H3B,GADD45B,RPS27,ID1,ID3,HIST1H4F,TYMP,PER1,CD68,HIST1H2AE,HIST1H2AD,HIST1H2AG,HIST1H2AI,HIST1H2AH,HIST1H2AK,DPM3,TYROBP,HIST1H2BF,ODF3B,HIST1H2BE,HIST1H2BG,HIST1H2BB,HIST1H2BD,EFNA4,ZFP36L2,ZFP36L1,CNN2,HIST1H1D,HIST1H1B,HIST1H1C,EEF1G,HIST1H…
CREB1	59	1.69e-05	1.977	ReMap--ChIP-seq	JUNB,RPL23,DDIT4,RPL27,H3F3B,HIST2H2AB,DUSP1,VAMP8,ANGPTL4,VAMP5,RPL10,RPS2,ZFP36,SLC16A3,NEAT1,SOCS3,MCL1,NFKB2,RAB13,ICAM1,RPS14,RPS11,MIR6883,HIST1H3H,HIST1H3B,GADD45B,RPS27,ID1,ID3,HIST1H4F,TYMP,CD74,PER1,CD68,HIST1H2AE,HIST1H2AD,HIST1H2AG,HIST1H2AC,HIST1H2AI,HIST1H2AH,HIST1H2AK,DPM3,HIST1H2BF,ODF3B,HIST1H2BE,HIST1H2BG,HIST1H2BB,HIST1H2BD,HIST1H2BC,C5AR1,EFNA4,ZFP36L1,CNN2,HIST1H1D,HIST1H1B,H…
KLF13	21	2.47e-05	3.53	ARCHS4--Coexpression	SPI1,TXNIP,LYN,HCLS1,IL10RA,LAPTM5,TAP1,MCL1,ITGB2,TNFRSF1B,FGL2,HLA-A,HLA-E,CD37,HCK,WAS,IL4R,TGFB1,MSN,GPSM3,ELF4
KLF3	21	2.47e-05	3.53	ARCHS4--Coexpression	JUNB,TXNIP,LYN,BTG1,HCLS1,FAM129A,IL10RA,PIM1,MCL1,ITGB2,FGL2,B2M,HLA-E,GYPC,HBB,HBA1,TGFB1,GPSM3,ELF1,ELF4,STOM
REL	21	2.47e-05	3.53	ARCHS4--Coexpression	HLA-DQA1,SULT1B1,ADAM28,MAP3K8,KCNE4,NFKB2,SFT2D2,RPS6KA5,EYS,SLC11A1,SPTLC3,C1QB,CD86,RGS1,C5AR2,MS4A7,TNFAIP3,SLC2A5,KYNU,RHBDF2,GBP2
HES7	21	2.54e-05	3.518	ARCHS4--Coexpression	HIST2H2AA4,HIST2H2AB,HIST2H2BF,RPL17,RPS8,FCGR2A,HIST2H3A,HIST2H3C,HIST1H3H,HIST1H3B,HIST1H2AE,HIST1H2AG,HIST1H2AH,HIST1H2BF,HIST1H2BE,HIST1H2BG,HIST1H2BB,HIST1H2BD,HIST1H2BC,HIST4H4,HIST1H2BJ
DZIP1	21	2.54e-05	3.518	ARCHS4--Coexpression	LYN,VAMP8,HCLS1,IL10RA,LAPTM5,TAP1,ITGB2,TNFRSF1B,SOX2,B2M,HLA-A,HLA-E,TAGLN2,MYL12A,CD37,CLIC1,WAS,CYBA,GPSM3,ELF1,ELF4
TRERF1	21	2.54e-05	3.518	ARCHS4--Coexpression	SPI1,TXNIP,FPR1,HCLS1,FAM129A,IL10RA,CSF3R,NCF4,MCL1,TNFRSF10C,ITGB2,TNFRSF1B,HLA-A,HCK,WAS,C5AR1,CNN2,TGFB1,MSN,GPSM3,ELF4
GLMP	21	2.54e-05	3.518	ARCHS4--Coexpression	PXDC1,CMKLR1,HMOX1,S100A11,ANXA5,MMP14,VAMP5,SLC16A3,CDK2,NPC2,IFI30,ICAM1,CD14,CLIC1,C1QA,CD68,C1QC,TYROBP,C5AR1,TGFBI,CPVL
ZC3H8	58	2.56e-05	1.957	ReMap--ChIP-seq	MYC,ZC3H12A,RPL23,DDIT4,RPL27,HMOX1,S100A11,S100A10,H3F3B,VANGL2,HIST2H2AB,ADAMTSL4,ANXA2,DUSP1,EMP1,RPS15A,ZFP36,SLC16A3,RPS8,NEAT1,SOCS3,BMF,CDK2,BCL3,TNFRSF1B,TNFRSF1A,ITGA5,RAB13,RPS11,ACSL5,HIST1H3B,RPS27,ID1,ID3,HIST1H4C,SECTM1,PER1,CD68,ITPRIP,HIST1H2AE,HIST1H2AD,HIST1H2AG,HIST1H2AC,HIST1H2AH,DPM3,HIST1H2BF,HIST1H2BE,HIST1H2BG,HIST1H2BB,HIST1H2BD,HIST1H2BC,ZFP36L1,TGFB1,B4GALT1,HIST1H1B,HI…
GATA6	73	2.7e-05	1.918	Literature--ChIP-seq	MYC,JUNB,CMKLR1,RPL23,MTHFD2,DDIT4,ORAI1,FREM2,S100A11,S100A10,LYZ,CDKN1A,BTG2,BTG1,ANXA2,HIST2H2BF,MS4A6A,SCARNA13,SLC7A2,SMAGP,CSF1,CISH,IGFBP3,NEAT1,LIX1,PLTP,NFE2L2,SFT2D2,IFITM2,PEG10,IL1R1,RUNX1,PTTG1IP,MYL12A,RPS27,ID1,ID3,HIST1H4C,HIST1H4F,SLC44A3,PARP4,HBA1,YAP1,TAGLN,AIF1,AKR1C1,ITPRIP,IL4R,HIST1H2AK,DPM3,ODF3B,HIST1H2BG,HIST1H2BB,HIST1H2BD,HIST1H2BC,USP53,CNN3,NFKBIA,MS4A7,CXCL5,CASP4,…
HOXA9	58	2.89e-05	1.946	ReMap--ChIP-seq	GJA5,MYC,TXNIP,RPL27,RPL29,FPR1,KCNMB1,GPR183,HIST2H2AA3,TMEM52,RPS15A,CTBP1-AS,RPL17,LAPTM5,ZNF217,ZFP36,PIM1,IL13RA1,TNFRSF10B,ITGB3,RPL37A,RPL35A,RPS14,MIR6883,HIST2H3C,GYPC,PTTG1IP,SNHG19,HIST1H3H,HIST1H3B,SNHG6,RPS29,ECHDC3,HIST1H4F,SECTM1,SPTLC3,FCER1G,SGK1,PER1,HIST1H2AE,HIST1H2AD,HIST1H2AG,HIST1H2AI,HIST1H2AH,HIST1H2AK,HIST1H2BF,HIST1H2BE,HIST1H2BG,HIST1H2BB,HIST1H2BD,B4GALT1,HIST1H1D,CAS…
GATA1	58	2.89e-05	1.946	ReMap--ChIP-seq	JUNB,HSPG2,DDIT4,TXNIP,S100A10,BTG2,DUSP1,ELOVL5,VAMP8,VAMP5,SCARNA13,APOLD1,LAPTM5,ZNF217,ZFP36,LEPR,PIM1,CISH,NEAT1,SOCS2,PLTP,C1S,RPL36A,MBOAT1,MIR6883,IL1R1,TAGLN2,GYPC,HIST1H3H,HIST1H3B,HIST1H4F,HBB,PER1,HIST1H2AE,HIST1H2AD,HIST1H2AG,HIST1H2AI,HIST1H2AH,HIST1H2AK,HIST1H2BF,HIST1H2BE,HIST1H2BG,HIST1H2BB,HIST1H2BD,ZFP36L2,ZFP36L1,TNFAIP3,HIST1H1D,HIST1H1B,HIST1H1C,ABCC4,TGFBR1,HIST1H2BJ,STOM,H…
ZKSCAN1	58	2.89e-05	1.946	ReMap--ChIP-seq	SPI1,JUNB,IER3,HSPG2,DDIT4,RPL27,HIST2H2AB,TEAD3,DUSP1,RPL10,RPS2,LAPTM5,ZNF217,ZFP36,SLC16A3,CISH,NEAT1,BCL3,TNFRSF1B,TNFRSF1A,TNFRSF6B,IFI30,ICAM1,RPL18A,RPS18,RPS11,MIR6883,SLC11A1,HIST1H3H,HIST1H3B,GADD45B,ID1,ID3,HIST1H4F,SECTM1,CLIC1,PER1,HIST1H2AE,HIST1H2AD,HIST1H2AG,TGM2,HIST1H2AI,HIST1H2AH,HIST1H2AK,HIST1H2BF,HIST1H2BE,HIST1H2BG,HIST1H2BB,EFNA4,ZFP36L2,ZFP36L1,CNN2,HIST1H1D,HIST1H1C,EEF1…
E2F4	58	2.92e-05	1.944	ReMap--ChIP-seq	MYC,JUNB,IER3,DDIT4,HIST2H2AB,ADAMTSL4,HCST,RPL10,APOLD1,RPS2,PLP2,ZFP36,SLC16A3,CISH,NEAT1,SOCS3,MCL1,RAB13,IFI30,ICAM1,MIR6883,SNHG19,HIST1H3H,HIST1H3B,GADD45B,RPS29,ID3,HIST1H4C,HIST1H4F,CLIC1,TYMP,PER1,CD68,HIST1H2AE,HIST1H2AD,HIST1H2AG,HIST1H2AC,HIST1H2AI,HIST1H2AH,HIST1H2AK,TMEM258,HIST1H2BF,HIST1H2BE,HIST1H2BG,HIST1H2BB,HIST1H2BD,HIST1H2BC,EFNA4,ZFP36L2,CNN2,HIST1H1D,HIST1H1B,GPSM3,HIST1H1…
ESR2	25	2.96e-05	3.166	Literature--ChIP-seq	MYC,JUNB,IER3,FREM2,ANGPTL4,VAMP5,ZNF217,SOCS3,BMF,BCL3,VWF,ITGA5,MBOAT1,IL17RB,SGK1,TGM2,NPNT,B4GALT1,KYNU,BDKRB2,LATS2,THBS1,PDLIM1,LRIG1,HES1
DUXA	21	3.27e-05	3.569	GTEx--Coexpression	PXDC1,CMKLR1,MYL9,AOC3,FMOD,EFEMP1,TNFRSF11B,IGFBP7,OGN,FHL5,MFAP4,MGP,COL8A1,ADIRF,YAP1,TAGLN,LTBP2,LTBP1,FBLN5,ACTA2,LATS2
NR0B1	58	3.67e-05	2.047	Literature--ChIP-seq	JUNB,DDIT4,FREM2,PKIA,CDKN1A,BTG2,DUSP1,PAX6,MMP14,PLSCR1,HCST,FAM129A,SLC7A3,RPL17,LAPTM5,ZFP36,PIM1,FOXO1,SOCS2,SOCS3,BMF,PLTP,MCL1,TBXAS1,BCL3,NFE2L2,RPL37A,RAB20,IFITM1,IFITM2,ICAM1,SOX2,RPS14,SLC11A1,PPP1R3B,MALL,TAGLN2,PTTG1IP,ID1,ID3,SLC44A3,CD37,AGTRAP,HCK,SGK1,C1QA,TCEA3,C1QC,CNN3,ZFP36L1,NFKBIA,GPSM3,DDAH2,ASAP3,PDLIM1,HES1,GBP1,VIM
ZNF792	21	3.72e-05	3.53	GTEx--Coexpression	LRRC32,TIMP3,IFNGR1,PLSCR1,VAMP5,HLA-DMA,ECSCR,VWF,TNFRSF1A,IFI16,IFITM1,B2M,HLA-A,HLA-E,CD68,CD93,MSN,TMEM35B,ELF1,ELF4,CMTM7
ZNF581	21	3.75e-05	3.518	GTEx--Coexpression	RPL29,HCST,RPS2,LAPTM5,PSMB9,PLP2,RPL18A,HBB,CD37,CLIC1,AGTRAP,HBA2,WAS,CD300A,CNN2,TGFB1,CASP4,CYTIP,GPSM3,RHBDF2,ELF4
SPIC	21	3.75e-05	3.518	GTEx--Coexpression	CMKLR1,HMOX1,HLA-DPA1,MS4A6A,HCLS1,HLA-DMB,IL10RA,FCGR3A,SEMA3D,TRIM22,CD37,C1QB,C1QA,AIF1,CD74,CD68,C1QC,CYBA,VCAM1,MS4A7,CPVL
POU5F1	24	3.81e-05	3.186	Literature--ChIP-seq	IER3,MTHFD2,TXNIP,RPL27,LYN,DUSP1,PAX6,FAM129A,SLC7A3,PSAT1,IFITM1,IFITM2,IFI30,SOX2,PEG10,PTTG1IP,ID3,CLIC1,HCK,SGK1,YAP1,TCEA3,HIST1H1C,PDLIM1
CLOCK	25	4.01e-05	3.075	Literature--ChIP-seq	CLDN5,DDIT4,MYL9,S100A10,H3F3B,CDKN1A,ADAMTSL4,TIMP3,ANXA2,DUSP1,MMP14,ANGPTL4,FABP7,PIM1,MCL1,ACSL5,GADD45B,ID1,PER1,TGM2,HIST1H2BC,ZFP36L1,CALD1,NFKBIA,HIST1H1C
HMBOX1	57	4.52e-05	1.922	ReMap--ChIP-seq	RPL23,DDIT4,TXNIP,S100A11,CP,BTG2,BTG1,RPLP0,JPH2,ANXA1,ELOVL5,VAMP8,PLSCR2,VAMP5,APOLD1,HLA-DMA,ZNF217,SAT1,PIM1,NEAT1,FOXO1,MCL1,NFE2L2,ITGB3,ITGA5,IFITM1,IFITM2,IL1R1,MYL12A,HIST1H3H,HIST1H3B,HIST1H4C,HIST1H4F,CLIC1,ITPRIP,HIST1H2AE,HIST1H2AD,HIST1H2AG,HIST1H2AC,HIST1H2AI,HIST1H2AH,HIST1H2AK,HIST1H2BF,HIST1H2BE,HIST1H2BG,HIST1H2BB,HIST1H2BD,HIST1H2BC,B4GALT1,TNFAIP3,YBX3,HIST1H1D,HIST1H1C,DDAH…
NR2F6	57	4.91e-05	1.915	ReMap--ChIP-seq	IER3,RPL23,HSPG2,DDIT4,TXNIP,RPL29,CFB,HMOX1,LYZ,CP,TMEM52,DUSP1,VAMP8,ANGPTL4,VAMP5,SCARNA13,AOC3,CSF1,ZFP36,PIM1,SLC16A3,NEAT1,SOCS3,BMF,BCL3,ITGB2,MIR6843,TNFRSF1A,TNFRSF6B,ICAM1,PEG10,MIR6883,IL1R1,SLC11A1,ACSL5,TM4SF1,PTTG1IP,SNHG19,MYL12A,HIST1H3B,ID1,ID3,SECTM1,CLIC1,FCER1G,PER1,TGM2,IL4R,DPM3,HIST1H2BB,ZFP36L1,CNN2,ADGRG6,HIST1H1C,ELF1,DDAH2,HES1
PBX2	57	5.19e-05	1.91	ReMap--ChIP-seq	JUNB,IER3,HSPG2,DDIT4,TXNIP,FPR1,CDKN1A,BTG2,ADAMTSL4,DUSP1,VAMP8,VAMP5,SCARNA13,HLA-DMA,LAPTM5,PLP2,ZFP36,PIM1,SLC16A3,NEAT1,SOCS3,BMF,BCL3,ITGB3,ITGA5,ICAM1,RPS11,MIR6883,PTTG1IP,HIST1H3H,HIST1H3B,ID1,ID3,HBB,CLIC1,AGTRAP,PER1,HIST1H2AE,HIST1H2AD,HIST1H2AG,TGM2,HIST1H2AI,HIST1H2AH,HIST1H2BF,HIST1H2BG,HIST1H2BB,EFNA4,ZFP36L1,CNN2,TNFAIP3,HIST1H1D,GPSM3,HIST1H1C,EEF1G,DDAH2,HIST1H2BJ,HES1
TCF3	71	5.27e-05	1.878	Literature--ChIP-seq	MYC,IER3,PRKAB2,DDIT4,S100A11,S100A10,SLC16A12,PKIA,HIST2H2AB,DUSP1,ANXA5,SLC2A12,PAX6,PLSCR1,FAM129A,FSTL1,SLC7A3,FGD4,AOC3,PROS1,PIM1,MAP3K8,SOCS2,SOCS3,BMF,PLTP,MCL1,NFE2L2,ITGB3,CPZ,CNGA3,TNFRSF1B,PECAM1,IFITM1,IFITM2,SOX2,PEG10,IL1R1,RUNX1,HIST1H3B,RPS29,ID1,ID3,SLC44A3,AGTRAP,HCK,SGK1,TCEA3,TGM2,HIST1H2BF,HIST1H2BE,HIST1H2BB,CNN3,ZFP36L1,ADGRG6,NFKBIA,TGFBI,B4GALT1,TNFAIP3,CASP1,HIST1H1B,HI…
TCF12	37	7.44e-05	2.446	ENCODE--ChIP-seq	S100A11,S100A10,CDKN1A,BTG2,ANXA1,ANXA2,EMP1,CDC42EP5,ANGPTL4,APOLD1,RPL17,LAPTM5,TNC,NEAT1,ITGB2,MFAP4,MGP,RUNX1,HIST1H3B,ID1,ID3,HIST1H4C,HIST1H2AC,HIST1H2BC,PLCXD2,FBLN5,ZFP36L1,CNN2,CALD1,ADGRG6,VCAM1,TGFBI,CXCL8,CASP4,HIST1H1C,GBP2,VIM
MEIS2	56	7.55e-05	1.891	ReMap--ChIP-seq	NAMPT,JUNB,IER3,MTHFD2,DDIT4,TXNIP,LYN,CP,GPR183,BTG2,BTG1,DUSP1,SLC2A12,APOLD1,RPL17,ZNF217,PLP2,PIM1,CISH,NEAT1,KCNE4,ITGB3,MIR6883,IL1R1,PTTG1IP,HIST1H3H,HIST1H3B,SNHG6,RPS29,ID1,HBB,CLIC1,PER1,HIST1H2AE,HIST1H2AD,HIST1H2AG,HIST1H2AC,TGM2,HIST1H2AI,HIST1H2AH,HIST1H2AK,HIST1H2BF,HIST1H2BE,HIST1H2BG,HIST1H2BB,HIST1H2BD,HIST1H2BC,LMOD1,TNFAIP3,HIST1H1D,HIST1H1C,EEF1G,DDAH2,HIST1H2BJ,HES1,VIM
TBX5	20	7.86e-05	3.362	ARCHS4--Coexpression	MYL9,JPH2,TIMP1,FSTL1,IGFBP5,TNFRSF11B,ADAMTS1,MFAP4,FOXF1,TAGLN,LOX,USP53,LTBP2,NID1,LTBP1,FBLN5,CALD1,BDKRB2,COL6A3,THBS1
ZNF460	20	7.86e-05	3.362	ARCHS4--Coexpression	RPL27,RPL29,HIST2H2AB,HIST2H2BF,RPL10,RPS2,SFT2D2,RPS11,HIST2H3A,TAGLN2,HIST2H3C,HIST1H3B,HIST1H2AE,HIST1H2AD,HIST1H2AI,HIST1H2AH,HIST1H2BD,HIST1H2BC,HIST1H1D,HIST1H1C
LHX2	56	7.9e-05	1.887	ReMap--ChIP-seq	MYC,CFI,S100A10,LYN,SLC16A12,CP,BTG1,MS4A4A,ANXA1,ANXA2,ANXA5,SLC2A12,F3,VAMP8,GAS5,RPL12,ZNF217,TNC,EFEMP1,NEAT1,IGFBP7,MCL1,NFE2L2,TNFRSF1A,RPL37A,TM4SF1,COL8A1,MYL12A,HIST1H3B,ID1,ID3,HIST1H4F,ZFAS1,NFIL3,RGS1,HIST1H2AE,HIST1H2AD,HIST1H2AK,GEM,LOX,HIST1H2BF,HIST1H2BE,HIST1H2BG,HIST1H2BB,HIST1H2BD,LTBP2,PLCXD2,ZFP36L1,TGFBI,CXCL8,HIST1H1D,HIST1H1B,HIST1H1C,ABCC4,THBS1,VIM
BNC2	20	8.02e-05	3.35	ARCHS4--Coexpression	ANXA2,ANXA5,FSTL1,TNFRSF11B,OGN,ADAMTS1,MFAP4,TAGLN,LOX,USP53,LTBP2,NID1,LTBP1,FBLN5,CALD1,LMOD1,ACTA2,LATS2,COL6A3,THBS1
ATF6B	20	8.02e-05	3.35	ARCHS4--Coexpression	SPI1,HCLS1,LAPTM5,NCF4,ITGB2,TNFRSF1B,TNFRSF1A,RPS6KA5,HLA-A,HLA-E,CD37,WAS,IL4R,CYBA,C5AR2,C5AR1,TGFB1,MSN,GPSM3,ELF4
PROX1	56	8.11e-05	1.884	ReMap--ChIP-seq	MYC,DDIT4,TXNIP,S100A11,S100A10,GPR183,CDKN1A,ANXA1,ANXA2,EMP1,SCARNA13,APOLD1,LAPTM5,ZFP36,CISH,NEAT1,LIX1,TNFRSF10C,TNFRSF10B,BCL3,MIR6843,TNFRSF1B,TNFRSF1A,MIR6883,ACSL5,TM4SF1,MALL,PTTG1IP,HIST1H3B,ID1,HIST1H4F,SECTM1,YAP1,MPZL2,PER1,ITPRIP,HIST1H2AE,HIST1H2AD,HIST1H2AG,HIST1H2AC,HIST1H2AH,HIST1H2BF,HIST1H2BE,HIST1H2BG,HIST1H2BB,HIST1H2BD,HIST1H2BC,EFNA4,ZFP36L2,ZFP36L1,TGFBI,YBX3,HIST1H1D,EE…
ZHX1	20	8.15e-05	3.338	ARCHS4--Coexpression	SPI1,HCLS1,SLC7A2,SLC7A3,LAPTM5,NCF4,ITGB2,IFITM2,RPL18A,HLA-A,HLA-E,CD37,AGTRAP,HCK,WAS,IL4R,CYBA,TYROBP,CNN2,GPSM3
LTF	20	8.15e-05	3.338	ARCHS4--Coexpression	SPI1,NAMPT,PLBD1,LYZ,PYGL,LAPTM5,NCF4,MCL1,ITGB2,HBB,HBA2,HBA1,WAS,NFIL3,PER1,ITPRIP,C5AR1,SRGN,ELF4,STOM
ZBED9	20	8.15e-05	3.338	ARCHS4--Coexpression	HIST2H2AA4,HIST2H2AB,HIST2H2BF,RPL17,FCGR2A,HIST2H3A,HIST2H3C,HIST1H3H,HIST1H3B,HIST1H2AE,HIST1H2AG,HIST1H2AH,HIST1H2BF,HIST1H2BE,HIST1H2BG,HIST1H2BB,HIST1H2BD,HIST1H2BC,HIST4H4,HIST1H2BJ
SALL4	37	8.5e-05	2.343	Literature--ChIP-seq	JUNB,HMOX1,GPR183,PKIA,BTG2,TIMP3,ELOVL5,F3,VAMP8,PLSCR1,FGD4,PROS1,SOCS3,CDK2,FCGR3A,TNFRSF1B,SFT2D2,KCNK13,ACSL5,TAGLN2,ID3,SLC44A3,FCER1G,YAP1,MPZL2,HIST1H2BC,USP53,NID1,EFNA4,CNN3,CALD1,LATS2,PDLIM1,HES1,CMTM7,WEE1,VIM
HSF1	36	8.5e-05	2.373	Literature--ChIP-seq	ZC3H12A,PRKAB2,DDIT4,TXNIP,BTG1,TIMP3,ANXA2,DUSP1,ELOVL5,ANGPTL4,HCST,FAM129A,CENPK,ZFP36,CNPY1,MCL1,OGN,WDR1,IFITM2,PEG10,HIST1H3H,OSMR,SGK1,TAGLN,HIST1H2AE,HIST1H2AG,HIST1H2AI,HIST1H2AH,TYROBP,HIST1H2BF,HIST1H2BG,HIST1H2BB,HIST1H1C,ELF1,COL6A3,HIST1H2BJ
PGR	56	8.87e-05	1.876	ReMap--ChIP-seq	ZC3H12A,JUNB,HSPG2,DDIT4,TXNIP,HSD11B2,S100A10,H3F3B,CDKN1A,BTG2,ADAMTSL4,TEAD3,ANXA2,DUSP1,VAMP8,VAMP5,RPS2,ZNF217,SAT1,ZFP36,SLC16A3,CISH,NEAT1,BMF,MCL1,ITGB2,TNFRSF1A,RAB20,MGP,RAB13,TNFRSF6B,MIR6883,IL1R1,TM4SF1,TAGLN2,PTTG1IP,HIST1H3B,RPS27,ID1,ID3,PER1,TTC6,ITPRIP,TGM2,DPM3,HIST1H2BB,EFNA4,ZFP36L1,ADGRG6,NFKBIA,B4GALT1,EEF1G,ASAP3,PDLIM1,LRIG1,HES1
SP4	56	8.96e-05	1.875	ReMap--ChIP-seq	JUNB,IER3,DDIT4,H3F3B,RPLP0,ADAMTSL4,TEAD3,RPL10,RPL12,HLA-DMA,RPS2,ZFP36,PIM1,NEAT1,SOCS3,MCL1,RAB13,IFI30,SOX2,RPS14,RPL18A,RPS18,RPS11,MIR6883,HIST1H3H,HIST1H3B,GADD45B,ID1,ID3,HIST1H4F,ZFAS1,PER1,CD68,HIST1H2AE,HIST1H2AD,HIST1H2AG,HIST1H2AC,HIST1H2AI,HIST1H2AH,HIST1H2AK,TMEM258,HIST1H2BF,HIST1H2BE,HIST1H2BG,HIST1H2BB,HIST1H2BD,HIST1H2BC,EFNA4,ZFP36L2,ZFP36L1,CNN2,HIST1H1D,HIST1H1B,HIST1H1C,EE…
FOXS1	20	0.00011	3.374	GTEx--Coexpression	PXDC1,CMKLR1,HSPG2,HEYL,FMOD,EFEMP1,TNFRSF11B,IGFBP7,OGN,FHL5,MFAP4,MGP,COL8A1,ADIRF,TAGLN,LTBP2,LTBP1,FBLN5,ACTA2,VIM
FOXC1	20	0.00011	3.374	GTEx--Coexpression	PXDC1,CMKLR1,HEYL,FMOD,EFEMP1,TNFRSF11B,IGFBP7,OGN,FHL5,MGP,COL8A1,ADIRF,YAP1,TAGLN,LTBP2,LTBP1,FBLN5,LMOD1,ACTA2,VIM
HEYL	20	0.000113	3.362	GTEx--Coexpression	PXDC1,CMKLR1,SLC16A12,FMOD,EFEMP1,KCNE4,TNFRSF11B,IGFBP7,OGN,FHL5,MFAP4,MGP,COL8A1,ID3,TAGLN,TGM2,LTBP2,LTBP1,FBLN5,ACTA2
ZFHX3	20	0.000113	3.35	GTEx--Coexpression	PXDC1,HSPG2,MYL9,AOC3,HEYL,FMOD,IGFBP7,ITGB3,FHL5,ITGA5,COL8A1,ADIRF,YAP1,TAGLN,LTBP1,CALD1,SMAD9,LMOD1,ACTA2,LATS2
ZNF701	20	0.000113	3.35	GTEx--Coexpression	FPR1,LYN,PYGL,HCLS1,CSF3R,SLA,TNFRSF10C,FCGR2A,IFITM2,CLIC1,PARP4,AGTRAP,HCK,C5AR2,CSF2RB,CNN2,CASP4,SRGN,ELF1,ELF4
TP53	20	0.000113	3.35	GTEx--Coexpression	RPL30,RPL39,RPL23,RPL27,RPL29,RPLP0,RPL12,RPS15A,RPS2,ZNF217,RPL36A,IFI16,RPS14,RPL18A,RPS18,RPS29,CLIC1,EFNA4,EEF1G,ELF1
MAFK	20	0.000113	3.35	GTEx--Coexpression	PXDC1,HSPG2,MYL9,KCNMB1,JPH2,TEAD2,TEAD3,FAM129A,AOC3,FMOD,OGN,MFAP4,TAGLN,ARID5A,GEM,CALD1,MYH11,LMOD1,LATS2,DES
ZNF101	20	0.000116	3.338	GTEx--Coexpression	LYN,HCLS1,LAPTM5,PSMB9,NCF4,SLA,TBXAS1,ITGB2,HBB,CD37,HCK,WAS,CD300A,CYBA,TYROBP,C5AR2,CSF2RB,CASP1,GPSM3,ELF4
ZNF787	20	0.000116	3.338	GTEx--Coexpression	SPI1,PLBD1,FPR1,NCF4,SLC16A3,TNFRSF10C,TBXAS1,IFITM2,HBB,SECTM1,FCER1G,AGTRAP,HBA2,HCK,WAS,CYBA,TYROBP,HIST1H2BC,C5AR2,GPSM3
ZNF350	20	0.000116	3.338	GTEx--Coexpression	SPI1,PLBD1,FPR1,PYGL,HCLS1,CSF3R,NCF4,SLA,TNFRSF10C,TBXAS1,FCGR2A,IFITM2,SECTM1,FCER1G,AGTRAP,HCK,TYROBP,C5AR2,CSF2RB,GPSM3
ZIC3	19	0.000159	3.289	Literature--ChIP-seq	DDIT4,TXNIP,H3F3B,PAX6,SLC7A3,SOCS2,MCL1,SOX2,KCTD12,HIST1H3H,CD37,AGTRAP,ZFP36L1,FGF23,HIST1H1B,HIST1H1C,DDAH2,PDLIM1,VIM
RARG	21	0.000164	3.057	Literature--ChIP-seq	JUNB,CP,TIMP3,ANXA1,DUSP1,EMP1,PLSCR2,FSTL1,SAT1,TUBB6,TNFRSF11B,OGN,TM4SF1,TAGLN2,PTTG1IP,ECHDC3,SGK1,YAP1,NID1,LTBP1,HIST1H1C
PKNOX1	54	0.000234	1.817	ReMap--ChIP-seq	JUNB,IER3,HSPG2,MTHFD2,DDIT4,TXNIP,FPR1,LYN,HAMP,BTG2,ADAMTSL4,VAMP8,ANGPTL4,VAMP5,IL10RA,LAPTM5,PLP2,CSF1,ZFP36,PIM1,NEAT1,ITGB3,ICAM1,RPS14,RPS11,MIR6883,IL1R1,GYPC,PTTG1IP,HIST1H3H,HIST1H3B,ID3,HBB,CLIC1,AGTRAP,PER1,CD68,HIST1H2AE,HIST1H2AD,TGM2,HIST1H2AI,HIST1H2AK,HIST1H2BF,HIST1H2BG,HIST1H2BB,C5AR1,EFNA4,TGFB1,LMOD1,TNFAIP3,GPSM3,DDAH2,HES1,VIM
ZNF335	19	0.000247	3.171	ARCHS4--Coexpression	SPI1,JUNB,HCLS1,LAPTM5,NFKB2,BCL3,ITGB2,TNFRSF1B,HLA-A,HLA-E,CD37,WAS,PER1,IL4R,ARID5A,CYBA,TGFB1,GPSM3,ELF4
DMRTA1	19	0.000247	3.171	ARCHS4--Coexpression	PAX6,HCLS1,RPS15A,RPL17,LAPTM5,TAP1,WDR1,RPL37A,SFT2D2,RPL36A,RPL35A,SOX2,B2M,HLA-A,HLA-E,TGFB1,MSN,ELF4,DDAH2
MBD6	19	0.000247	3.171	ARCHS4--Coexpression	SPI1,FPR1,CSF3R,NCF4,MCL1,TNFRSF10C,BCL3,ITGB2,TNFRSF1A,IFITM2,HLA-A,SECTM1,HCK,WAS,IL4R,C5AR1,TGFB1,GPSM3,ELF4
ZNF655	19	0.000247	3.171	ARCHS4--Coexpression	JUNB,TXNIP,BTG1,HCLS1,IL10RA,LAPTM5,TAP1,MCL1,ITGB2,SFT2D2,B2M,TRIM22,HLA-E,CD37,ARID5A,TNFAIP3,KYNU,CYTIP,ELF1
ZBTB32	19	0.000253	3.16	ARCHS4--Coexpression	HLA-DQA1,HCLS1,HLA-DMB,LAPTM5,TAP1,BMF,NFKB2,HLA-DRA,IFI16,HLA-A,PLA1A,GADD45B,CTSH,CD37,CD74,IL4R,ARID5A,TNFAIP3,CYTIP
ZNF805	19	0.000253	3.16	ARCHS4--Coexpression	HIST2H2AA4,HIST2H2AB,HIST2H2BF,HIST1H3B,HIST1H2AE,HIST1H2AD,HIST1H2AI,HIST1H2AH,HIST1H2AK,HIST1H2BF,RELL1,HIST1H2BB,HIST1H2BD,HIST1H2BC,PLCXD2,HIST1H1D,HIST1H1C,HIST4H4,HIST1H2BJ
AHRR	19	0.000253	3.16	ARCHS4--Coexpression	CMKLR1,HMOX1,MMP14,FSTL1,SLC16A3,BMF,NFKB2,WDR1,ITGA5,IFI30,ICAM1,CD68,LOX,MSN,TGFBI,ELF4,COL6A3,THBS1,VIM
CUX1	54	0.000256	1.809	ReMap--ChIP-seq	MYC,JUNB,IER3,DDIT4,TXNIP,RPL27,CFB,HSD11B2,H3F3B,PYDC1,CDKN1A,ADAMTSL4,DUSP1,VAMP8,VAMP5,HLA-DMA,RPS2,AOC3,ZNF217,ZFP36,PIM1,SLC16A3,NEAT1,SOCS3,BMF,MCL1,BCL3,MIR6843,TNFRSF6B,IFI30,MIR6883,SLC11A1,HIST1H3B,ID1,SECTM1,CLIC1,PER1,HIST1H2AD,CD300A,CYBA,DPM3,HIST1H2BE,HIST1H2BB,HIST1H2BD,ZFP36L2,ZFP36L1,CNN2,NFKBIA,GPSM3,HIST1H1C,RHBDF2,EEF1G,DDAH2,HES1
REST	54	0.000265	1.805	ReMap--ChIP-seq	JUNB,IER3,DDIT4,HIST2H2AB,HCST,RPL10,HLA-DMA,RPS2,ZFP36,SLC16A3,NEAT1,SOCS3,NFKB2,TNFRSF6B,RPS11,MIR6883,SLC11A1,TAGLN2,HIST1H3H,HIST1H3B,GADD45B,ID1,HIST1H4F,CLIC1,HBA2,HBA1,C1QA,TYMP,PER1,CD68,HIST1H2AE,HIST1H2AD,HIST1H2AG,HIST1H2AC,HIST1H2AI,HIST1H2AH,HIST1H2AK,TYROBP,HIST1H2BF,ODF3B,HIST1H2BE,HIST1H2BG,HIST1H2BB,HIST1H2BD,HIST1H2BC,ZFP36L2,ZFP36L1,HIST1H1D,HIST1H1B,HIST1H1C,EEF1G,DDAH2,HIST1H…
PAX5	54	0.000267	1.804	ReMap--ChIP-seq	JUNB,IER3,DDIT4,CDKN1A,BTG2,HCST,RPL10,HLA-DMA,HLA-DMB,CTBP1-AS,RPS2,LAPTM5,ZFP36,SLC16A3,NEAT1,SOCS3,NFKB2,BCL3,ITGB2,TNFRSF1B,TNFRSF6B,IFI30,ICAM1,RPL18A,RPS11,MIR6883,B2M,HIST1H3B,GADD45B,ID3,HIST1H4F,TYMP,CD74,PER1,CD68,HIST1H2AE,HIST1H2AD,ARID5A,CYBA,TYROBP,HIST1H2BF,ODF3B,HIST1H2BG,HIST1H2BB,C5AR1,ZFP36L2,ZFP36L1,CNN2,TGFB1,HIST1H1D,RHBDF2,EEF1G,SH3TC1,HES1
ESR1	52	0.000285	1.916	Literature--ChIP-seq	CMKLR1,HSD11B2,KCNMB1,LYN,CDKN1A,BTG1,HIST2H2AB,TIMP3,TEAD2,ANXA2,ANXA5,F3,PLSCR1,ANGPTL4,GAS5,FAM129A,FSTL1,FGD4,FMOD,LEPR,IGFBP3,KCNE4,FOXO1,IGFBP7,BMF,OGN,NFE2L2,MOXD1,ITGB3,IL1R1,ACSL5,COL8A1,GYPC,ID4,ID3,SLC44A3,FCER1G,OTOS,SGK1,NFIL3,CD86,LTBP1,CNN3,ZFP36L1,CALD1,NFKBIA,YBX3,SRGN,COL6A3,NXN,LRIG1,HES1
HOXA2	19	0.00034	3.183	GTEx--Coexpression	HSPG2,MYL9,KCNMB1,JPH2,ADAMTSL4,TEAD2,TEAD3,FAM129A,AOC3,TUBB6,IL13RA1,WDR1,FGL2,FOXF1,YAP1,TAGLN,CALD1,MYH11,LMOD1
SRF	19	0.00034	3.183	GTEx--Coexpression	HSPG2,MYL9,KCNMB1,JPH2,TEAD2,TEAD3,FAM129A,AOC3,TUBB6,WDR1,ITGA5,FOXF1,TAGLN,GEM,CALD1,MYH11,LMOD1,ACTA2,DES
TLX1	19	0.00034	3.16	GTEx--Coexpression	CMKLR1,HMOX1,MS4A6A,HCLS1,HLA-DMB,IL10RA,FCGR3A,SEMA3D,TRIM22,CD37,C1QB,C1QA,AIF1,CD74,C1QC,CYBA,VCAM1,MS4A7,CPVL
TCF7	19	0.00034	3.16	GTEx--Coexpression	LYN,HCST,IL10RA,LAPTM5,PSMB9,ITGB2,TNFRSF1B,IFI30,HLA-A,HBB,CD37,HBA2,WAS,CD86,CD300A,CYBA,TGFB1,CYTIP,GPSM3
TEAD2	19	0.00034	3.16	GTEx--Coexpression	HSPG2,MYL9,KCNMB1,JPH2,TEAD3,FAM129A,AOC3,TUBB6,ECSCR,WDR1,PTTG1IP,FOXF1,OSMR,CALD1,MYH11,LMOD1,LATS2,STOM,DES
HOXB4	19	0.00034	3.16	GTEx--Coexpression	HSPG2,MYL9,KCNMB1,JPH2,ADAMTSL4,TEAD2,TEAD3,FAM129A,AOC3,TUBB6,WDR1,FGL2,FOXF1,GEM,CALD1,MYH11,LMOD1,GBP2,DES
HOXB2	19	0.00034	3.16	GTEx--Coexpression	HSPG2,MYL9,KCNMB1,JPH2,ADAMTSL4,TEAD2,TEAD3,FAM129A,AOC3,TUBB6,WDR1,FGL2,FOXF1,GEM,CALD1,MYH11,LMOD1,GBP2,DES
CCDC17	19	0.00034	3.16	GTEx--Coexpression	SPI1,FPR1,NCF4,TBXAS1,IFITM2,SLC11A1,HLA-E,TAGLN2,FCER1G,AGTRAP,HCK,TLR2,TYMP,TYROBP,ODF3B,CARD16,CASP1,GPSM3,CMTM7
NANOG	59	0.00038	1.808	Literature--ChIP-seq	MYC,ZC3H12A,DDIT4,S100A11,PKIA,CDKN1A,DUSP1,PAX6,PLSCR1,RPL10,FAM129A,FSTL1,SLC7A3,FGD4,RPS2,PIM1,MAP3K8,SOCS2,SOCS3,PLTP,MCL1,NFE2L2,ITGB3,CNGA3,VWF,TNFRSF1B,PECAM1,SEMA3D,RAB20,IFITM1,IFITM2,SOX2,RPS18,PEG10,PPP1R3B,HIST1H3B,RPS29,ID1,SLC44A3,AGTRAP,HCK,SGK1,TCEA3,CD68,CD86,TGM2,HIST1H2BE,HIST1H2BB,CNN3,ZFP36L1,CALD1,NFKBIA,B4GALT1,HIST1H1B,ABCC4,LATS2,PDLIM1,WEE1,VIM
HNF4G	53	0.000442	1.772	ReMap--ChIP-seq	JUNB,IER3,HSPG2,DDIT4,RPL29,HMOX1,CP,CDKN1A,TMEM52,ADAMTSL4,DUSP1,VAMP8,VAMP5,SCARNA13,APOLD1,HLA-DMA,RPS2,AOC3,ZFP36,PIM1,SLC16A3,NEAT1,BMF,PLTP,MCL1,BCL3,WDR1,MIR6843,TNFRSF1A,ICAM1,MIR6883,IL1R1,SLC11A1,ACSL5,TM4SF1,SNHG19,ID1,ID3,SECTM1,CLIC1,FCER1G,TYMP,PER1,IL4R,DPM3,ZFP36L2,ZFP36L1,CNN2,ADGRG6,RHBDF2,DDAH2,PDLIM1,HES1
PRDM14	60	0.000533	1.768	Literature--ChIP-seq	MYC,ZC3H12A,RPL39,HSPG2,DDIT4,FREM2,BTG1,RPLP0,ADAMTSL4,TIMP3,TIMP1,ANXA2,ANXA5,PAX6,APOLD1,SMAGP,LAPTM5,PIM1,CISH,IGFBP3,FOXO1,SOCS2,SOCS3,PLTP,NFKB2,BCL3,NFE2L2,CPZ,ADAMTS9,VWF,PECAM1,ITGA5,SEMA3D,IFITM1,SOX2,RPS14,RPS6KA5,PEG10,COL8A1,TAGLN2,ID4,ID3,AGTRAP,HCK,SGK1,TCEA3,HGF,ZFP36L1,B4GALT1,YBX3,BDKRB2,SRGN,TGIF1,ABCC4,LATS2,ELF4,NXN,LRIG1,HES1,ACKR1
ADNP	52	0.000634	1.751	ReMap--ChIP-seq	CMKLR1,RPL23,HSPG2,DDIT4,ORAI1,LRRC32,TIMP1,DUSP1,LAPTM5,ZNF217,CSF3R,SAT1,LEPR,PIM1,IL13RA1,ECSCR,MIR6843,TNFRSF1B,PECAM1,FCGR2A,IFI30,ICAM1,RPS14,RPL18A,MIR6883,B2M,SLC11A1,HLA-E,HIST1H3H,HIST1H3B,GADD45B,ID1,ID3,AGTRAP,C1QB,C1QA,PER1,C1QC,HIST1H2AD,HIST1H2AG,TGM2,HIST1H2AI,HIST1H2AH,HIST1H2BF,HIST1H2BE,HIST1H2BB,C5AR2,ZFP36L1,TNFAIP3,HIST1H1C,HIST1H2BJ,ASAP3
HINFP	52	0.000634	1.751	ReMap--ChIP-seq	IER3,RPL23,DDIT4,TXNIP,HMOX1,H3F3B,PKIA,HAMP,RPLP0,ANGPTL4,HLA-DMA,LAPTM5,ZNF217,CISH,BMF,PECAM1,SFT2D2,CEBPD,IFITM1,IFITM2,MIR6883,SLC11A1,HIST1H3H,HIST1H3B,RPS29,ID3,HIST1H4C,HIST1H4F,HBB,SGK1,PER1,TTC6,HIST1H2AE,HIST1H2AD,HIST1H2AG,HIST1H2AC,HIST1H2AI,HIST1H2AH,HIST1H2AK,HIST1H2BF,HIST1H2BE,HIST1H2BG,HIST1H2BB,HIST1H2BC,LMOD1,TNFAIP3,CXCL2,HIST1H1D,GPSM3,HIST1H1C,TGIF1,HIST1H2BJ
ZNF24	52	0.000675	1.745	ReMap--ChIP-seq	SPI1,JUNB,CMKLR1,HSPG2,DDIT4,TXNIP,RPL27,RPL29,FPR1,HAMP,BTG2,JPH2,DUSP1,ELOVL5,SLC2A12,ANGPTL4,LAPTM5,ZNF217,PIM1,MAP3K8,CISH,NEAT1,SOCS2,CPZ,TNFRSF1B,ICAM1,IL1R1,HIST1H3H,HIST1H3B,ID1,ID3,CLIC1,HIST1H2AD,HIST1H2AG,HIST1H2AI,HIST1H2AH,HIST1H2AK,HIST1H2BF,HIST1H2BE,HIST1H2BB,C5AR2,C5AR1,EFNA4,ZFP36L2,ZFP36L1,HIST1H1C,ELF4,DDAH2,HIST1H2BJ,ASAP3,HES1,VIM
FOXD1	18	0.000747	2.994	ARCHS4--Coexpression	MYL9,MMP14,FSTL1,TUBB6,WDR1,ADAMTS1,ITGA5,FOXF1,OSMR,TAGLN,LOX,LTBP2,LTBP1,CALD1,TGFBI,COL6A3,THBS1,VIM
MBD2	18	0.000747	2.994	ARCHS4--Coexpression	SPI1,LYN,HCLS1,FAM129A,LAPTM5,MCL1,NFKB2,WDR1,ITGB2,TNFRSF1B,FGL2,HLA-A,HCK,WAS,IL4R,TGFB1,MSN,ELF4
FOXJ2	18	0.000747	2.994	ARCHS4--Coexpression	SPI1,TXNIP,LYN,FAM129A,MCL1,ITGB2,TNFRSF1A,HLA-E,TAGLN2,CD37,WAS,PER1,TMEM258,TGFB1,MSN,YBX3,GPSM3,ELF4
ETV5	18	0.000764	2.983	ARCHS4--Coexpression	TXNIP,ANXA5,HCLS1,PSMB9,FABP7,TAP1,CDK2,PSAT1,B2M,TRIM22,HLA-A,HLA-E,TAGLN2,CD37,WAS,CYTIP,GPSM3,ELF1
GLI3	18	0.000764	2.983	ARCHS4--Coexpression	VANGL2,TEAD2,PAX6,VAMP8,HCLS1,LAPTM5,FABP7,LIX1,MOXD1,PSAT1,SOX2,B2M,HLA-E,ID4,CYBA,CNN3,NXN,LRIG1
TCF7L1	18	0.000926	3.015	GTEx--Coexpression	PXDC1,HSPG2,MYL9,TIMP3,TEAD2,AOC3,ECSCR,IGFBP7,C1S,MFAP4,ID3,CHRDL1,YAP1,CALD1,SMAD9,LMOD1,LATS2,DDAH2
CREB3L2	18	0.000926	3.015	GTEx--Coexpression	HSPG2,ANXA5,FMOD,EFEMP1,IGFBP7,ITGB3,SEMA3D,PTTG1IP,ID3,CTSO,YAP1,NPNT,LTBP2,LTBP1,FBLN5,SMAD9,TMEM35B,LATS2
BARX1	18	0.000934	3.004	GTEx--Coexpression	MYL9,KCNMB1,BTG2,ADAMTSL4,TEAD2,TEAD3,FAM129A,SLC7A3,FGL2,FOXF1,GEM,CALD1,MYH11,LMOD1,TGFBR1,NXN,LRIG1,DES
KLF7	18	0.000934	3.004	GTEx--Coexpression	HSPG2,LRRC32,TIMP3,IFNGR1,ANXA5,FSTL1,AOC3,MAP3K8,VWF,KCTD12,CHRDL1,CD93,RELL1,NID1,MSN,TMEM35B,LATS2,STOM
L3MBTL3	18	0.000934	3.004	GTEx--Coexpression	LYN,HCLS1,IL10RA,LAPTM5,SLA,TNFRSF1A,IFI16,IFITM1,TRIM22,HLA-A,CD37,CNN2,TGFB1,MSN,TMEM35B,ELF4,GBP2,CMTM7
TSHZ2	18	0.000934	3.004	GTEx--Coexpression	RPL23,C7,RPL10,IGFBP5,RPS8,ECSCR,PLTP,CPZ,VWF,C1S,RPL35A,TM4SF1,KCTD12,OSMR,GABRE,ZFP36L1,ASAP3,ACKR1
TEAD3	18	0.000936	2.994	GTEx--Coexpression	HSPG2,MYL9,KCNMB1,JPH2,TEAD2,FAM129A,TUBB6,WDR1,ITGA5,FOXF1,YAP1,TAGLN,GEM,CALD1,MYH11,LMOD1,NXN,DES
MNT	18	0.000936	2.983	GTEx--Coexpression	SPI1,FPR1,KCNMB1,S100A11,PYGL,PLP2,CSF3R,TNFRSF10C,WDR1,FCGR2A,IFITM2,SECTM1,HCK,IL4R,C5AR2,CNN2,LMOD1,ELF4
NHLH1	18	0.000936	2.983	GTEx--Coexpression	SPI1,FPR1,HCLS1,LAPTM5,CSF3R,NCF4,TNFRSF10C,TBXAS1,FCGR1A,FCGR2A,IFITM2,FCER1G,AGTRAP,HCK,WAS,TYROBP,CSF2RB,GPSM3
ZNF80	18	0.000936	2.983	GTEx--Coexpression	HIST2H2BF,HCST,IL10RA,LAPTM5,FCGR3A,TNFRSF1B,HLA-A,HBB,CD37,HBA2,CD300A,C5AR1,PLCXD2,TGFB1,HIST1H1D,CYTIP,RHBDF2,CMTM7
MYBL1	18	0.000936	2.983	GTEx--Coexpression	HCST,IL10RA,FHL5,FCGR3A,TNFRSF1B,HBB,CD37,HBA2,CD86,HIST1H2AG,CD300A,C5AR1,PLCXD2,LTBP1,TGFB1,MSN,HIST1H1D,CYTIP
ZNF354A	18	0.000936	2.983	GTEx--Coexpression	PLBD1,FPR1,PYGL,HCLS1,CSF3R,NCF4,SLA,TNFRSF10C,TBXAS1,FCGR2A,IFITM2,FCER1G,AGTRAP,HCK,TLR2,C5AR2,CSF2RB,SRGN
HOXB3	18	0.000936	2.983	GTEx--Coexpression	HSPG2,MYL9,KCNMB1,JPH2,ADAMTSL4,TEAD2,TEAD3,FAM129A,AOC3,TUBB6,FGL2,FOXF1,NID1,CALD1,MYH11,LMOD1,NXN,DES
RLF	18	0.000936	2.983	GTEx--Coexpression	H3F3B,BTG1,HIST2H2AB,DUSP1,HIST2H2BF,CDK2,TNFRSF1B,NFIL3,PER1,ITPRIP,CD300A,ARID5A,C5AR1,ZFP36L1,TNFAIP3,HIST1H1D,CYTIP,ELF1
ELK4	18	0.000936	2.983	GTEx--Coexpression	RPL30,RPL23,RPL27,RPL29,BTG1,RPLP0,RPL12,RPS15A,RPS2,ZNF217,CDK2,RPS14,RPL18A,RPS18,ZFP36L2,ZFP36L1,EEF1G,ELF1
TFDP1	51	0.00109	1.71	ReMap--ChIP-seq	JUNB,IER3,DDIT4,HAMP,BTG2,DUSP1,APOLD1,HLA-DMA,RPS2,LAPTM5,ZNF217,PIM1,SLC16A3,NEAT1,BMF,TNFRSF1B,ICAM1,RPS18,RPS11,MIR6883,SLC11A1,HIST1H3H,HIST1H3B,ID3,HIST1H4C,CLIC1,PER1,HIST1H2AE,HIST1H2AD,HIST1H2AG,HIST1H2AC,HIST1H2AI,HIST1H2AH,HIST1H2AK,TMEM258,HIST1H2BF,HIST1H2BG,HIST1H2BB,HIST1H2BC,ZFP36L2,ZFP36L1,HIST1H1D,HIST1H1B,GPSM3,HIST1H1C,EEF1G,ELF4,DDAH2,HIST1H2BJ,HES1,WEE1
MEIS1	51	0.00116	1.704	ReMap--ChIP-seq	MYC,ORAI1,RPL27,S100A11,S100A10,LYN,BTG2,DUSP1,IFNGR1,VAMP5,APOLD1,ADAM28,LAPTM5,ZNF217,SLA,SAT1,PIM1,NEAT1,KCNE4,BMF,CDK2,BCL3,ITGB3,RPL36A,ANGPT1,MIR6883,ACSL5,COL8A1,GYPC,CD14,HIST1H4C,HIST1H4F,MPZL2,PER1,HIST1H2AE,HIST1H2AD,HIST1H2AC,HIST1H2AH,HIST1H2BF,HIST1H2BE,HIST1H2BG,HIST1H2BD,HIST1H2BC,TGFBI,TNFAIP3,SLC2A5,CXCL2,HIST1H1D,CYTIP,FBP1,ACKR1
GRHL2	51	0.00116	1.704	ReMap--ChIP-seq	ZC3H12A,JUNB,DDIT4,S100A11,S100A10,H3F3B,BTG1,LRRC32,ADAMTSL4,TEAD3,ANXA2,DUSP1,EMP1,RPL10,ZFP36,LEPR,SLC16A3,CISH,NEAT1,SOCS3,BMF,MCL1,BCL3,ITGB2,TNFRSF1A,RAB20,ICAM1,TM4SF1,MALL,TAGLN2,PTTG1IP,GADD45B,ID1,ID3,ADIRF,CTSH,MPZL2,ITPRIP,TGM2,DPM3,LTBP2,EFNA4,ZFP36L2,NFKBIA,B4GALT1,YBX3,TGIF1,RHBDF2,EEF1G,SH3TC1,HES1
TGIF2	51	0.00117	1.702	ReMap--ChIP-seq	PXDC1,JUNB,IER3,DDIT4,RPL27,RPL29,CP,CDKN1A,RPLP0,TMEM52,DUSP1,VAMP8,VAMP5,APOLD1,HLA-DMA,RPS2,SLC16A3,NEAT1,BMF,MCL1,NFKB2,TNFRSF1A,RPS18,PTTG1IP,MYL12A,HIST1H3B,RPS29,ID1,HIST1H4C,CLIC1,YAP1,CD68,HIST1H2AE,HIST1H2AD,HIST1H2AC,DPM3,HIST1H2BF,HIST1H2BE,HIST1H2BG,HIST1H2BB,HIST1H2BD,HIST1H2BC,ZFP36L2,ZFP36L1,TNFAIP3,GPSM3,HIST1H1C,RHBDF2,EEF1G,DDAH2,HES1
ONECUT1	51	0.00118	1.701	ReMap--ChIP-seq	TXNIP,CFH,LYZ,CP,DUSP1,ANXA5,VAMP8,MMP14,SLC7A2,IGFBP5,IGFBP3,NEAT1,MIR6843,C1S,SEMA3D,RAB20,PSAT1,SOX2,PEG10,MIR6883,IL1R1,ACSL5,TM4SF1,PPP1R3B,MYL12A,HIST1H3H,CD14,HIST1H3B,RPS29,YAP1,NFIL3,PER1,TTC6,HIST1H2AE,HIST1H2AD,TGM2,HIST1H2AI,HIST1H2AK,HIST1H2BF,HIST1H2BG,HIST1H2BB,ZFP36L2,ZFP36L1,ADGRG6,B4GALT1,CXCL2,HIST1H1C,TGIF1,LRIG1,HES1,CPVL
SOX9	50	0.00181	1.671	ReMap--ChIP-seq	MYC,JUNB,RPL23,DDIT4,S100A10,BTG1,TEAD3,ANXA2,HCST,RPL10,RPS2,PLP2,ZFP36,CISH,NEAT1,CDK2,BCL3,TNFRSF1A,RAB20,RAB13,MIR6883,TM4SF1,TAGLN2,HIST1H3H,HIST1H3B,RPS27,ID1,HIST1H4F,TYMP,PER1,HIST1H2AE,HIST1H2AD,TGM2,HIST1H2AI,HIST1H2AK,DPM3,HIST1H2BF,ODF3B,HIST1H2BE,HIST1H2BG,HIST1H2BB,ZFP36L2,ZFP36L1,CNN2,HIST1H1D,HIST1H1B,HIST1H1C,EEF1G,HES1,WEE1
EBF1	50	0.00189	1.667	ReMap--ChIP-seq	JUNB,CMKLR1,DDIT4,HMOX1,LYN,GPR183,CDKN1A,BTG2,LRRC32,HCST,SCARNA13,RPS2,IL10RA,LAPTM5,ZFP36,SLC16A3,CISH,NEAT1,SOCS3,BMF,BCL3,ITGB3,ITGB2,TNFRSF1B,IFI30,ICAM1,RPS11,MIR6883,TAGLN2,PLA1A,GADD45B,ID3,CD37,TYMP,CD74,PER1,CD86,ARID5A,CYBA,TYROBP,ODF3B,C5AR1,EFNA4,ZFP36L1,CNN2,B4GALT1,TNFAIP3,RHBDF2,EEF1G,HES1
MEOX1	17	0.00193	2.848	ARCHS4--Coexpression	CLDN5,MYL9,PYGL,LRRC32,ELOVL5,EMP1,AOC3,FMOD,VWF,PECAM1,C1S,CES1,ECHDC3,ADIRF,CHRDL1,GABRE,ACKR1
KLF9	17	0.002	2.837	ARCHS4--Coexpression	PXDC1,CFH,LRRC32,JPH2,EMP1,AOC3,SOCS3,CEBPD,C1S,IL1R1,KCTD12,PER1,TCEA3,USP53,LMOD1,STOM,DES
HIC1	17	0.00213	2.817	ARCHS4--Coexpression	MYL9,HLA-DQA1,LRRC32,MMP14,FSTL1,BMF,TNFRSF10B,NFKB2,WDR1,GADD45B,FOXF1,TAGLN,LTBP2,NID1,FBLN5,BDKRB2,COL6A3
ZNF532	17	0.00213	2.807	ARCHS4--Coexpression	VANGL2,PKIA,TEAD2,VAMP8,HCLS1,SLC7A3,LAPTM5,PLP2,SOX2,HLA-A,HLA-E,TAGLN2,CLIC1,CYBA,GPSM3,ELF4,LRIG1
ZNF521	17	0.00213	2.807	ARCHS4--Coexpression	S100A11,S100A10,VANGL2,PKIA,PLP2,TAP1,LIX1,NFKB2,WDR1,SOX2,B2M,HLA-A,TAGLN2,MYL12A,CYBA,MMRN1,DDAH2
CHCHD3	17	0.00213	2.807	ARCHS4--Coexpression	RPL30,RPL34,RPL39,RPL23,RPLP0,CENPK,RPL37A,RPL36A,RPL35A,SOX2,RPS14,RPL18A,RPS27,RPS29,HIST1H4C,TMEM258,HES1
THAP10	17	0.00213	2.807	ARCHS4--Coexpression	LYN,HCLS1,LAPTM5,ITGB2,TNFRSF1B,PSAT1,RAB13,B2M,HLA-A,HLA-E,CD37,WAS,CYBA,CNN3,TGFB1,GPSM3,ELF1
PBX4	17	0.00213	2.807	ARCHS4--Coexpression	ZC3H12A,JUNB,ORAI1,GPR183,BTG1,ELOVL7,NFKB2,ITGB3,B2M,HLA-E,TAGLN2,HIST1H2AC,ARID5A,TGFB1,TNFAIP3,CYTIP,GPSM3
HES4	17	0.00246	2.837	GTEx--Coexpression	PXDC1,JUNB,MYL9,JPH2,HEYL,FMOD,KCNE4,IGFBP7,FHL5,ID3,ADIRF,TAGLN,GEM,LTBP1,LMOD1,ACTA2,DDAH2
ZNF362	17	0.00257	2.817	GTEx--Coexpression	PXDC1,CMKLR1,HSPG2,MYL9,FMOD,IGFBP7,OGN,FHL5,COL8A1,ADIRF,YAP1,TAGLN,LTBP2,LTBP1,CALD1,LMOD1,ACTA2
HIF3A	17	0.00257	2.817	GTEx--Coexpression	HSPG2,MYL9,KCNMB1,JPH2,ADAMTSL4,TIMP3,TEAD2,TEAD3,FAM129A,AOC3,FOXF1,CHRDL1,NID1,CALD1,MYH11,LMOD1,SCN7A
ZNF429	17	0.00257	2.807	GTEx--Coexpression	SPI1,FPR1,LYN,PYGL,HCLS1,CSF3R,NCF4,SLA,TNFRSF10C,TBXAS1,FCGR2A,IFITM2,HCK,C5AR2,CSF2RB,GPSM3,SRGN
E2F3	17	0.00257	2.807	GTEx--Coexpression	NAMPT,LYN,PYGL,HCLS1,LAPTM5,CSF3R,SLA,SLC16A3,TNFRSF10C,TBXAS1,FCGR2A,HCK,TLR2,HIST1H2BC,C5AR2,CSF2RB,SRGN
LHX4	17	0.00257	2.807	GTEx--Coexpression	PLBD1,FPR1,PYGL,HCLS1,CSF3R,NCF4,SLA,TNFRSF10C,TBXAS1,FCGR2A,IFITM2,FCER1G,AGTRAP,HCK,C5AR2,CSF2RB,SRGN
FOXF2	17	0.00257	2.807	GTEx--Coexpression	MYL9,KCNMB1,JPH2,TEAD2,TEAD3,SLC2A12,FAM129A,TUBB6,WDR1,CNGA3,FGL2,RPS6KA5,FOXF1,CALD1,MYH11,LMOD1,DES
EOMES	17	0.00257	2.807	GTEx--Coexpression	HIST2H2BF,HCST,IL10RA,FCGR3A,TNFRSF1B,HLA-A,HBB,CD37,HBA2,HBA1,WAS,CD300A,C5AR1,PLCXD2,TGFB1,HIST1H1D,CYTIP
MYNN	49	0.0028	1.64	ReMap--ChIP-seq	ZC3H12A,JUNB,HSPG2,CLDN5,DDIT4,RPL27,RPL29,PYDC1,RPLP0,ADAMTSL4,TEAD3,RPL10,HLA-DMA,RPS2,PLP2,ZFP36,PIM1,SLC16A3,CISH,RPS8,NEAT1,MCL1,TNFRSF6B,ICAM1,RPS11,TAGLN2,SNHG19,ID1,ZFAS1,SECTM1,CLIC1,HBA2,HBA1,AIF1,PER1,HIST1H2AD,HIST1H2AG,HIST1H2AH,CYBA,TMEM258,HIST1H2BF,HIST1H2BE,HIST1H2BD,ZFP36L2,ZFP36L1,CNN2,EEF1G,DDAH2,HIST1H2BJ
KLF5	49	0.00302	1.633	ReMap--ChIP-seq	JUNB,DDIT4,RPL27,S100A11,S100A10,BTG2,ANXA2,RPL10,RPS2,PLP2,ZFP36,MAP3K8,SLC16A3,NEAT1,SOCS3,CDK2,BCL3,TNFRSF1A,RPS11,MIR6883,SLC11A1,TAGLN2,SNHG19,MYL12A,HIST1H3B,GADD45B,ID1,HIST1H4F,SECTM1,TYMP,PER1,HIST1H2AE,HIST1H2AD,HIST1H2AK,DPM3,HIST1H2BF,ODF3B,HIST1H2BE,HIST1H2BG,HIST1H2BB,HIST1H2BD,EFNA4,ZFP36L2,CNN2,HIST1H1D,HIST1H1B,HIST1H1C,EEF1G,SH3TC1
MYOG	16	0.00312	2.955	ENCODE--ChIP-seq	MYC,JUNB,RPL29,HIST2H2AB,ZFP36,NEAT1,NFE2L2,ID1,ID3,HIST1H2BE,ZFP36L2,HIST1H1D,HIST1H1B,HIST1H1C,DES,VIM
TP63	5	0.00443	7.538	Literature--ChIP-seq	DDIT4,CDKN1A,IGFBP3,ITGA5,HES1
NFYA	48	0.00447	1.606	ReMap--ChIP-seq	DDIT4,TXNIP,BTG2,HIST2H2AB,TIMP1,TEAD2,ANGPTL4,VAMP5,RPS2,LAPTM5,ZFP36,PIM1,CDK2,RAB13,IFI30,RPS11,MIR6883,SNHG19,HIST1H3H,HIST1H3B,ID1,HIST1H4C,HIST1H4F,CD37,FCER1G,CD74,PER1,HIST1H2AE,HIST1H2AD,HIST1H2AG,HIST1H2AC,HIST1H2AI,HIST1H2AH,HIST1H2AK,TMEM258,HIST1H2BF,HIST1H2BE,HIST1H2BG,HIST1H2BB,HIST1H2BD,HIST1H2BC,EFNA4,CNN2,HIST1H1D,HIST1H1B,HIST1H1C,EEF1G,HIST1H2BJ
ZNF217	49	0.00453	1.679	Literature--ChIP-seq	GJA5,MYC,FREM2,S100A11,S100A10,LYN,CP,PKIA,BTG1,ANXA2,ELOVL5,EMP1,FAM129A,SLC7A2,EFEMP1,IGFBP3,NEAT1,TNFRSF11B,SOCS2,ITGB2,SEMA3D,MGP,SOX2,EYS,IL1R1,TM4SF1,RUNX1,SPATA17,RPS29,ID1,ID4,SGK1,NFIL3,RGS1,TGM2,CD93,GEM,RELL1,PLCXD2,LTBP1,ZFP36L2,ADGRG6,KYNU,TGIF1,ELF1,FBP1,THBS1,LRIG1,HES1
POU2F1	48	0.00474	1.6	ReMap--ChIP-seq	MYC,DDIT4,ORAI1,C7,LYN,H3F3B,HIST2H2AB,PAX6,CENPK,ZNF217,ZFP36,RPS8,NEAT1,MIR6843,RPL37A,PSAT1,PEG10,SNHG19,HIST1H3H,HIST1H3B,MSR1,ID1,HIST1H4C,HIST1H4F,OSMR,HIST1H2AE,HIST1H2AD,HIST1H2AG,HIST1H2AC,HIST1H2AI,HIST1H2AH,HIST1H2AK,HIST1H2BF,HIST1H2BE,HIST1H2BG,HIST1H2BB,HIST1H2BD,HIST1H2BC,CNN2,TDRD9,H2AFJ,HIST1H1D,CASP1,HIST1H1B,HIST1H1C,HIST4H4,HIST1H2BJ,STOM
NFYB	48	0.0048	1.598	ReMap--ChIP-seq	MYC,DDIT4,TXNIP,HLA-DQA1,BTG2,HIST2H2AB,TEAD2,ANGPTL4,HLA-DMA,RPS2,LAPTM5,SAT1,ZFP36,CDK2,MBOAT1,RAB13,RPS6KA5,MIR6883,HIST1H3H,HIST1H3B,ID3,HIST1H4C,HIST1H4F,CD37,FCER1G,WAS,CD74,PER1,HIST1H2AE,HIST1H2AD,HIST1H2AG,HIST1H2AC,HIST1H2AI,HIST1H2AH,HIST1H2AK,TMEM258,HIST1H2BF,HIST1H2BE,HIST1H2BG,HIST1H2BB,HIST1H2BD,HIST1H2BC,CNN2,HIST1H1D,HIST1H1B,HIST1H1C,EEF1G,HIST1H2BJ
MAF	48	0.00483	1.597	ReMap--ChIP-seq	JUNB,DDIT4,H3F3B,BTG2,HCST,VAMP5,RPL10,CTBP1-AS,RPS2,ZFP36,SLC16A3,CISH,NEAT1,ECSCR,MCL1,NFKB2,ITGB2,TNFRSF1B,TNFRSF1A,IFITM1,IFITM2,TNFRSF6B,RPS11,MIR6883,PTTG1IP,SNHG19,HIST1H3H,HIST1H4F,TAGLN,TYMP,PER1,CD68,HIST1H2AE,HIST1H2AD,HIST1H2AI,HIST1H2AK,ARID5A,TYROBP,HIST1H2BF,ODF3B,HIST1H2BE,HIST1H2BG,CNN2,NFKBIA,TNFAIP3,HIST1H1D,HIST1H1B,EEF1G
THAP11	16	0.00553	2.652	ARCHS4--Coexpression	ORAI1,RPL29,RPLP0,RPL10,RPS2,WDR1,HLA-A,HLA-E,TAGLN2,HIST1H3H,HIST1H2AC,CYBA,TGFB1,GPSM3,EEF1G,PDLIM1
IKZF3	16	0.0056	2.642	ARCHS4--Coexpression	TXNIP,HLA-DQA1,HCLS1,IL10RA,LAPTM5,PSMB9,TAP1,IFI16,B2M,TRIM22,HLA-A,HLA-E,CD37,IL4R,CYTIP,GPSM3
TBX3	16	0.0056	2.642	ARCHS4--Coexpression	MYL9,TEAD3,MMP14,FSTL1,CPZ,ADAMTS1,IL1R1,FOXF1,ID1,LOX,USP53,NID1,CALD1,ADGRG6,BDKRB2,COL6A3
HMGA2	16	0.0056	2.642	ARCHS4--Coexpression	MYL9,VANGL2,TEAD2,TEAD3,HCLS1,FSTL1,LAPTM5,TNFRSF10B,HLA-A,HLA-E,FOXF1,NID1,CNN3,CALD1,NXN,VIM
RAG1	16	0.0057	2.633	ARCHS4--Coexpression	HIST2H2AB,LAPTM5,BMF,MCM6,IFI16,RUNX1,HIST1H3H,HIST1H3B,HIST1H2AE,HIST1H2BF,HIST1H2BE,HIST1H2BB,HIST1H2BD,HIST1H2BC,HIST1H1D,SH3TC1
IRX2	16	0.0057	2.633	ARCHS4--Coexpression	RPL24,VANGL2,PAX6,HCLS1,SLC7A2,LAPTM5,SOX2,PEG10,HLA-E,RPS27,ID4,CYBA,MSN,HIST1H1B,GPSM3,HES1
DBP	16	0.0057	2.633	ARCHS4--Coexpression	HIST2H2AA4,HIST2H2AB,HIST2H2BF,FCGR2A,RPS6KA5,HIST2H3A,HIST2H3C,HIST1H2AE,HIST1H2AH,HIST1H2BF,ODF3B,HIST1H2BE,HIST1H2BG,HIST1H2BD,C5AR2,HIST4H4
ZNF761	16	0.00643	2.661	GTEx--Coexpression	RPL34,RPL23,RPL24,CDC42EP5,GAS5,RPL10,RPL12,RPS15A,RPL17,RPS8,RPL35A,RPS11,RPS27,TTC6,HIST1H2BD,ABCC4
HOXA4	16	0.0066	2.642	GTEx--Coexpression	MYL9,KCNMB1,JPH2,ADAMTSL4,TEAD2,TEAD3,FAM129A,TUBB6,FGL2,RPS6KA5,FOXF1,CALD1,MYH11,LMOD1,NXN,DES
POU5F1B	16	0.0066	2.642	GTEx--Coexpression	RPL30,RPL29,BTG1,RPLP0,VAMP8,RPL10,RPL12,RPS15A,RPS2,ZNF217,RPS14,RPL18A,RPS18,EFNA4,EEF1G,ELF1
ALX4	16	0.0066	2.642	GTEx--Coexpression	RPL30,RPL39,RPL23,RPL27,RPL29,VANGL2,RPLP0,ANXA2,MMP14,RPL12,RPS15A,RPL36A,RPS14,RPS18,RUNX1,EEF1G
ARID3B	16	0.0066	2.642	GTEx--Coexpression	SPI1,LYN,HCST,LAPTM5,HBB,CD37,HBA2,WAS,CD86,HIST1H2AG,CD300A,HIST1H2BC,C5AR1,CYTIP,GPSM3,HIST1H2BJ
ZNF385D	16	0.0066	2.633	GTEx--Coexpression	PXDC1,CMKLR1,FMOD,EFEMP1,TNFRSF11B,IGFBP7,OGN,ITGB3,FGL2,MFAP4,MGP,TAGLN,GEM,LTBP2,LTBP1,FBLN5
FOXN2	16	0.0066	2.633	GTEx--Coexpression	LYN,PYGL,IFNGR1,HCLS1,LAPTM5,NCF4,SLA,TBXAS1,ITGB2,FCGR2A,HCK,TLR2,CD86,C5AR2,CSF2RB,SRGN
NANOGP8	16	0.0066	2.633	GTEx--Coexpression	LYN,HCST,LAPTM5,TBXAS1,ITGB2,IFI30,CD37,WAS,CD86,CD300A,CYBA,TYROBP,TGFB1,CYTIP,GPSM3,ASAP3
ZNF396	16	0.0066	2.633	GTEx--Coexpression	FPR1,PYGL,HCLS1,CSF3R,NCF4,SLA,TNFRSF10C,TBXAS1,FCGR2A,IFITM2,FCER1G,AGTRAP,HCK,C5AR2,CSF2RB,SRGN
TGIF1	16	0.0066	2.633	GTEx--Coexpression	MYC,ZC3H12A,CDKN1A,MMP14,ZNF217,TNFRSF10B,CDK2,TNFRSF1A,CEBPD,RAB13,IL1R1,RUNX1,OSMR,NFIL3,ZFP36L2,B4GALT1
MAFG	47	0.00692	1.57	ReMap--ChIP-seq	RPL23,MTHFD2,DDIT4,TXNIP,FPR1,RPLP0,PYGL,ANXA1,ANXA2,DUSP1,ANXA5,RPL17,IL10RA,LAPTM5,ZNF217,CSF1,ZFP36,LEPR,PIM1,MAP3K8,NEAT1,KCNE4,BCL3,ITGB3,MIR6843,RAB20,MBOAT1,B2M,IL1R1,HIST1H3H,HIST1H3B,ID1,SGK1,HIST1H2AG,HIST1H2AI,HIST1H2AH,CD300A,HIST1H2BB,CXCL8,B4GALT1,TNFAIP3,CXCL2,HIST1H1C,SRGN,ABCC4,HIST1H2BJ,HES1
E2F6	47	0.00749	1.562	ReMap--ChIP-seq	JUNB,IER3,HSPG2,TMEM52,PAX6,RPL10,HLA-DMA,RPS2,PLP2,ZFP36,TUBB6,SLC16A3,NEAT1,SOCS3,NFKB2,RAB13,IFITM1,IFITM2,ICAM1,RPS11,MIR6883,SLC11A1,HIST1H3B,ID1,ID3,HIST1H4F,SECTM1,CLIC1,PER1,CD68,HIST1H2AE,HIST1H2AD,HIST1H2AG,HIST1H2AH,DPM3,HIST1H2BF,HIST1H2BG,EFNA4,ZFP36L2,ZFP36L1,CNN2,TGFB1,HIST1H1D,HIST1H1B,DDAH2,HIST1H2BJ,HES1

## Sheet: Frontal cortex Downregulated
TF	Intersect	FDR	Odds Ratio	Library	Overlapping_Genes
SOHLH1	15	0.00046	5.677	GTEx--Coexpression	RPH3A,STX1A,DLGAP1-AS4,CABP1,CPLX1,NEUROD6,ANKRD24,SNAI3-AS1,FXYD7,GRM2,NCALD,CCDC184,LINC01164,KCNIP3,DBNDD1
TBR1	14	0.00124	5.28	GTEx--Coexpression	RPH3A,STX1A,DLGAP1-AS4,CABP1,SOHLH1,NEUROD6,ANKRD24,FXYD7,GRM2,NCALD,CCDC184,LINC01164,KCNIP3,DBNDD1
EMX1	13	0.00312	4.886	GTEx--Coexpression	RPH3A,STX1A,DLGAP1-AS4,CABP1,SOHLH1,NEUROD6,ANKRD24,FXYD7,GRM2,NCALD,LINC01164,KCNIP3,DBNDD1
POU6F2	13	0.00312	4.886	GTEx--Coexpression	RPH3A,STX1A,DLGAP1-AS4,CABP1,SOHLH1,NEUROD6,ANKRD24,FXYD7,NCALD,CCDC184,LINC01164,KCNIP3,DBNDD1
BHLHA9	12	0.00837	4.494	GTEx--Coexpression	RPH3A,STX1A,DLGAP1-AS4,CABP1,CPLX1,SOHLH1,NEUROD6,ANKRD24,FXYD7,NCALD,CCDC184,DBNDD1
PHOX2A	12	0.00837	4.494	GTEx--Coexpression	VWA5B2,SLC38A11,MEG9,FLRT1,TMIE,MIR5002,VGF,IL1RAPL2,CCDC184,DRGX,SPRY4,INSM1
FEV	12	0.00837	4.494	GTEx--Coexpression	VWA5B2,LINC01250,SLC38A11,MEG9,TMIE,ABCC8,ETV5,VGF,VWA7,DRGX,COL22A1,INSM1

## Sheet: Heart Upregulated
TF	Intersect	FDR	Odds Ratio	Library	Overlapping_Genes
TCF12	26	6.48e-05	3.718	ENCODE--ChIP-seq	KLHL31,MYOZ2,MAGED1,ACAT1,SMYD1,DTNA,GOT1,YBX1,MYPN,MYOM2,LMOD2,MYOM3,SGCG,UNC45B,TNNC1,ACTA1,CASQ2,NDUFS2,CRYAB,PRKAA2,SRL,TTN,NDUFA4,SAMD4A,SUCLA2,FILIP1
MYOD1	45	0.00145	2.298	ENCODE--ChIP-seq	PATJ,KLHL31,CHCHD3,FAM162A,TPM1,ACOT11,AR,TNIK,MRPL15,ACAT1,SMYD1,PPARGC1A,DTNA,GOT1,GOT2,ACO2,HSPB8,COX4I1,MYPN,MYOM2,LMOD2,MYOM3,NNT,UQCRFS1,LRRFIP2,UNC45B,TRIM63,TPI1,TNNC1,VWA8,ACTA1,NDUFS5,CASQ2,CDH13,CRYAB,PRKAA2,SRL,TTN,PDLIM5,NDUFA4,SAMD4A,IMMT,USP28,PDP1,FILIP1
MYOG	49	0.00173	2.169	ENCODE--ChIP-seq	PATJ,NDUFA10,GHITM,BZW2,KLHL31,CHCHD3,FAM162A,MYOZ2,UQCRC2,TSPYL5,MAGED1,MRPL15,VPS8,SMYD1,HSPA9,DTNA,GOT1,HSPB8,COX4I1,MYPN,MYOM2,LMOD2,MYOM3,SGCD,NNT,C1QBP,UQCRFS1,SGCG,UNC45B,TRIM63,TPI1,TNNC1,ARFGAP2,VWA8,ACTA1,NDUFS5,CASQ2,NDUFS3,CRYAB,SMPX,SRL,TTN,RIC3,MDH1,NDUFA4,SAMD4A,PDE4DIP,PDP1,FILIP1
SRF	28	0.00173	2.721	ENCODE--ChIP-seq	NDUFA10,GHITM,PHB2,KLHL31,TPM1,TNIK,MAGED1,SMYD1,NDUFV1,GOT2,CS,ACO2,MYOM1,LMOD2,NNT,IDH3B,UQCRFS1,ANXA7,UNC45B,TNNC1,ARFGAP2,ACTA1,NDUFS5,NDUFS1,ITGB1BP2,TTN,MFN2,PDLIM5
ESRRA	20	0.0041	3.06	ENCODE--ChIP-seq	NDUFA10,PHB2,AFG3L2,UQCRC1,VDAC1,MAGED1,NDUFV1,HSPA9,GOT1,CS,OGDH,ACO2,COX4I1,COX8A,TPI1,NDUFS3,NDUFB9,MFN2,NDUFA9,COX6C
MYC	30	0.00868	2.331	ENCODE--ChIP-seq	NDUFA10,GHITM,PHB2,FAM162A,MCCC1,ANK2,UQCRC1,SUCLG1,TNIK,MRPL15,ACAT1,VPS8,NDUFV1,HSPA9,PDHA1,GOT1,GOT2,CYCS,ACO2,MTR,ETFA,COX8A,VWA8,NDUFS3,NDUFS1,DLD,SLC20A2,MDH1,EIF3K,PSMC4
ESRRB	38	3.65e-10	4.593	Literature--ChIP-seq	CHCHD3,ACTN2,ATP1B1,AFG3L2,VDAC3,UQCRC1,SUCLG1,VDAC1,UQCRC2,MRPL15,ACAT1,NDUFV1,OGDH,COX4I1,ETFA,NNT,C1QBP,IDH3B,UQCRFS1,COX8A,TPI1,NDUFS5,NDUFS3,NDUFS2,NDUFS1,SLC25A12,DLD,NDUFB9,NDUFB8,PRKAA2,PDHB,COX5B,MFN2,NDUFA9,MDH1,IMMT,COX6C,SUCLA2
ESR1	14	0.000382	4.932	Literature--ChIP-seq	ECI2,SDHB,PPARGC1A,PDHA1,GOT1,GOT2,CS,ACO2,ETFA,NDUFS1,PRKAA2,SLC20A2,NDUFA4,PSMC4
KLF1	25	0.000382	3.122	Literature--ChIP-seq	NDUFA10,GHITM,ACOT11,SDHB,UQCRC1,SUCLG1,VDAC1,MRPL15,ACAT1,PRDX2,HSPA9,GOT1,GOT2,CS,YBX1,IDH3B,COX8A,TPI1,NDUFS2,PSMB4,MDH1,NDUFA4,SUCLA2,PSMC4,PFKM
SOX2	47	0.0018	2.115	Literature--ChIP-seq	GHITM,KLHL31,CHCHD3,TRIM24,MYOZ2,MCCC1,ATP1B1,TSPYL5,MAGED1,VPS8,PPARGC1A,DECR1,HSPA9,DTNA,PDHA1,GOT2,REEP1,OGDH,CYCS,ACO2,MYOM1,THRB,MTR,PPP1R9A,MYOM2,MYOM3,NNT,MYO18B,UQCRFS1,SGCG,TRIM63,NDUFS5,CDH13,SLC25A12,NDUFB9,SLC20A2,AKAP6,HDAC9,TTN,CTNNA3,DMD,PDLIM5,RIC3,NDUFA4,IMMT,PDE4DIP,TARBP1
TCF4	50	0.00285	2.007	Literature--ChIP-seq	PATJ,KLHL31,CHCHD3,PDHX,ACOT11,MCCC1,LMO7,ANK3,ATP1B1,AR,SUCLG1,TNIK,TSPYL5,PPP1R3A,STRIP2,VPS8,SMYD1,PPARGC1A,DTNA,GOT2,ACO2,MYOM1,SCHIP1,MTR,YBX1,PPP1R9A,MYOM3,CSRP3,SGCD,LRRTM3,NNT,RNF150,UNC45B,VWA8,ACTA1,PCCB,CDH13,SLC25A12,FH,SLC20A2,FAM129A,HDAC9,TTN,CTNNA3,DMD,MDH1,NDUFA4,SAMD4A,SUCLA2,SLMAP
E2F1	49	0.00285	2.006	Literature--ChIP-seq	PATJ,NDUFA10,ECI2,GHITM,BZW2,PDHX,ACTN2,MCCC1,MRPS18B,ANK3,ATP1B1,SDHB,AFG3L2,PPP1R3C,UQCRC1,SUCLG1,UQCRC2,MAGED1,MRPL15,PRDX2,NDUFV1,DECR1,HSPA9,PDHA1,GOT1,GOT2,CS,OGDH,ACO2,COX7B,MTR,YBX1,C1QBP,ANXA7,ACADM,COX8A,TPI1,NDUFS3,NDUFS2,SLC25A12,NDUFB8,SLC20A2,COX5B,PDLIM5,MDH1,NDUFA4,COX6C,SUCLA2,EIF3K
STAT3	28	0.00294	2.452	Literature--ChIP-seq	PATJ,NDUFA10,KLHL31,TRIM24,LMO7,ATP1B1,AFG3L2,VDAC3,VPS8,SMYD1,HSPA9,GOT1,GOT2,THRB,MTR,PPP1R9A,SGCD,NNT,ACADM,NDUFS1,SLC25A12,PRKAA2,SLC20A2,AKAP6,COX5B,DMD,SAMD4A,COX6C
TEAD4	31	0.00294	2.328	Literature--ChIP-seq	NDUFA10,BZW2,CHCHD3,LMO7,ANK2,ANK3,AFG3L2,TNIK,ALPK2,MAGED1,STRIP2,VPS8,DTNA,GOT1,REEP1,MYOM1,MYOM3,SGCD,ANXA7,PCCB,CASQ2,CDH13,SLC25A12,PRKAA2,AKAP6,HDAC9,CTNNA3,SAMD4A,PDE4DIP,SLMAP,FILIP1
GBX2	8	0.00905	5.204	Literature--ChIP-seq	ANK3,VPS8,NNT,ANXA7,RNF150,CDH13,CTNNA3,IMMT
DPF3	42	1.1e-34	22.77	ARCHS4--Coexpression	KLHL31,MYOZ2,MLIP,ACTN2,PPP1R3C,MYL3,ALPK2,PPP1R3A,SMYD1,PPARGC1A,HHATL,DTNA,MYOM1,MYPN,MYOM2,LMOD2,MYOM3,CSRP3,SGCD,NNT,MYO18B,RNF150,SGCG,UNC45B,TRIM63,TNNC1,ACTA1,CASQ2,SLC25A12,PRKAA2,SMPX,AKAP6,SRL,TTN,CKMT2,CTNNA3,DMD,PDLIM5,SAMD4A,PDE4DIP,FILIP1,PFKM
MYF6	41	9.74e-34	22.14	ARCHS4--Coexpression	KLHL31,MYOZ2,MLIP,ACTN2,PPP1R3C,MYL3,PPP1R3A,SMYD1,HHATL,OGDH,ACO2,MYOM1,HSPB8,MYPN,MYOM2,LMOD2,MYOM3,CSRP3,SGCD,NNT,MYO18B,SGCG,UNC45B,TRIM63,TNNC1,ACTA1,CASQ2,SLC25A12,PRKAA2,SMPX,SRL,TTN,CKMT2,MFN2,CTNNA3,DMD,PDLIM5,SAMD4A,PDE4DIP,FILIP1,PFKM
TBX15	39	1.91e-31	20.9	ARCHS4--Coexpression	KLHL31,MYOZ2,MLIP,ACTN2,PPP1R3C,MYL3,ALPK2,PPP1R3A,SMYD1,HHATL,MYOM1,HSPB8,MYPN,MYOM2,LMOD2,MYOM3,CSRP3,SGCD,NNT,MYO18B,SGCG,UNC45B,TRIM63,TNNC1,ACTA1,CASQ2,SLC25A12,PRKAA2,SMPX,SRL,TTN,CKMT2,CTNNA3,DMD,PDLIM5,SAMD4A,PDE4DIP,FILIP1,PFKM
TBX20	38	1.62e-30	20.52	ARCHS4--Coexpression	KLHL31,MYOZ2,MLIP,ACTN2,TPM1,PPP1R3C,MYL3,ALPK2,STRIP2,SMYD1,PPARGC1A,MYOM1,MYOM2,LMOD2,CSRP3,NNT,MYO18B,RNF150,UNC45B,TRIM63,TNNC1,CASQ2,ITGB1BP2,PRKAA2,SMPX,AKAP6,SRL,TTN,CKMT2,MFN2,CTNNA3,DMD,PDLIM5,SAMD4A,PDE4DIP,USP28,SLMAP,FILIP1
MEF2A	37	2.72e-29	19.75	ARCHS4--Coexpression	KLHL31,MYOZ2,MLIP,ACTN2,PPP1R3C,MYL3,ALPK2,PPP1R3A,SMYD1,PPARGC1A,MYOM1,MYPN,MYOM2,LMOD2,MYOM3,CSRP3,SGCD,MYO18B,SGCG,UNC45B,TRIM63,TNNC1,NDUFS5,CASQ2,SMPX,FAM129A,SRL,TTN,CKMT2,MFN2,CTNNA3,DMD,PDLIM5,SAMD4A,PDE4DIP,SLMAP,FILIP1
RXRG	36	3.47e-28	19.07	ARCHS4--Coexpression	KLHL31,MYOZ2,MLIP,ACTN2,PPP1R3C,MYL3,PPP1R3A,SMYD1,PPARGC1A,HHATL,MYOM1,HSPB8,MYPN,MYOM2,LMOD2,MYOM3,CSRP3,SGCD,MYO18B,SGCG,UNC45B,TRIM63,TNNC1,ACTA1,ITGB1BP2,SLC25A12,PRKAA2,SMPX,SRL,TTN,CKMT2,CTNNA3,DMD,PDE4DIP,FILIP1,PFKM
LBX1	36	3.47e-28	19.07	ARCHS4--Coexpression	KLHL31,MYOZ2,MLIP,ACTN2,PPP1R3C,MYL3,PPP1R3A,SMYD1,HHATL,GOT2,OGDH,ACO2,MYOM1,HSPB8,MYPN,MYOM2,LMOD2,MYOM3,CSRP3,SGCD,NNT,MYO18B,SGCG,UNC45B,TRIM63,TNNC1,ACTA1,SLC25A12,PRKAA2,SMPX,SRL,TTN,CKMT2,MFN2,PDE4DIP,PFKM
YBX3	32	1.29e-23	16.7	ARCHS4--Coexpression	KLHL31,MYOZ2,ACTN2,PPP1R3C,MYL3,PPP1R3A,SMYD1,HHATL,OGDH,MYOM1,HSPB8,YBX1,MYPN,MYOM2,LMOD2,MYOM3,CSRP3,MYO18B,SGCG,UNC45B,TRIM63,TNNC1,ACTA1,CASQ2,SMPX,FAM129A,SRL,TTN,CKMT2,MFN2,PDE4DIP,PFKM
SIX1	32	1.29e-23	16.7	ARCHS4--Coexpression	KLHL31,ACTN2,LMO7,PPP1R3C,MYL3,PPP1R3A,SMYD1,MYOM1,HSPB8,MYPN,MYOM2,LMOD2,MYOM3,CSRP3,SGCD,MYO18B,SGCG,UNC45B,TRIM63,TNNC1,ACTA1,CDH13,PRKAA2,SMPX,SLC20A2,SRL,TTN,CKMT2,PDLIM5,SAMD4A,PDE4DIP,PFKM
PITX3	31	1.45e-22	16.12	ARCHS4--Coexpression	KLHL31,MYOZ2,MLIP,ACTN2,PPP1R3C,MYL3,PPP1R3A,SMYD1,HHATL,MYOM1,HSPB8,MYPN,MYOM2,LMOD2,MYOM3,CSRP3,SGCD,MYO18B,SGCG,UNC45B,TRIM63,TNNC1,ACTA1,SLC25A12,SMPX,SRL,TTN,CKMT2,MFN2,PDE4DIP,PFKM
GBX1	31	1.45e-22	16.12	ARCHS4--Coexpression	KLHL31,MLIP,ACTN2,PPP1R3C,MYL3,PPP1R3A,SMYD1,HHATL,GOT2,MYOM1,HSPB8,MYPN,MYOM2,LMOD2,MYOM3,CSRP3,MYO18B,SGCG,UNC45B,TRIM63,TNNC1,ACTA1,SLC25A12,PRKAA2,SMPX,SRL,TTN,CKMT2,MFN2,PDE4DIP,PFKM
NKX25	30	1.47e-21	15.65	ARCHS4--Coexpression	PHB2,MYOZ2,MLIP,ACTN2,TPM1,MYL3,ALPK2,SMYD1,HHATL,GOT1,OGDH,ACO2,MYOM1,MYOM2,LMOD2,CSRP3,MYO18B,UNC45B,TRIM63,TNNC1,CASQ2,ITGB1BP2,SMPX,SRL,TTN,CKMT2,MFN2,CTNNA3,PDLIM5,FILIP1
PITX2	30	1.65e-21	15.54	ARCHS4--Coexpression	KLHL31,CHCHD3,ACTN2,PPP1R3C,MYL3,UQCRC1,PPP1R3A,SMYD1,PDHA1,MYOM1,MYPN,MYOM2,LMOD2,MYOM3,CSRP3,SGCD,MYO18B,SGCG,UNC45B,TRIM63,TPI1,TNNC1,ACTA1,SMPX,PDHB,SRL,TTN,CKMT2,NDUFA4,PFKM
ZBTB47	29	1.74e-20	15.02	ARCHS4--Coexpression	KLHL31,ACTN2,PPP1R3C,MYL3,PPP1R3A,SMYD1,HHATL,OGDH,ACO2,MYOM1,HSPB8,MYPN,MYOM2,LMOD2,MYOM3,CSRP3,MYO18B,SGCG,UNC45B,TRIM63,TNNC1,ACTA1,SMPX,SRL,CKMT2,MFN2,SAMD4A,PDE4DIP,PFKM
HOXC10	29	1.74e-20	14.96	ARCHS4--Coexpression	KLHL31,ACTN2,PPP1R3C,MYL3,UQCRC1,PPP1R3A,SMYD1,NDUFV1,GOT2,CS,OGDH,MYOM1,HSPB8,MYPN,MYOM2,LMOD2,MYOM3,CSRP3,MYO18B,SGCG,UNC45B,TRIM63,TNNC1,ACTA1,SMPX,SRL,CKMT2,PSMC4,PFKM
ZBTB16	28	1.94e-19	14.4	ARCHS4--Coexpression	KLHL31,MLIP,ACTN2,ACOT11,PPP1R3C,MYL3,PPP1R3A,SMYD1,MYOM1,YBX1,MYPN,MYOM2,LMOD2,MYOM3,CSRP3,MYO18B,UNC45B,TRIM63,TNNC1,PRKAA2,SMPX,SRL,TTN,CKMT2,DMD,PDE4DIP,FILIP1,PFKM
ZNF41	28	1.94e-19	14.4	ARCHS4--Coexpression	KLHL31,ACTN2,PPP1R3C,MYL3,PPP1R3A,SMYD1,OGDH,MYOM1,COX4I1,MYPN,MYOM2,LMOD2,MYOM3,CSRP3,MYO18B,SGCG,UNC45B,TNNC1,VWA8,ACTA1,SLC25A12,SMPX,SRL,TTN,CKMT2,MFN2,PDE4DIP,PFKM
TBX5	25	2.56e-16	12.81	ARCHS4--Coexpression	MYOZ2,MLIP,ACTN2,TPM1,LMO7,MYL3,ALPK2,SMYD1,PPARGC1A,MYOM1,MYOM2,CSRP3,SGCD,RNF150,UNC45B,TNNC1,CASQ2,ITGB1BP2,SMPX,CKMT2,CTNNA3,DMD,PDLIM5,SAMD4A,FILIP1
MEF2C	25	2.59e-16	12.76	ARCHS4--Coexpression	KLHL31,ACTN2,ANK2,ATP1B1,PPP1R3A,SMYD1,MYOM1,MYPN,MYOM2,LMOD2,MYOM3,CSRP3,MYO18B,SGCG,UNC45B,TNNC1,ACTA1,SLC25A12,PRKAA2,SMPX,AKAP6,SRL,TTN,DMD,PDE4DIP
MAFA	25	2.59e-16	12.71	ARCHS4--Coexpression	KLHL31,ACTN2,PPP1R3C,MYL3,PPP1R3A,SMYD1,HHATL,MYOM1,MYPN,MYOM2,LMOD2,MYOM3,CSRP3,MYO18B,SGCG,UNC45B,TRIM63,TNNC1,ACTA1,SMPX,SRL,TTN,CKMT2,PDE4DIP,PFKM
GATA4	24	2.17e-15	12.29	ARCHS4--Coexpression	MYOZ2,MLIP,ACTN2,TPM1,MYL3,UQCRC1,ALPK2,SMYD1,PPARGC1A,PDHA1,GOT1,MYOM1,CSRP3,MYO18B,UNC45B,TNNC1,CASQ2,ITGB1BP2,SMPX,CKMT2,CTNNA3,DMD,PDLIM5,FILIP1
DMRT2	23	2.64e-14	11.61	ARCHS4--Coexpression	KLHL31,ACTN2,PPP1R3C,PPP1R3A,SMYD1,HHATL,MYOM1,MYPN,MYOM2,LMOD2,MYOM3,CSRP3,MYO18B,SGCG,UNC45B,TRIM63,TNNC1,ACTA1,CRYAB,SMPX,SRL,CKMT2,PFKM
RORC	23	2.64e-14	11.61	ARCHS4--Coexpression	KLHL31,ACTN2,PPP1R3C,MYL3,PPP1R3A,SMYD1,MYOM1,MYPN,MYOM2,LMOD2,MYOM3,CSRP3,MYO18B,SGCG,UNC45B,TRIM63,TNNC1,ACTA1,SMPX,SRL,TTN,CKMT2,PDE4DIP
HOXA10	20	2.19e-11	10.02	ARCHS4--Coexpression	PHB2,KLHL31,ACTN2,PPP1R3C,PPP1R3A,SMYD1,MYOM1,MYPN,MYOM2,LMOD2,MYOM3,CSRP3,C1QBP,MYO18B,SGCG,TNNC1,ACTA1,SMPX,SRL,CKMT2
KLF9	18	1.44e-09	9.022	ARCHS4--Coexpression	KLHL31,ACTN2,PPP1R3C,PPP1R3A,HHATL,MYOM1,MYPN,MYOM2,LMOD2,MYO18B,TRIM63,TNNC1,CRYAB,SRL,CKMT2,MFN2,SAMD4A,PDE4DIP
ZNF784	18	1.55e-09	8.958	ARCHS4--Coexpression	ACTN2,MYL3,PPP1R3A,SMYD1,OGDH,MYOM1,MYPN,MYOM2,LMOD2,CSRP3,MYO18B,SGCG,TNNC1,ACTA1,SMPX,SRL,CKMT2,MFN2
HEY2	18	1.58e-09	8.926	ARCHS4--Coexpression	MYOZ2,ACTN2,MYL3,SMYD1,MYOM1,HSPB8,MYOM2,LMOD2,CSRP3,UNC45B,TNNC1,CASQ2,PRKAA2,SMPX,SRL,CKMT2,CTNNA3,FILIP1
FOXN3	17	1.23e-08	8.401	ARCHS4--Coexpression	KLHL31,ACTN2,PPP1R3A,SMYD1,MYOM1,MYPN,MYOM2,LMOD2,MYOM3,MYO18B,UNC45B,TPI1,TNNC1,SRL,TTN,CKMT2,PDE4DIP
NKX26	16	8.27e-08	7.934	ARCHS4--Coexpression	ACTN2,TPM1,MYL3,ALPK2,SMYD1,MYOM1,CSRP3,MYO18B,UNC45B,TNNC1,ITGB1BP2,SMPX,TTN,CTNNA3,PDLIM5,FILIP1
CASZ1	15	6.36e-07	7.36	ARCHS4--Coexpression	ACTN2,MYL3,SMYD1,OGDH,MYOM1,MYOM2,LMOD2,MYOM3,CSRP3,MYO18B,UNC45B,TNNC1,SMPX,SRL,CKMT2
HEYL	14	3.95e-06	6.846	ARCHS4--Coexpression	MYOZ2,ACTN2,LMO7,SMYD1,MYOM1,MYOM2,MYOM3,SGCD,MYO18B,UNC45B,TNNC1,CASQ2,CDH13,SRL
TCF15	14	3.95e-06	6.846	ARCHS4--Coexpression	ACTN2,MYL3,MYOM2,LMOD2,CSRP3,TNNC1,ACTA1,NDUFS5,SMPX,COX5B,SRL,CKMT2,NDUFA4,EIF3K
ZFPM2	14	3.95e-06	6.846	ARCHS4--Coexpression	MLIP,ACTN2,ACOT11,ANK2,SMYD1,MYOM1,MYOM3,UNC45B,AKAP6,CTNNA3,DMD,SAMD4A,PDE4DIP,FILIP1
ALX1	13	2.32e-05	6.334	ARCHS4--Coexpression	PHB2,SDHB,UQCRC1,MRPL15,PDHA1,CYCS,ETFA,C1QBP,TPI1,NDUFS5,NDUFB8,NDUFA9,NDUFA4
SIX4	13	2.32e-05	6.334	ARCHS4--Coexpression	KLHL31,PPP1R3C,PPP1R3A,MYPN,LMOD2,MYOM3,MYO18B,TNNC1,ACTA1,PRKAA2,SMPX,SRL,TTN
BRF2	13	2.32e-05	6.334	ARCHS4--Coexpression	UQCRC1,NDUFV1,COX4I1,C1QBP,UQCRFS1,COX8A,NDUFS5,NDUFS3,NDUFB8,UQCR10,COX5B,NDUFA4,EIF3K
CHCHD3	12	0.000131	5.827	ARCHS4--Coexpression	FAM162A,CYCS,COX7B,COX4I1,COX8A,TPI1,NDUFS5,UQCR10,COX5B,NDUFA4,COX6C,EIF3K
ZNF511	12	0.000131	5.827	ARCHS4--Coexpression	PHB2,SDHB,UQCRC1,NDUFV1,COX4I1,ETFA,C1QBP,UQCRFS1,COX8A,TPI1,NDUFS5,NDUFB8
SCMH1	11	0.000643	5.323	ARCHS4--Coexpression	ACTN2,MYL3,SMYD1,CS,ACO2,MYOM1,YBX1,MYO18B,UNC45B,TNNC1,MFN2
TBX1	11	0.000643	5.323	ARCHS4--Coexpression	ACTN2,PPP1R3A,MYPN,LMOD2,MYOM3,MYO18B,TNNC1,ACTA1,PCCB,SRL,CKMT2
NR1D2	11	0.000643	5.323	ARCHS4--Coexpression	KLHL31,PPP1R3C,PPP1R3A,MYOM1,MYPN,LMOD2,MYO18B,PRKAA2,TTN,SAMD4A,PDE4DIP
CEBPG	11	0.000643	5.323	ARCHS4--Coexpression	GHITM,PHB2,AFG3L2,UQCRC1,VDAC1,HSPA9,CYCS,ETFA,YBX1,C1QBP,UQCRFS1
THYN1	10	0.00307	4.822	ARCHS4--Coexpression	CHCHD3,PRDX2,COX4I1,TPI1,NDUFS5,NDUFB8,UQCR10,PDHB,MDH1,NDUFA4
ZKSCAN8	10	0.00307	4.822	ARCHS4--Coexpression	CS,COX7B,COX4I1,COX8A,NDUFS5,NDUFB8,UQCR10,COX5B,NDUFA4,COX6C
PAX7	10	0.00307	4.822	ARCHS4--Coexpression	ACTN2,MYOM2,MYOM3,MYO18B,UNC45B,H3F3AP4,CASQ2,PRKAA2,SRL,PFKM
ARGFX	70	4.79e-73	42.75	GTEx--Coexpression	GHITM,BZW2,KLHL31,CHCHD3,MYOZ2,PDHX,ACTN2,SDHB,MYL3,VDAC3,UQCRC1,VDAC1,UQCRC2,ALPK2,PPP1R3A,MRPL15,SMYD1,NDUFV1,HHATL,PDHA1,GOT1,GOT2,CS,OGDH,CYCS,ACO2,MYOM1,COX7B,MYPN,MYOM2,LMOD2,MYOM3,ADAL,CSRP3,NNT,MYO18B,UQCRFS1,ACADM,SGCG,UNC45B,TNNC1,VWA8,CASQ2,NDUFS3,NDUFS2,NDUFS1,ITGB1BP2,SLC25A12,DLD,NDUFB9,FH,PRKAA2,SMPX,UQCR10,PDHB,COX5B,SRL,CKMT2,MFN2,PDLIM5,NDUFA9,MDH1,NDUFA4,IMMT,PDE4DIP,COX6C,USP2…
TCF24	68	2.52e-70	40.99	GTEx--Coexpression	NDUFA10,GHITM,BZW2,KLHL31,MYOZ2,PDHX,MLIP,ACTN2,SDHB,MYL3,VDAC3,UQCRC1,SUCLG1,UQCRC2,ALPK2,SMYD1,NDUFV1,DECR1,HHATL,PDHA1,GOT1,GOT2,CS,OGDH,CYCS,ACO2,MYOM1,COX7B,COX4I1,MYOM2,LMOD2,MYOM3,ADAL,CSRP3,NNT,IDH3B,UQCRFS1,LRRFIP2,ACADM,SGCG,COX8A,UNC45B,TNNC1,NDUFS5,CASQ2,NDUFS2,NDUFS1,ITGB1BP2,DLD,NDUFB9,FH,PRKAA2,SMPX,UQCR10,PDHB,COX5B,SRL,CKMT2,MFN2,PDLIM5,NDUFA9,MDH1,NDUFA4,IMMT,PDE4DIP,COX6C,USP28…
GTF3A	59	6.18e-58	34.24	GTEx--Coexpression	BZW2,CHCHD3,MYOZ2,PDHX,ACTN2,MRPS18B,SDHB,VDAC3,UQCRC1,VDAC1,UQCRC2,ALPK2,MRPL15,SMYD1,HHATL,PDHA1,GOT1,GOT2,CS,OGDH,CYCS,ACO2,MYOM1,COX7B,SCHIP1,ETFA,MYPN,MYOM2,LMOD2,MYOM3,ADAL,NNT,MYO18B,UQCRFS1,SGCG,COX8A,UNC45B,TNNC1,NDUFS5,NDUFS3,NDUFS1,NDUFB9,FH,PRKAA2,SMPX,UQCR10,PDHB,COX5B,SRL,CKMT2,MFN2,NDUFA9,NDUFA4,IMMT,PDE4DIP,COX6C,USP28,EIF3K,PFKM
THAP4	52	8.69e-49	29.56	GTEx--Coexpression	BZW2,CHCHD3,PDHX,ACTN2,MRPS18B,SDHB,AFG3L2,VDAC3,UQCRC1,VDAC1,UQCRC2,ALPK2,MRPL15,SMYD1,NDUFV1,PDHA1,GOT2,CS,OGDH,ACO2,MYOM1,COX7B,MYPN,MYOM2,LMOD2,MYOM3,ADAL,MYO18B,UQCRFS1,SGCG,COX8A,UNC45B,TNNC1,NDUFS3,NDUFS2,NDUFS1,SLC25A12,NDUFB9,FH,PRKAA2,SMPX,UQCR10,PDHB,COX5B,SRL,CKMT2,MFN2,NDUFA9,IMMT,PDE4DIP,EIF3K,PFKM
ZNF629	45	1.12e-39	24.78	GTEx--Coexpression	BZW2,KLHL31,CHCHD3,PDHX,ACTN2,MRPS18B,AFG3L2,UQCRC1,VDAC1,UQCRC2,ALPK2,MRPL15,SMYD1,PDHA1,GOT2,CS,OGDH,ACO2,MYOM1,MYOM2,MYOM3,ADAL,NNT,UQCRFS1,UNC45B,TNNC1,VWA8,NDUFS2,NDUFS1,SLC25A12,DLD,FH,PRKAA2,SMPX,PDHB,SRL,CKMT2,MFN2,PDLIM5,NDUFA9,IMMT,PDE4DIP,SUCLA2,FILIP1,PFKM
ZFP3	44	1.98e-38	24.13	GTEx--Coexpression	CHCHD3,PDHX,ACTN2,MRPS18B,AFG3L2,VDAC3,UQCRC1,VDAC1,UQCRC2,PPP1R3A,MRPL15,SMYD1,PDHA1,GOT2,CS,OGDH,ACO2,MYOM1,SCHIP1,MYPN,LMOD2,MYOM3,ADAL,NNT,MYO18B,UQCRFS1,UNC45B,TNNC1,VWA8,NDUFS2,NDUFS1,SLC25A12,DLD,NDUFB9,PRKAA2,SRL,TTN,CKMT2,NDUFA9,IMMT,PDE4DIP,USP28,SUCLA2,PFKM
MTERF3	43	3.98e-37	23.4	GTEx--Coexpression	CHCHD3,PDHX,ACTN2,MRPS18B,SDHB,AFG3L2,VDAC3,VDAC1,UQCRC2,ALPK2,MRPL15,SMYD1,PDHA1,GOT2,CS,OGDH,MYOM1,ETFA,MYPN,MYOM3,ADAL,NNT,MYO18B,UQCRFS1,ACADM,UNC45B,TNNC1,VWA8,NDUFS2,NDUFS1,DLD,FH,PRKAA2,PDHB,SRL,CKMT2,PDLIM5,NDUFA9,IMMT,PDE4DIP,USP28,SUCLA2,PFKM
NEUROG1	41	9.3e-35	22.22	GTEx--Coexpression	CHCHD3,PDHX,MLIP,ACTN2,MRPS18B,SDHB,MYL3,UQCRC1,VDAC1,ALPK2,MRPL15,HHATL,GOT2,ACO2,MYOM1,COX7B,COX4I1,ETFA,MYPN,MYOM2,MYOM3,MYO18B,UQCRFS1,SGCG,COX8A,UNC45B,TNNC1,NDUFS5,NDUFS3,NDUFS1,NDUFB9,FH,UQCR10,PDHB,COX5B,SRL,CKMT2,MFN2,NDUFA9,IMMT,COX6C
HSFX1	41	1.01e-34	22.14	GTEx--Coexpression	KLHL31,MYOZ2,PDHX,ACTN2,MYL3,VDAC3,SMYD1,PDHA1,GOT1,GOT2,OGDH,CYCS,ACO2,MYOM1,COX7B,MYOM2,MYOM3,ADAL,SGCD,NNT,SGCG,TNNC1,CASQ2,NDUFS1,ITGB1BP2,SLC25A12,PRKAA2,SMPX,AKAP6,UQCR10,PDHB,SRL,CKMT2,MFN2,PDLIM5,MDH1,NDUFA4,PDE4DIP,USP28,SUCLA2,FILIP1
ESRRG	40	1.27e-33	21.68	GTEx--Coexpression	NDUFA10,ECI2,GHITM,BZW2,PDHX,ATP1B1,SDHB,AFG3L2,UQCRC1,SUCLG1,VDAC1,UQCRC2,NDUFV1,PDHA1,GOT1,GOT2,CS,OGDH,CYCS,ACO2,COX7B,COX4I1,NNT,IDH3B,UQCRFS1,ACADM,COX8A,NDUFS3,NDUFS2,NDUFS1,DLD,NDUFB9,FH,UQCR10,PDHB,COX5B,NDUFA9,MDH1,NDUFA4,IMMT
NFE2L1	40	1.39e-33	21.6	GTEx--Coexpression	CHCHD3,PDHX,MLIP,ACTN2,MRPS18B,AFG3L2,ALPK2,PPP1R3A,MRPL15,SMYD1,OGDH,ACO2,MYOM1,SCHIP1,MYPN,MYOM2,LMOD2,MYOM3,ADAL,NNT,MYO18B,UQCRFS1,SGCG,UNC45B,TRIM63,TNNC1,NDUFS1,SLC25A12,PRKAA2,SMPX,SRL,TTN,CKMT2,PDLIM5,IMMT,PDE4DIP,USP28,SUCLA2,FILIP1,PFKM
ZNF768	34	1.92e-26	18.01	GTEx--Coexpression	CHCHD3,PDHX,ACTN2,MRPS18B,VDAC3,UQCRC1,UQCRC2,PPP1R3A,MRPL15,SMYD1,NDUFV1,GOT2,OGDH,ACO2,MYOM1,HSPB8,MYPN,MYOM3,ADAL,MYO18B,UQCRFS1,UNC45B,TNNC1,NDUFS3,SLC25A12,NDUFB9,PRKAA2,UQCR10,SRL,MFN2,IMMT,PDE4DIP,FILIP1,PFKM
ZNF772	27	1.75e-18	13.83	GTEx--Coexpression	PDHX,ACTN2,MRPS18B,AFG3L2,VDAC3,VDAC1,MRPL15,SMYD1,GOT2,OGDH,ACO2,SCHIP1,MYPN,MYOM3,ADAL,NNT,UQCRFS1,ACADM,UNC45B,VWA8,NDUFS1,SLC25A12,SRL,PDE4DIP,USP28,SUCLA2,PFKM
PPARA	26	1.83e-17	13.32	GTEx--Coexpression	ECI2,PDHX,MRPS18B,SDHB,AFG3L2,SUCLG1,UQCRC2,MRPL15,ACAT1,DECR1,PDHA1,GOT1,GOT2,ACO2,MYOM1,ETFA,NNT,UQCRFS1,ACADM,VWA8,PCCB,NDUFS2,NDUFS1,DLD,FH,NDUFA9
HSF2	25	1.78e-16	12.81	GTEx--Coexpression	CHCHD3,PDHX,ACTN2,VDAC3,PPP1R3A,SMYD1,MYOM1,SCHIP1,MYPN,LMOD2,MYOM3,ADAL,MYO18B,LRRFIP2,UNC45B,TRIM63,TNNC1,SLC25A12,PRKAA2,SRL,TTN,PDE4DIP,USP28,FILIP1,PFKM
MITF	25	2.01e-16	12.71	GTEx--Coexpression	CHCHD3,PDHX,ACTN2,TPM1,SMYD1,OGDH,MYOM1,SCHIP1,HSPB8,MYPN,MYOM3,SGCD,MYO18B,UNC45B,TRIM63,SLC25A12,PRKAA2,SRL,TTN,DMD,PDLIM5,PDE4DIP,USP28,FILIP1,PFKM
ZBED1	24	1.83e-15	12.25	GTEx--Coexpression	CHCHD3,PDHX,MLIP,ACTN2,MRPS18B,AFG3L2,VDAC1,MRPL15,SMYD1,OGDH,MYOM1,ETFA,MYPN,MYOM3,MYO18B,UQCRFS1,UNC45B,TRIM63,TNNC1,VWA8,SRL,TTN,PDE4DIP,PFKM
ZNF672	23	1.82e-14	11.7	GTEx--Coexpression	CHCHD3,ACTN2,MRPS18B,SDHB,UQCRC1,MRPL15,SMYD1,GOT2,OGDH,MYOM1,MYPN,MYOM2,MYOM3,MYO18B,UQCRFS1,COX8A,UNC45B,TNNC1,NDUFS2,NDUFB9,SRL,CKMT2,NDUFA9
SNAPC5	23	1.82e-14	11.7	GTEx--Coexpression	GHITM,CHCHD3,PDHX,VDAC3,MRPL15,ACO2,SCHIP1,ADAL,UQCRFS1,NDUFS5,NDUFS3,SLC25A12,NDUFB9,NDUFB8,PRKAA2,AKAP6,UQCR10,PDHB,NDUFA4,PDE4DIP,COX6C,SUCLA2,PFKM
ZNF774	23	1.89e-14	11.65	GTEx--Coexpression	CHCHD3,PDHX,ACTN2,AFG3L2,VDAC3,VDAC1,MYOM1,SCHIP1,MYPN,MYOM3,MYO18B,TRIM63,VWA8,ACTA1,SLC25A12,PRKAA2,AKAP6,SRL,TTN,PDLIM5,PDE4DIP,SUCLA2,PFKM
NR4A3	23	1.97e-14	11.61	GTEx--Coexpression	CHCHD3,ACTN2,ALPK2,PPARGC1A,CYCS,MYOM1,MYPN,MYOM2,LMOD2,MYOM3,SGCD,SGCG,TNNC1,NDUFS2,ITGB1BP2,SLC25A12,PRKAA2,SMPX,SRL,PDLIM5,USP28,SUCLA2,FILIP1
ZHX2	22	1.94e-13	11.07	GTEx--Coexpression	CHCHD3,MLIP,ACTN2,SMYD1,MYOM1,SCHIP1,MYPN,MYOM3,MYO18B,ANXA7,UNC45B,TRIM63,TNNC1,ACTA1,PRKAA2,SRL,TTN,DMD,PDLIM5,PDE4DIP,FILIP1,PFKM
DPRX	21	1.51e-12	10.64	GTEx--Coexpression	BZW2,CHCHD3,PDHX,ACTN2,ALPK2,PPP1R3A,MYOM1,SCHIP1,MYPN,LMOD2,MYO18B,SGCG,UNC45B,TNNC1,ACTA1,PRKAA2,SMPX,SRL,TTN,PDE4DIP,PFKM
ZNF208	21	1.57e-12	10.6	GTEx--Coexpression	MYOZ2,TPM1,ACOT11,MYL3,HHATL,PDHA1,COX7B,HSPB8,MYOM2,CSRP3,RNF150,NDUFS5,CASQ2,ITGB1BP2,FAM129A,CKMT2,MFN2,MDH1,COX6C,SLMAP,FILIP1
ZNF843	21	1.63e-12	10.56	GTEx--Coexpression	CHCHD3,PDHX,ACTN2,MRPS18B,ALPK2,MRPL15,SMYD1,MYOM1,SCHIP1,MYPN,MYOM3,ADAL,MYO18B,UNC45B,VWA8,SLC25A12,PRKAA2,TTN,PDE4DIP,SUCLA2,PFKM
REPIN1	20	1.48e-11	10.02	GTEx--Coexpression	ECI2,MRPS18B,AFG3L2,UQCRC1,VDAC1,UQCRC2,NDUFV1,HSPA9,GOT2,ETFA,UQCRFS1,ACADM,COX8A,NDUFS3,NDUFS2,NDUFB9,UQCR10,NDUFA9,IMMT,PFKM
E2F8	20	1.53e-11	9.989	GTEx--Coexpression	BZW2,CHCHD3,MRPS18B,AFG3L2,VDAC3,VDAC1,UQCRC2,PPP1R3A,MRPL15,SMYD1,GOT2,CS,MYPN,C1QBP,UQCRFS1,ACADM,TPI1,VWA8,ACTA1,NDUFA9
HMGN3	19	1.19e-10	9.523	GTEx--Coexpression	NDUFA10,ECI2,PRDX2,NDUFV1,DECR1,HHATL,CYCS,COX7B,COX4I1,ACADM,COX8A,NDUFS5,NDUFS3,NDUFB8,UQCR10,COX5B,MDH1,NDUFA4,COX6C
ZNF32	18	9.88e-10	8.99	GTEx--Coexpression	PDHX,VDAC3,SCHIP1,HSPB8,ADAL,NDUFS5,SLC25A12,NDUFB9,NDUFB8,PRKAA2,AKAP6,UQCR10,COX5B,NDUFA4,PDE4DIP,COX6C,SUCLA2,PFKM
ZNF181	17	8.28e-09	8.401	GTEx--Coexpression	PDHX,VDAC3,SMYD1,MYOM1,SCHIP1,MYPN,ADAL,NNT,ACADM,VWA8,SLC25A12,PRKAA2,DMD,PDE4DIP,SUCLA2,FILIP1,PFKM
ZNF480	16	6.18e-08	7.879	GTEx--Coexpression	CHCHD3,MRPS18B,SDHB,AFG3L2,VDAC1,UQCRC2,MRPL15,CS,ETFA,NNT,VWA8,DLD,FH,NDUFA9,IMMT,USP28
ZNF263	15	4.18e-07	7.386	GTEx--Coexpression	GHITM,VDAC3,VDAC1,CYCS,ACO2,NDUFS3,NDUFS1,NDUFB9,FH,AKAP6,UQCR10,PDHB,NDUFA4,COX6C,SUCLA2
TAL2	15	4.19e-07	7.36	GTEx--Coexpression	CHCHD3,PDHX,ACTN2,VDAC3,VDAC1,PPP1R3A,SMYD1,GOT2,MYPN,ACADM,VWA8,ACTA1,SLC25A12,SMPX,SUCLA2
ZNF865	15	4.19e-07	7.36	GTEx--Coexpression	CHCHD3,ACTN2,SMYD1,MYOM1,MYPN,MYOM3,MYO18B,UNC45B,TNNC1,ACTA1,SLC25A12,PRKAA2,SRL,TTN,PFKM
E2F6	14	2.57e-06	6.894	GTEx--Coexpression	CHCHD3,PDHX,ACTN2,MRPS18B,AFG3L2,MRPL15,SCHIP1,MYPN,MYO18B,TRIM63,PRKAA2,TTN,PDE4DIP,PFKM
MLX	14	2.57e-06	6.87	GTEx--Coexpression	CHCHD3,MRPS18B,SDHB,AFG3L2,UQCRC1,SUCLG1,UQCRC2,MRPL15,CS,ETFA,UQCRFS1,NDUFA9,IMMT,EIF3K
MEF2D	14	2.57e-06	6.87	GTEx--Coexpression	CHCHD3,HSPB8,MYPN,SGCD,MYO18B,TRIM63,SLC25A12,PRKAA2,TTN,DMD,PDLIM5,PDE4DIP,FILIP1,PFKM
ZNF385B	12	8.49e-05	5.868	GTEx--Coexpression	PDHX,ANK2,ANK3,VDAC3,GOT1,GOT2,ACO2,NNT,MDH1,NDUFA4,PDE4DIP,USP28
RBPJ	12	8.49e-05	5.868	GTEx--Coexpression	NDUFA10,GHITM,UQCRC1,PRDX2,NDUFV1,GOT1,GOT2,COX8A,NDUFS3,NDUFB9,FH,UQCR10
NRL	12	8.49e-05	5.847	GTEx--Coexpression	PDHX,MRPS18B,SDHB,VDAC3,ACAT1,GOT2,ADAL,ACADM,PCCB,NDUFS3,NDUFB9,UQCR10
MYF5	12	8.49e-05	5.847	GTEx--Coexpression	PPP1R3A,SMYD1,SCHIP1,MYPN,MYO18B,UNC45B,TRIM63,ACTA1,PRKAA2,TTN,PDE4DIP,PFKM
ZNF584	12	8.49e-05	5.827	GTEx--Coexpression	BZW2,CHCHD3,PDHX,MRPS18B,AFG3L2,VDAC1,MRPL15,CS,UQCRFS1,FH,MFN2,PSMC4
ZNF556	12	8.49e-05	5.827	GTEx--Coexpression	PDHX,VDAC3,PPP1R3A,SMYD1,MYPN,VWA8,ACTA1,SLC25A12,TTN,PDE4DIP,SUCLA2,PFKM
PREB	12	8.49e-05	5.827	GTEx--Coexpression	ECI2,CHCHD3,MRPS18B,SDHB,MRPL15,ACAT1,ETFA,MYPN,MYOM3,MYO18B,NDUFS2,PSMC4
ZBTB43	11	0.00042	5.379	GTEx--Coexpression	ACTN2,AFG3L2,VDAC1,SCHIP1,MYPN,MYOM3,MYO18B,UNC45B,TRIM63,TTN,PFKM
SOX6	11	0.000427	5.36	GTEx--Coexpression	PPP1R3A,SCHIP1,MYPN,MYO18B,UNC45B,ACTA1,NDUFB9,PRKAA2,TTN,PDE4DIP,PFKM
STAT2	10	0.00208	4.856	GTEx--Coexpression	GHITM,VDAC3,ACO2,HSPB8,UQCRFS1,NDUFS3,NDUFB9,AKAP6,NDUFA4,COX6C
GLYR1	10	0.00208	4.822	GTEx--Coexpression	TPM1,AFG3L2,HSPB8,RNF150,SLC25A12,DLD,FAM129A,PDHB,MFN2,SLMAP
SATB1	10	0.00208	4.822	GTEx--Coexpression	VDAC3,THRB,SCHIP1,PPP1R9A,SLC25A12,PRKAA2,AKAP6,DMD,SUCLA2,PFKM
CREB1	9	0.00836	4.355	GTEx--Coexpression	PRDX2,COX4I1,COX8A,NDUFS5,NDUFS3,NDUFB9,NDUFB8,UQCR10,COX5B
ZNF579	9	0.00836	4.34	GTEx--Coexpression	MRPS18B,SCHIP1,MYPN,MYO18B,TRIM63,ACTA1,TTN,PDE4DIP,PFKM
USF3	9	0.00836	4.34	GTEx--Coexpression	AFG3L2,PPP1R3A,MYPN,MYO18B,VWA8,ACTA1,TTN,PDE4DIP,PFKM
NFIC	9	0.00836	4.34	GTEx--Coexpression	HSPB8,MYPN,MYO18B,TRIM63,PRKAA2,TTN,DMD,FILIP1,PFKM
HMG20A	9	0.00836	4.325	GTEx--Coexpression	VDAC3,VDAC1,GOT2,ADAL,NNT,ACADM,VWA8,SLC25A12,PFKM
NFATC1	9	0.00836	4.325	GTEx--Coexpression	CHCHD3,MLIP,MYPN,MYO18B,ACTA1,PRKAA2,TTN,DMD,FILIP1
VEZF1	9	0.00836	4.325	GTEx--Coexpression	TPM1,HSPB8,SGCD,RNF150,PRKAA2,FAM129A,DMD,SLMAP,FILIP1

## Sheet: Heart Downregulated
TF	Intersect	FDR	Odds Ratio	Library	Overlapping_Genes
SOX18	56	6.02e-45	21.01	GTEx--Coexpression	ELK3,AQP1,TNS2,STARD8,GATA2,LCN10,NOSTRIN,ROBO4,SHE,CD34,ZNF366,ANO2,RHOJ,RAPGEF3,RAMP2,RAMP3,PKN3,ADCY4,FGD5,MSX1,GPR4,GIMAP1,GIMAP5,GIMAP6,ETS1,PABPC4L,LIFR,ERG,NOTCH4,EFNB2,PODXL,BTNL9,PTPRB,CXCL12,ESAM,LCN6,FLT1,FLT4,LDB2,GRASP,VWF,ARHGEF15,ARAP3,SHROOM4,MMRN2,IL3RA,ADGRF5,RBMS2,SEMA3G,CLEC3B,TMEM204,CYYR1,TIE1,PTPN12,KLF2,TEK
BCL6B	56	6.02e-45	21.01	GTEx--Coexpression	ELK3,AQP1,PREX2,TNS2,PRKCH,STARD8,NOSTRIN,ROBO4,SHE,CD34,ZNF366,ANO2,TAL1,RHOJ,RAPGEF3,RAMP2,RAMP3,PKN3,ADCY4,FGD5,GPR4,GIMAP1,GIMAP4,GIMAP5,GIMAP6,ETS1,ERG,NOTCH4,EFNB2,PODXL,BTNL9,PTPRB,RGCC,ESAM,FLT1,DOCK9,FLT4,LDB2,SPRED2,GRASP,VWF,ARHGEF15,ARAP3,SHROOM4,MMRN2,IL3RA,ADGRF5,RBMS2,SEMA3G,NDNF,CLEC3B,TMEM204,CYYR1,TIE1,PTPN12,TEK
EPAS1	52	3.46e-40	19.12	GTEx--Coexpression	AQP1,TNS2,PRKCH,STARD8,GATA2,NOSTRIN,ROBO4,SHE,EDN1,EMP2,ANO2,TAL1,RHOJ,RAMP2,RAMP3,PKN3,ADCY4,FGD5,GPR4,GIMAP5,GIMAP6,ETS1,LIFR,ERG,NOTCH4,EFNB2,PODXL,BTNL9,PTPRB,RGCC,ESAM,DOCK9,FLT4,LDB2,TMEM100,SPRED2,GRASP,VWF,ARHGEF15,ARAP3,SHROOM4,MMRN2,IL3RA,ADGRF5,RBMS2,SEMA3G,NDNF,TMEM204,CYYR1,TIE1,PTPN12,TEK
ZNF366	51	3.4e-39	18.75	GTEx--Coexpression	ELK3,TNS2,STARD8,ACER2,NOSTRIN,NMT2,ROBO4,SHE,CD34,ANO2,TAL1,RHOJ,RAPGEF3,RAMP2,RAMP3,PKN3,ADCY4,FGD5,CARD8,GPR4,GIMAP1,GIMAP4,GIMAP5,GIMAP6,ETS1,LIFR,ERG,NOTCH4,BTNL9,PTPRB,ESAM,LCN6,FLT1,FLT4,LDB2,GRASP,VWF,ARHGEF15,ARAP3,SHROOM4,MMRN2,IL3RA,ADGRF5,RBMS2,SEMA3G,TMEM204,CYYR1,TIE1,PTPN12,TSPAN14,TEK
SOX17	44	3.52e-31	15.73	GTEx--Coexpression	ELK3,TNS2,STARD8,NOSTRIN,ROBO4,SHE,CD34,ZNF366,ANO2,RHOJ,RAPGEF3,RAMP2,RAMP3,PKN3,ADCY4,FGD5,GPR4,GIMAP5,ETS1,LIFR,ERG,NOTCH4,BTNL9,PTPRB,CXCL12,ESAM,FLT1,LDB2,SPRED2,GRASP,KLF11,VWF,ARHGEF15,MMRN2,IL3RA,ADGRF5,RBMS2,SEMA3G,CLEC3B,CYYR1,TIE1,PTPN12,KLF2,TEK
LHX6	43	3.32e-30	15.37	GTEx--Coexpression	PREX2,TNS2,NOSTRIN,NMT2,ROBO4,DOC2B,SHE,CD34,ZNF366,EDN1,SLC35G2,ANO2,RHOJ,RAPGEF3,RAMP2,RAMP3,PKN3,ADCY4,FGD5,GPR4,LIFR,ERG,NOTCH4,BTNL9,PTPRB,ESAM,FLT1,DOCK9,LDB2,SPRED2,GRASP,VWF,ARHGEF15,SHROOM4,MMRN2,IL3RA,ADGRF5,SEMA3G,CYYR1,TIE1,MAPK11,NOVA2,TEK
ZNF792	43	3.32e-30	15.31	GTEx--Coexpression	ELK3,PIEZO1,PRKCH,STARD8,NOSTRIN,ROBO4,ZNF366,TAL1,RAMP2,RAMP3,PKN3,ADCY4,FGD5,MICB,CARD8,GIMAP1,GIMAP4,GIMAP5,GIMAP6,ETS1,IFNAR2,MFNG,ERG,NOTCH4,BTNL9,MLKL,PTPRB,LDB2,VWF,ARHGEF15,ARAP3,MMRN2,IL3RA,ADGRF5,NUMB,RBMS2,SEMA3G,DENND3,CYYR1,TIE1,PTPN12,TSPAN14,TEK
TCF4	42	3.75e-29	14.9	GTEx--Coexpression	PREX2,NOSTRIN,ROBO4,SHE,CD34,ZNF366,SLC35G2,ANO2,RHOJ,RAPGEF3,RAMP2,RAMP3,PKN3,ADCY4,FGD5,ZNF347,GPR4,ETS1,ERG,NOTCH4,CDH24,BTNL9,PTPRB,ESAM,FLT1,DOCK9,LDB2,SPRED2,MCF2L,VWF,ARHGEF15,SHROOM4,MMRN2,IL3RA,ADGRF5,RBMS2,SEMA3G,CYYR1,TIE1,MAPK11,NOVA2,TEK
GATA2	41	3.68e-28	14.54	GTEx--Coexpression	AQP1,PIEZO1,TNS2,STARD8,NOSTRIN,ROBO4,SHE,CTSH,CD34,EMP2,TAL1,RHOJ,RAMP2,RAMP3,PKN3,ADCY4,FGD5,GIMAP6,LIFR,NOTCH4,PODXL,CPAMD8,PTPRB,RGCC,ESAM,LDB2,TMEM100,GRASP,ZNF761,VWF,ARHGEF15,ARAP3,SHROOM4,MMRN2,ADGRF5,RBMS2,NDNF,TMEM204,CYYR1,TIE1,TEK
MEOX1	41	3.79e-28	14.49	GTEx--Coexpression	ELK3,TNS2,NOSTRIN,NMT2,ROBO4,SHE,CD34,ZNF366,ANO2,RHOJ,RAPGEF3,RAMP2,RAMP3,PKN3,ADCY4,FGD5,GPR4,GIMAP1,GIMAP5,GIMAP6,ETS1,ERG,NOTCH4,BTNL9,PTPRB,CXCL12,ESAM,LDB2,GRASP,KLF11,VWF,ARHGEF15,ARAP3,MMRN2,IL3RA,ADGRF5,SEMA3G,CLEC3B,CYYR1,TIE1,TEK
ERG	39	4.5e-26	13.73	GTEx--Coexpression	ELK3,AQP1,TNS2,STARD8,TMTC1,ADAMTS10,ROBO4,SHE,CD34,ZNF366,ANO2,RHOJ,FOXC1,RAMP2,RAMP3,ADCY4,FGD5,GPR4,GIMAP5,ETS1,NOTCH4,FBLN5,BTNL9,PTPRB,ESAM,LDB2,VWF,ARHGEF15,SHROOM4,MMRN2,IL3RA,ADGRF5,RBMS2,SEMA3G,TMEM204,CYYR1,TIE1,PTPN12,TEK
ETS1	38	5.49e-25	13.27	GTEx--Coexpression	ELK3,PRKCH,STARD8,ROBO4,PKN3,ADCY4,FGD5,MICB,CARD8,RFTN1,GPR4,KLHL6,GIMAP1,GIMAP4,GIMAP5,GIMAP6,IFNAR2,MFNG,ERG,NOTCH4,TMEM243,BTNL9,MLKL,PTPRB,ESAM,FLT4,LDB2,VWF,ARHGEF15,ARAP3,MMRN2,IL3RA,ADGRF5,RBMS2,CYYR1,TIE1,PTPN12,TEK
TAL1	38	5.73e-25	13.22	GTEx--Coexpression	PRKCH,STARD8,ZC3HAV1,ROBO4,ANXA3,ANO2,RAMP3,ADCY4,FGD5,MICB,CARD8,GIMAP1,GIMAP4,GIMAP5,GIMAP6,ETS1,IFNAR2,MFNG,NOTCH4,BTNL9,MLKL,PTPRB,RGCC,ESAM,FLT4,LDB2,GRASP,VWF,ARAP3,SHROOM4,IL3RA,ADGRF5,NUMB,RBMS2,DENND3,TIE1,TSPAN14,TEK
TBX2	37	5.38e-24	12.87	GTEx--Coexpression	AQP1,TNS2,STARD8,GATA2,ADAMTS10,NOSTRIN,ROBO4,SHE,EMP2,RHOJ,RAMP2,RAMP3,ADCY4,FGD5,GIMAP5,ERG,NOTCH4,FBLN5,PODXL,PTPRB,RGCC,ESAM,FLT4,LDB2,TMEM100,GRASP,VWF,OVCH1,ARAP3,SHROOM4,ADGRF5,RBMS2,NDNF,TMEM204,TIE1,PTPN12,TEK
EBF3	35	6.06e-22	12.09	GTEx--Coexpression	ELK3,TNS2,NOSTRIN,NMT2,ROBO4,SHE,CD34,ZNF366,ANO2,RHOJ,RAPGEF3,RAMP2,PKN3,ADCY4,FGD5,APBB2,LIFR,ERG,NOTCH4,BTNL9,PTPRB,CXCL12,ESAM,LDB2,SPRED2,VWF,ARHGEF15,MMRN2,ADGRF5,SEMA3G,CLEC3B,CYYR1,TIE1,PTPN12,TEK
NR1H3	34	5.98e-21	11.7	GTEx--Coexpression	TNS2,STARD8,NOSTRIN,NMT2,ROBO4,SHE,CD34,ZNF366,ANO2,RAPGEF3,RAMP2,PKN3,ADCY4,FGD5,CARD8,GIMAP5,GIMAP6,ETS1,NOTCH4,BTNL9,PTPRB,CXCL12,FLT4,LDB2,VWF,ARHGEF15,MMRN2,ADGRF5,SEMA3G,CLEC3B,CYYR1,TIE1,TSPAN14,TEK
SNAI1	32	5.42e-19	10.93	GTEx--Coexpression	ELK3,STARD8,ROBO4,SHE,ANO2,TAL1,RAMP2,RAMP3,PKN3,ADCY4,FGD5,GPR4,GIMAP5,ETS1,ERG,NOTCH4,BTNL9,PTPRB,ESAM,GRASP,VWF,ARHGEF15,ARAP3,MMRN2,IL3RA,ADGRF5,RBMS2,TMEM204,CYYR1,TIE1,PTPN12,TEK
TBX4	32	5.42e-19	10.93	GTEx--Coexpression	AQP1,PRKCH,STARD8,GATA2,NOSTRIN,ROBO4,CTSH,EDN1,EMP2,TAL1,RAMP2,RAMP3,FGD5,GIMAP5,NOTCH4,EFNB2,PODXL,PTPRB,RGCC,ESAM,LDB2,TMEM100,GRASP,OVCH1,ARAP3,SHROOM4,ADGRF5,RBMS2,NDNF,TMEM204,PTPN12,TEK
MSX1	31	4.07e-18	10.62	GTEx--Coexpression	ELK3,TNS2,NMT2,ROBO4,CD34,ZNF366,SLC35G2,ANO2,RAPGEF3,RAMP2,PKN3,ADCY4,FGD5,RFTN1,GPR4,CSF1,PABPC4L,ERG,NOTCH4,CXCL12,ESAM,LDB2,SPRED2,GRASP,ARHGEF15,MMRN2,IL3RA,SEMA3G,CLEC3B,CYYR1,TIE1
HIC1	31	4.27e-18	10.58	GTEx--Coexpression	ELK3,TNS2,STARD8,BST2,GIPC3,ROBO4,CD34,RHOJ,RAMP2,PKN3,ADCY4,FGD5,MSX1,RFTN1,ETS1,PABPC4L,NOTCH4,CXCL12,LDB2,GRASP,VWF,ARHGEF15,ARAP3,MMRN2,IL3RA,RBMS2,CLEC3B,TMEM204,CYYR1,TIE1,KLF2
SOX7	30	2.97e-16	10.17	ARCHS4--Coexpression	ELK3,ROBO4,SHE,CD34,EDN1,RHOJ,RAMP2,ADCY4,CCM2L,FGD5,GPR4,ERG,NOTCH4,EFNB2,BTNL9,PTPRB,ESAM,FLT1,DOCK9,FLT4,LDB2,VWF,ARHGEF15,SHROOM4,MMRN2,ADGRF5,RBMS2,SEMA3G,TIE1,TEK
PPARG	29	3.17e-16	9.865	GTEx--Coexpression	ELK3,ACER2,NOSTRIN,NMT2,ROBO4,SHE,CD34,ZNF366,ANO2,RAPGEF3,RAMP2,PKN3,ADCY4,FGD5,GPR4,ETS1,NOTCH4,BTNL9,PTPRB,LDB2,VWF,ARHGEF15,MMRN2,ADGRF5,SEMA3G,CYYR1,TIE1,TSPAN14,TEK
GSC	29	3.62e-16	9.792	GTEx--Coexpression	ELK3,TNS2,NMT2,ROBO4,SHE,CD34,ZNF366,RAPGEF3,RAMP2,PKN3,ADCY4,FGD5,LIFR,ERG,NOTCH4,BTNL9,CXCL12,ESAM,LDB2,SPRED2,KLF11,VWF,ARHGEF15,MMRN2,CYP4Z2P,SEMA3G,CLEC3B,CYYR1,TIE1
TCF21	29	3.79e-16	9.756	GTEx--Coexpression	AQP1,PIEZO1,STARD8,GATA2,ROBO4,CTSH,EMP2,TAL1,RHOJ,RAMP3,FGD5,GIMAP5,ETS1,NOTCH4,PODXL,PTPRB,RGCC,LDB2,TMEM100,GRASP,ARAP3,SHROOM4,ADGRF5,RBMS2,NDNF,TMEM204,TIE1,PTPN12,TEK
KLF2	26	1.93e-13	8.682	GTEx--Coexpression	PTGDR,PRKCH,STARD8,PRKD2,ADAMTS10,CD34,RAMP2,ADCY4,FGD5,TLDC2,GIMAP1,GIMAP4,GIMAP5,ERG,ESAM,GRASP,ARHGEF15,ARAP3,MMRN2,IL3RA,NUMB,DENND3,CLEC3B,TIE1,PTPN12,TSPAN14
SOX13	26	1.93e-13	8.682	GTEx--Coexpression	TNS2,STARD8,GATA2,ADAMTS10,NOSTRIN,CD34,RAMP2,ADCY4,FGD5,TLDC2,APBB2,LIFR,NOTCH4,PTPRB,ESAM,GRASP,VWF,MMRN2,RBMS2,TMEM204,ATOH8,CYYR1,TIE1,CYP4B1,PTPN12,TEK
FOXD4L5	25	1.26e-12	8.379	GTEx--Coexpression	TNS2,TMTC1,NMT2,DOC2B,ZNF366,SLC35G2,ANO2,RAPGEF3,RAMP2,PKN3,GPR4,LIFR,NOTCH4,BTNL9,DOCK9,SPRED2,VWF,ARHGEF15,MMRN2,SEMA3G,CYYR1,TIE1,CYP4B1,MAPK11,LNX1
TSHZ2	25	1.31e-12	8.349	GTEx--Coexpression	ELK3,TNS2,SYTL4,BST2,NOSTRIN,ROBO4,SHE,CD34,ZNF366,RHOJ,RAPGEF3,ADCY4,FGD5,SULF2,NOTCH4,BTNL9,CXCL12,LDB2,KLF11,VWF,ARHGEF15,MMRN2,SEMA3G,CYYR1,TIE1
MEOX2	25	1.31e-12	8.318	GTEx--Coexpression	TNS2,ROBO4,CD34,ZNF366,RHOJ,RAMP2,ADCY4,FGD5,APBB2,ERG,BTNL9,CXCL12,ESAM,LDB2,SPRED2,VWF,ARHGEF15,MMRN2,RBMS2,SEMA3G,CLEC3B,CYYR1,TIE1,PTPN12,KLF2
NFIB	25	1.31e-12	8.318	GTEx--Coexpression	TNS2,NOSTRIN,CD34,ZNF366,RHOJ,RAPGEF3,RAMP2,PKN3,ADCY4,FGD5,PABPC4L,LIFR,ERG,NOTCH4,EFNB2,CXCL12,ESAM,LDB2,SPRED2,VWF,ARHGEF15,MMRN2,SEMA3G,CYYR1,TIE1
JUN	23	6.32e-11	7.625	GTEx--Coexpression	ELK3,NOSTRIN,ROBO4,CD34,CTTNBP2NL,RHOJ,RAMP2,ADCY4,FGD5,EFNB2,CXCL12,ESAM,LDB2,SPRED2,GRASP,KLF11,ARHGEF15,MMRN2,RBMS2,CLEC3B,CYYR1,TIE1,KLF2
EBF2	23	6.56e-11	7.597	GTEx--Coexpression	TNS2,SHE,CD34,ZNF366,RHOJ,RAMP2,ADCY4,FGD5,TLDC2,APBB2,LIFR,NOTCH4,BTNL9,CXCL12,SPRED2,VWF,ARHGEF15,MMRN2,SEMA3G,CLEC3B,CYYR1,TIE1,PTPN12
STAT5A	23	6.81e-11	7.57	GTEx--Coexpression	PIEZO1,NMT2,ROBO4,ZNF366,RAMP2,ADCY4,FGD5,CARD8,GIMAP1,GIMAP4,GIMAP5,GIMAP6,ETS1,IFNAR2,MFNG,BTNL9,ARHGEF15,MMRN2,IL3RA,SEMA3G,DENND3,CYYR1,TSPAN14
ELK3	21	2.55e-09	6.937	GTEx--Coexpression	PIEZO1,ROBO4,CD34,CTTNBP2NL,ADCY4,FGD5,CSF1,ETS1,TMOD3,ERG,CXCL12,ESAM,SPRED2,VWF,ARHGEF15,MMRN2,RBMS2,CYYR1,TIE1,PTPN12,TEK
KLF7	21	2.64e-09	6.911	GTEx--Coexpression	ELK3,AKT3,TNS2,TMTC1,ZNF366,ADCY4,FGD5,APBB2,ETS1,ERG,ESAM,VWF,MMRN2,IL3RA,NUMB,RBMS2,DENND3,TIE1,PTPN12,KLF2,TEK
DMRT2	21	2.72e-09	6.887	GTEx--Coexpression	STARD8,AIF1L,NOSTRIN,ROBO4,RAPGEF3,RAMP2,RAMP3,FGD5,GPR4,NOTCH4,PODXL,BTNL9,KL,LDB2,ARHGEF15,SHROOM4,MMRN2,ADGRF5,SEMA3G,TIE1,TEK
EBF1	20	1.51e-08	6.582	GTEx--Coexpression	ELK3,TNS2,TMTC1,ADAMTS10,NMT2,CD34,RAMP2,ADCY4,FGD5,APBB2,ERG,CXCL12,ESAM,ARHGEF15,MMRN2,SEMA3G,CLEC3B,CYYR1,TIE1,PTPN12
ZNF117	20	1.56e-08	6.559	GTEx--Coexpression	ELK3,TNS2,BST2,NOSTRIN,ROBO4,SHE,CD34,RAMP2,ADCY4,FGD5,NOTCH4,BTNL9,VWF,ARHGEF15,MMRN2,ADGRF5,SEMA3G,CYYR1,TIE1,TSPAN14
ATOH8	20	1.7e-08	6.512	GTEx--Coexpression	TNS2,STARD8,TMTC1,RGL3,SHE,FGD5,APBB2,RFTN1,CMIP,PABPC4L,LIFR,ERG,FBLN5,TPO,ESAM,MMRN2,RBMS2,TMEM204,TIE1,CYP4B1
ZNF548	18	5.56e-07	5.84	GTEx--Coexpression	ROBO4,CD34,NCOA3,PKN3,ADCY4,FGD5,ZNF347,CARD8,RFTN1,GIMAP5,ETS1,ARHGEF15,MMRN2,IL3RA,RBMS2,CYYR1,TIE1,PTPN12
JDP2	17	3.13e-06	5.476	GTEx--Coexpression	IFITM2,ZC3HAV1,TAL1,MICB,CARD8,CSF1,GIMAP1,GIMAP4,GIMAP5,IFNAR2,MFNG,IFNAR1,MLKL,TNFRSF10D,ARAP3,NUMB,PTPN12
FLI1	16	1.52e-05	5.154	GTEx--Coexpression	PRKCH,ROBO4,MICB,CARD8,KLHL6,GIMAP1,GIMAP4,GIMAP5,GIMAP6,ETS1,IFNAR2,MFNG,MLKL,ARAP3,NUMB,DENND3
ZBED3	15	6.86e-05	4.832	GTEx--Coexpression	TNS2,NOSTRIN,NMT2,ZNF366,RAPGEF3,RAMP2,FGD5,APBB2,LIFR,BTNL9,VWF,MMRN2,SEMA3G,CYYR1,TIE1
MAFF	15	6.86e-05	4.832	GTEx--Coexpression	ANO2,CTTNBP2NL,GPR4,ETS2,ERG,ESAM,SPRED2,GRASP,KLF11,ARHGEF15,MMRN2,IL3RA,RBMS2,PTPN12,KLF2
NKX21	16	7.19e-05	5.154	ARCHS4--Coexpression	AQP1,MAP2,RGL3,CTSH,ANXA3,EMP2,NCOA7,RAPGEF3,ITPR3,TPO,CPAMD8,TMEM100,ADGRF5,RBMS2,NDNF,CYP4B1
SP100	14	0.000328	4.463	GTEx--Coexpression	ZC3HAV1,NCOA3,MICB,CARD8,RFTN1,KLHL6,GIMAP4,GIMAP5,ETS1,IFNAR2,MFNG,TMEM243,MLKL,NUMB
PLSCR1	14	0.000328	4.463	GTEx--Coexpression	ZC3HAV1,RAB27A,CARD8,GIMAP4,GIMAP5,ETS1,IFNAR2,IFNAR1,MLKL,IL3RA,NUMB,DENND3,HSD17B11,PTPN12
SCML4	14	0.00128	4.478	ARCHS4--Coexpression	IFITM2,PRKCH,CARD8,TMEM154,GIMAP1,GIMAP4,GIMAP5,GIMAP6,ETS1,MFNG,NLRP1,TMEM204,LEPROTL1,KLF2
HLX	13	0.00139	4.129	GTEx--Coexpression	IFITM2,ZNF467,CARD8,GIMAP1,GIMAP4,GIMAP5,IFNAR2,MFNG,IFNAR1,MLKL,ARAP3,NUMB,DENND3
MTF2	57	0.0015	2.008	Literature--ChIP-seq	AQP3,PREX2,BAIAP2L1,VSIG2,PTGDR,PRKCH,HPCAL1,KCTD15,TMTC1,ZC3HAV1,GATA3,GATA2,LRRN2,GIPC3,RGL3,N4BP2L1,DOC2B,SHE,CD34,EMP2,SLC35G2,ELOVL7,ITPKB,TAL1,RHOJ,RAPGEF3,FOXC1,RAMP2,FGD5,APBB2,MSX1,RFTN1,CSF1,DACH1,SEMA6A,OLFM1,SLC1A1,CABP1,NDRG1,FBLN5,EFNB2,PODXL,KL,PTPRB,CXCL12,GNAQ,FLT1,FLT4,ATP2A3,CASP7,ARHGEF15,ASAP2,ATOH8,PCDH1,CMTM8,CYP4B1,BAIAP2
TFAP2C	30	0.00187	2.498	Literature--ChIP-seq	BAIAP2L1,PIEZO1,PRKCH,HPCAL1,VANGL2,NCOA3,EMP2,ITPKB,NCOA7,ZDHHC20,FGD5,RFTN1,SULF2,CMIP,SPNS2,OLFM1,PODXL,CDH24,TNFRSF10D,ATP2A3,SPRED2,KIAA1549,MCF2L,KLF11,CMTM8,BAIAP2,KLF3,TSPAN14,NOVA2,LNX1
KLF4	33	0.00187	2.376	Literature--ChIP-seq	IFITM2,PRKCH,KCTD15,CTBP2,GATA2,BST2,NMT2,SHE,ITPKB,TAL1,FOXC1,PKN3,PRKX,APBB2,MSX1,GPR4,SULF2,FABP5,ETS2,NOTCH4,ITPR3,EFNB2,PODXL,SRGAP2,KL,CXCL12,FLT1,ATP2A3,CCNA2,HSD17B11,PPP1R14A,KLF3,KLF2
SOX2	49	0.00281	1.977	Literature--ChIP-seq	AQP3,ELK3,BAIAP2L1,VSIG2,PRKCH,IL1R2,CARHSP1,PRKD2,KCTD15,ZC3HAV1,GATA3,GATA2,BST2,CTSH,EDN1,SLC35G2,ELOVL7,CTTNBP2NL,FOXC1,FGD5,MSX1,MICB,TMEM154,SULF2,FABP5,RAB3D,ETS1,ETS2,TMOD3,TPST2,MFNG,SLC1A1,ITPR3,PODXL,BTNL9,MLKL,PTPRB,ESAM,GNB5,ATP2A3,CASP7,KIAA1549,ARAP3,MMRN2,ASAP2,LEPROTL1,KLF2,TSPAN14,LNX1
TCF7L1	12	0.00499	3.839	GTEx--Coexpression	TNS2,ADAMTS10,CD34,RHOJ,ADCY4,FGD5,PABPC4L,ERG,ESAM,MMRN2,RBMS2,TIE1
TFEC	12	0.0052	3.812	GTEx--Coexpression	CTSH,CARD8,KLHL6,GIMAP1,GIMAP4,GIMAP5,GIMAP6,IFNAR2,MFNG,MLKL,NUMB,DENND3
ZNF324	12	0.00525	3.799	GTEx--Coexpression	NOSTRIN,SHE,RHOJ,RAMP3,FGD5,TMEM154,RAB3D,PTPRB,ADGRF5,CYYR1,TIE1,TEK

## Sheet: CDM1 biceps Upregulated
TF	Intersect	FDR	Odds Ratio	Library	Overlapping_Genes
MYF6	61	8.04e-48	20.33	ARCHS4--Coexpression	LRRC14B,SMCO1,GAMT,CACNA2D1,FNDC5,MYL1,PPP1R3A,ART1,SRPK3,MYH7B,MYLPF,PKIA,FXYD1,ACHE,MYOM1,LRRC39,LRRC30,TRIM7,XPO4,AMPD1,MSS51,CTNNA3,AGL,STAC3,YIPF7,FILIP1,PLCD4,KLHL31,DEPTOR,CAPN3,TMOD4,MAMSTR,SYPL2,TXLNB,RTN2,AK1,RHOBTB1,CACNA1S,HSPB6,HSPB2,LDB3,HSPB3,LMOD3,KBTBD12,SGCD,MYADML2,SGCG,UNC45B,DUSP27,TRDN,SYNPO2L,SCN4A,SLC25A12,ASB11,ASB15,CLCN1,CAND2,PHKG1,PDLIM5,P2RX6,NT5C1A
TAL2	60	1.31e-46	19.91	GTEx--Coexpression	LRRC14B,SMCO1,GAMT,MEF2C,CACNA2D1,ANK1,FNDC5,MYL1,PRKCQ,FTCDNL1,PPP1R3A,ART1,SRPK3,MYLPF,PKIA,LRRC39,MYL6B,LRRC30,TRIM7,XPO4,ACADM,AMPD1,ANO5,MSS51,RXRG,AGL,STAC3,YIPF7,PLCD4,KLHL33,CAPN3,TMOD4,MAMSTR,SYPL2,TXLNB,RTN2,LSMEM1,AK1,RHOBTB1,CACNA1S,HSPB6,GADL1,LMOD3,DTWD2,KBTBD12,MYADML2,ITGB6,PLA2G4C,TRDN,SCN4A,SLC25A12,CDNF,ASB11,ASB18,ASB15,CLCN1,CAND2,PHKG1,NIPSNAP3B,NT5C1A
TBX15	58	1.7e-44	19.09	ARCHS4--Coexpression	LRRC14B,SMCO1,GAMT,CACNA2D1,FNDC5,MYL1,PPP1R3A,ART1,SRPK3,MYH7B,MYLPF,PKIA,FXYD1,ACHE,MYOM1,LRRC39,LRRC30,AMPD1,MSS51,CTNNA3,AGL,STAC3,YIPF7,FILIP1,PLCD4,KLHL31,DEPTOR,CAPN3,TMOD4,MAMSTR,SYPL2,TXLNB,RTN2,AK1,RHOBTB1,CACNA1S,HSPB6,HSPB2,LDB3,HSPB3,LMOD3,KBTBD12,SGCD,MYADML2,SGCG,UNC45B,DUSP27,TRDN,SYNPO2L,SCN4A,SLC25A12,ASB11,ASB15,CLCN1,CAND2,PHKG1,PDLIM5,NT5C1A
LBX1	57	1.77e-43	18.68	ARCHS4--Coexpression	LRRC14B,PDK2,SMCO1,GAMT,CACNA2D1,FNDC5,MYL1,PPP1R3A,ART1,SRPK3,MYH7B,MYLPF,PKIA,FXYD1,ACHE,MYOM1,LRRC39,LRRC30,TRIM7,AMPD1,MSS51,AGL,STAC3,YIPF7,PLCD4,KLHL31,DEPTOR,CAPN3,TMOD4,MAMSTR,SYPL2,TXLNB,RTN2,AK1,RHOBTB1,CACNA1S,HSPB6,HSPB2,LDB3,LMOD3,KBTBD12,SGCD,MYADML2,SGCG,UNC45B,DUSP27,TRDN,SYNPO2L,SCN4A,SLC25A12,ASB11,ASB15,CLCN1,CAND2,PHKG1,P2RX6,NT5C1A
ZNF556	54	8.96e-40	17.48	GTEx--Coexpression	LRRC14B,PDK2,SMCO1,CACNA2D1,ANK1,FNDC5,MYL1,PRKCQ,FTCDNL1,PPP1R3A,ART1,SRPK3,MYLPF,PKIA,LRRC39,MYL6B,LRRC30,TRIM7,XPO4,AMPD1,ANO5,MSS51,AGL,STAC3,YIPF7,PLCD4,KLHL33,CAPN3,TMOD4,MAMSTR,SYPL2,TXLNB,RTN2,CACNA1S,GADL1,LMOD3,DTWD2,KBTBD12,MYADML2,PLA2G4C,TRDN,SCN4A,SLC25A12,CDNF,ASB11,ASB18,ASB15,CLCN1,CAND2,PHKG1,NIPSNAP3B,USF3,P2RX6,NT5C1A
PITX3	52	6.24e-38	16.7	ARCHS4--Coexpression	LRRC14B,SMCO1,GAMT,FNDC5,MYL1,PPP1R3A,ART1,SRPK3,DMPK,MYLPF,PKIA,FXYD1,ACHE,MYOM1,LRRC39,LRRC30,AMPD1,MSS51,RXRG,AGL,STAC3,YIPF7,PLCD4,KLHL31,DEPTOR,CAPN3,TMOD4,MAMSTR,SYPL2,TXLNB,RTN2,AK1,CACNA1S,HSPB6,HSPB2,LDB3,KBTBD12,SGCD,MYADML2,SGCG,UNC45B,DUSP27,TRDN,SYNPO2L,SCN4A,SLC25A12,ASB15,CLCN1,CAND2,PHKG1,P2RX6,NT5C1A
SIX1	52	6.24e-38	16.7	ARCHS4--Coexpression	LRRC14B,SMCO1,GAMT,CACNA2D1,DKK2,FNDC5,MYL1,PPP1R3A,ART1,SRPK3,MYLPF,PKIA,FXYD1,MYOM1,LRRC39,LRRC30,AMPD1,MSS51,LRRC17,AGL,STAC3,YIPF7,PLCD4,KLHL31,CAPN3,TMOD4,MAMSTR,SYPL2,TXLNB,RTN2,CHRNA1,AK1,RHOBTB1,CACNA1S,HSPB6,HSPB2,LDB3,HSPB3,KBTBD12,SGCD,MYADML2,SGCG,UNC45B,DUSP27,TRDN,SYNPO2L,SCN4A,ASB15,CLCN1,CAND2,PDLIM5,NT5C1A
RXRG	52	6.24e-38	16.7	ARCHS4--Coexpression	LRRC14B,SMCO1,GAMT,CACNA2D1,FNDC5,MYL1,PPP1R3A,ART1,SRPK3,MYLPF,PKIA,FXYD1,ACHE,MYOM1,LRRC39,LRRC30,XPO4,AMPD1,MSS51,CTNNA3,AGL,STAC3,YIPF7,FILIP1,PLCD4,KLHL31,CAPN3,TMOD4,SYPL2,TXLNB,RTN2,AK1,CACNA1S,HSPB6,HSPB2,LDB3,HSPB3,KBTBD12,SGCD,MYADML2,SGCG,UNC45B,ABCC8,DUSP27,TRDN,SYNPO2L,SCN4A,SLC25A12,ASB15,CLCN1,CAND2,NT5C1A
MEF2C	50	1.99e-35	15.99	GTEx--Coexpression	CACNA2D1,FNDC5,MYL1,PRKCQ,FTCDNL1,PPP1R3A,ART1,SRPK3,MYLPF,PKIA,LRRC39,MYL6B,LRRC30,XPO4,AMPD1,ANO5,MSS51,AGL,STAC3,YIPF7,PLCD4,KLHL33,CAPN3,TMOD4,MAMSTR,UBE2E3,EPDR1,SYPL2,TXLNB,RTN2,RHOBTB1,CACNA1S,GADL1,LMOD3,DTWD2,KBTBD12,MYADML2,PLA2G4C,TRDN,SCN4A,SLC25A12,CDNF,ASB11,ASB15,CLCN1,CAND2,PHKG1,NIPSNAP3B,P2RX6,NT5C1A
GBX1	49	1.37e-34	15.55	ARCHS4--Coexpression	LRRC14B,HMCN2,SMCO1,GAMT,FNDC5,MYL1,PPP1R3A,ART1,SRPK3,MYH7B,MYLPF,PKIA,FXYD1,ACHE,MYOM1,LRRC39,LRRC30,AMPD1,MSS51,AGL,STAC3,YIPF7,PLCD4,KLHL31,DEPTOR,CAPN3,TMOD4,MAMSTR,SYPL2,TXLNB,RTN2,AK1,CACNA1S,HSPB6,LDB3,KBTBD12,MYADML2,SGCG,UNC45B,DUSP27,TRDN,SYNPO2L,SCN4A,SLC25A12,ASB15,CLCN1,CAND2,PHKG1,NT5C1A
DPF3	47	2.01e-32	14.8	ARCHS4--Coexpression	LRRC14B,SMCO1,CACNA2D1,ANK1,FNDC5,MYL1,PPP1R3A,SRPK3,MYH7B,MYLPF,PKIA,FXYD1,ACHE,MYOM1,LRRC39,LRRC30,AMPD1,MSS51,CTNNA3,AGL,STAC3,FILIP1,PLCD4,KLHL31,CAPN3,TMOD4,SYPL2,TXLNB,RTN2,CACNA1S,HSPB6,LDB3,KBTBD12,SGCD,MYADML2,SGCG,UNC45B,DUSP27,TRDN,SYNPO2L,SCN4A,SLC25A12,ASB15,CLCN1,CAND2,PDLIM5,NT5C1A
DPRX	47	2.49e-32	14.97	GTEx--Coexpression	LRRC14B,SMCO1,CACNA2D1,FNDC5,MYL1,PRKCQ,PPP1R3A,ART1,SRPK3,MYLPF,PKIA,MYOM1,LRRC39,LRRC30,AMPD1,ANO5,MSS51,STAC3,YIPF7,PLCD4,KLHL33,CAPN3,TMOD4,SYPL2,TXLNB,AK1,RHOBTB1,CACNA1S,HSPB6,HSPB2,LMOD3,KBTBD12,MYADML2,SGCG,UNC45B,PLA2G4C,DUSP27,TRDN,SCN4A,ASB11,ASB18,ASB15,CLCN1,CAND2,PHKG1,NIPSNAP3B,NT5C1A
MAFA	45	2.49e-30	14.06	ARCHS4--Coexpression	LRRC14B,SMCO1,GAMT,CACNA2D1,MYL1,PPP1R3A,ART1,SRPK3,MYLPF,FXYD1,MYOM1,LRRC39,LRRC30,AMPD1,ANO5,MSS51,RXRG,AGL,STAC3,MPP6,YIPF7,KLHL31,CAPN3,TMOD4,SYPL2,TXLNB,RTN2,AK1,CACNA1S,HSPB6,LDB3,KBTBD12,MYADML2,SGCG,UNC45B,ABCC8,DUSP27,TRDN,SYNPO2L,SCN4A,ASB15,CLCN1,PHKG1,NT5C1A,PTPN3
MYOG	45	2.49e-30	14.06	ARCHS4--Coexpression	LRRC14B,SMCO1,MEF2C,FNDC5,MYL1,PPP1R3A,SRPK3,DMPK,MYLPF,FXYD1,MYOM1,LRRC39,MYL6B,LRRC30,AMPD1,MSS51,AGL,STAC3,FILIP1,KLHL31,CAPN6,TMOD4,MAMSTR,SYPL2,TXLNB,RTN2,CHRNA1,AK1,CACNA1S,HSPB2,LDB3,HSPB3,LMOD3,SGCD,MYADML2,SGCG,UNC45B,DUSP27,TRDN,SYNPO2L,MYH8,SCN4A,CLCN1,P2RX6,NT5C1A
MYOD1	44	2.73e-29	13.69	ARCHS4--Coexpression	LRRC14B,SMCO1,GAMT,CACNA2D1,FNDC5,MYL1,PPP1R3A,SRPK3,DMPK,MYLPF,MYOM1,LRRC39,MYL6B,LRRC30,AMPD1,LRRC17,RXRG,AGL,STAC3,KLHL31,FAM174A,TMOD4,MAMSTR,SYPL2,TXLNB,RTN2,CHRNA1,AK1,CACNA1S,TP53I3,HSPB2,LDB3,HSPB3,SGCD,MYADML2,SGCG,UNC45B,DUSP27,SYNPO2L,MYH8,SCN4A,FBXL22,CLCN1,P2RX6
MYF5	44	3.66e-29	13.74	GTEx--Coexpression	GAMT,PRKAB2,CACNA2D1,MYL1,PRKCQ,FTCDNL1,PPP1R3A,ART1,SRPK3,MYLPF,PKIA,LRRC39,MYL6B,LRRC30,AMPD1,ANO5,MSS51,AGL,STAC3,YIPF7,PLCD4,KLHL33,CAPN3,TMOD4,MAMSTR,SYPL2,TXLNB,RTN2,CACNA1S,LMOD3,KBTBD12,MYADML2,UNC45B,DUSP27,TRDN,SCN4A,CDNF,ASB11,CLCN1,CAND2,PHKG1,USF3,P2RX6,NT5C1A
SOX6	43	2.92e-28	13.43	GTEx--Coexpression	GAMT,PRKAB2,CACNA2D1,MYL1,PRKCQ,PPP1R3A,ART1,SRPK3,MYLPF,PKIA,FXYD1,CPEB3,MYL6B,LRRC30,AMPD1,ANO5,MSS51,STAC3,MPP6,YIPF7,PLCD4,KLHL33,CAPN3,TMOD4,SYPL2,TXLNB,RTN2,AK1,RHOBTB1,CACNA1S,LMOD3,DTWD2,KBTBD12,UNC45B,TRDN,SCN4A,CDNF,ASB11,CLCN1,CAND2,PHKG1,P2RX6,NT5C1A
ZNF784	43	3.16e-28	13.33	GTEx--Coexpression	LRRC14B,GAMT,PRKAB2,MYL1,PRKCQ,PPP1R3A,ART1,SRPK3,MYLPF,MYOM1,LRRC39,AMPD1,ANO5,MSS51,AGL,STAC3,YIPF7,FILIP1,PLCD4,KLHL33,CAPN3,TMOD4,MAMSTR,SYPL2,TXLNB,RTN2,CACNA1S,HSPB6,LMOD3,DTWD2,KBTBD12,MYADML2,UNC45B,DUSP27,TRDN,SLC25A12,CDNF,ASB11,ASB15,CLCN1,CAND2,PHKG1,NT5C1A
ESRRB	43	3.16e-28	13.33	GTEx--Coexpression	LRRC14B,SMCO1,FNDC5,PPP1R3A,ART1,SRPK3,PKIA,MYOM1,LRRC39,TMEM182,ACADM,AMPD1,ANO5,AGL,YIPF7,KLHL33,KLHL31,TMOD4,SYPL2,TXLNB,AK1,RHOBTB1,CACNA1S,LDB3,LMOD3,DTWD2,KBTBD12,MYADML2,SGCG,UNC45B,DUSP27,TRDN,SYNPO2L,SLC25A12,ASB11,ASB18,ASB15,CLCN1,CAND2,PHKG1,PDLIM5,NIPSNAP3B,NT5C1A
ZNF423	42	3.07e-27	12.97	GTEx--Coexpression	PDK2,MEF2C,CACNA2D1,FNDC5,MYL1,ART1,SRPK3,MYLPF,PKIA,FXYD1,LRRC39,MYL6B,AMPD1,ANO5,MSS51,RXRG,AGL,STAC3,YIPF7,PLCD4,KLHL33,CAPN3,TMOD4,SYPL2,RTN2,AK1,CACNA1S,HSPB6,HSPB2,LMOD3,KBTBD12,MYADML2,PLA2G4C,TRDN,SCN4A,SLC25A12,CLCN1,CAND2,PHKG1,NIPSNAP3B,P2RX6,NT5C1A
PITX2	42	3.37e-27	12.97	ARCHS4--Coexpression	LRRC14B,SMCO1,GAMT,PRKAB2,DKK2,FNDC5,MYL1,PPP1R3A,MYLPF,MYOM1,LRRC39,LRRC30,AMPD1,MSS51,LEFTY2,AGL,STAC3,COL3A1,KLHL31,CAPN3,TMOD4,SYPL2,TXLNB,COL4A4,COL4A3,CHRNA1,AK1,CACNA1S,HSPB2,LDB3,HSPB3,SGCD,MYADML2,SGCG,UNC45B,DUSP27,TRDN,SYNPO2L,SCN4A,CLCN1,FRAS1,NT5C1A
ZNF41	41	2.62e-26	12.66	GTEx--Coexpression	LRRC14B,PDK2,CACNA2D1,FNDC5,MYL1,PPP1R3A,ART1,SRPK3,MYLPF,PKIA,MYOM1,LRRC39,TMEM182,ACADM,ANO5,AGL,STAC3,FILIP1,TMOD4,SYPL2,TXLNB,RTN2,CACNA1S,LDB3,LMOD3,DTWD2,KBTBD12,SGCG,UNC45B,DUSP27,TRDN,SYNPO2L,SLC25A12,ASB11,ASB15,CAND2,PHKG1,PDLIM5,NIPSNAP3B,USF3,NT5C1A
PAX7	41	2.62e-26	12.66	GTEx--Coexpression	GAMT,MEF2C,CACNA2D1,MYL1,PRKCQ,FTCDNL1,PPP1R3A,ART1,SRPK3,MYLPF,PKIA,LRRC39,MYL6B,LRRC30,AMPD1,ANO5,MSS51,AGL,STAC3,YIPF7,PLCD4,KLHL33,CAPN3,TMOD4,MAMSTR,SYPL2,TXLNB,RTN2,CACNA1S,LMOD3,KBTBD12,MYADML2,PLA2G4C,TRDN,SCN4A,CDNF,CLCN1,CAND2,PHKG1,P2RX6,NT5C1A
E2F8	38	2.87e-23	11.55	GTEx--Coexpression	LRRC14B,MYL1,PRKCQ,PPP1R3A,ART1,SRPK3,MYLPF,PKIA,LRRC39,LRRC30,TRIM7,XPO4,ACADM,AMPD1,ANO5,MSS51,AGL,STAC3,YIPF7,KLHL33,CAPN3,TMOD4,MAMSTR,SYPL2,TXLNB,CACNA1S,LMOD3,DTWD2,KBTBD12,MYADML2,TRDN,SCN4A,MCM2,ASB11,ASB15,CLCN1,PHKG1,NT5C1A
HOXC10	38	4.25e-23	11.55	ARCHS4--Coexpression	LRRC14B,SMCO1,GAMT,MYL1,PPP1R3A,ART1,SRPK3,MYLPF,FXYD1,MYOM1,LRRC39,LRRC30,AMPD1,MSS51,AGL,STAC3,KAZALD1,KLHL31,CAPN3,TMOD4,MAMSTR,SYPL2,TXLNB,RTN2,AK1,CACNA1S,HSPB6,HSPB2,LDB3,MYADML2,SGCG,UNC45B,DUSP27,TRDN,SYNPO2L,SCN4A,CLCN1,NT5C1A
YBX3	37	4e-22	11.2	ARCHS4--Coexpression	LRRC14B,SMCO1,ANK1,MYL1,PPP1R3A,ART1,SRPK3,MYLPF,FXYD1,MYOM1,LRRC39,LRRC30,AMPD1,MSS51,AGL,STAC3,KLHL31,CAPN3,TMOD4,SYPL2,TXLNB,RTN2,AK1,RHOBTB1,CACNA1S,HSPB6,LDB3,MYADML2,SGCG,UNC45B,DUSP27,TRDN,SYNPO2L,SCN4A,ASB15,CLCN1,NT5C1A
HOXA10	36	2.32e-21	10.9	GTEx--Coexpression	PRKAB2,CACNA2D1,MYL1,PRKCQ,ART1,SRPK3,MYLPF,LRRC30,AMPD1,MSS51,AGL,STAC3,YIPF7,PLCD4,KLHL33,DEPTOR,CAPN3,TMOD4,MAMSTR,SYPL2,TXLNB,RTN2,RHOBTB1,CACNA1S,HSPB6,LMOD3,KBTBD12,MYADML2,TRDN,SCN4A,CDNF,CLCN1,CAND2,PHKG1,NT5C1A,TRIM32
ZBTB16	36	3.46e-21	10.86	ARCHS4--Coexpression	LRRC14B,HMCN2,PDK2,SMCO1,MYL1,PPP1R3A,MYH7B,FXYD1,MYOM1,LRRC39,TMEM182,LRRC30,AMPD1,MSS51,STAC3,FILIP1,PLCD4,KLHL31,DEPTOR,CAPN3,TMOD4,SYPL2,TXLNB,CACNA1S,GADL1,LDB3,KBTBD12,MYADML2,UNC45B,PLA2G4C,DUSP27,TRDN,SYNPO2L,SCN4A,CLCN1,NT5C1A
USF3	35	2.14e-20	10.56	GTEx--Coexpression	PRKAB2,CACNA2D1,MYL1,PRKCQ,PPP1R3A,ART1,MYLPF,LRRC30,AMPD1,ANO5,MSS51,AGL,STAC3,YIPF7,PLCD4,KLHL33,CAPN3,TMOD4,SYPL2,TXLNB,RTN2,CACNA1S,LMOD3,DTWD2,KBTBD12,MYADML2,TRDN,SCN4A,CDNF,CLCN1,CAND2,PHKG1,P2RX6,NT5C1A,TRIM32
TEAD4	35	2.28e-20	10.52	GTEx--Coexpression	GAMT,PRKAB2,MYL1,PRKCQ,FTCDNL1,ART1,SRPK3,MYLPF,LRRC30,AMPD1,MSS51,STAC3,YIPF7,PLCD4,CAPN3,TMOD4,SYPL2,TXLNB,RTN2,CHRNA1,CACNA1S,LMOD3,KBTBD12,MYADML2,UNC45B,DUSP27,TRDN,SCN4A,CDNF,CLCN1,CAND2,PHKG1,EGF,P2RX6,NT5C1A
DMRT2	34	2.92e-19	10.18	ARCHS4--Coexpression	LRRC14B,SMCO1,MYL1,PPP1R3A,SRPK3,MYLPF,FXYD1,MYOM1,ECM2,LRRC39,AMPD1,MSS51,CARNS1,AGL,STAC3,KLHL31,CAPN3,TMOD4,SYPL2,CYS1,TXLNB,CACNA1S,HSPB6,HSPB2,LDB3,MYADML2,SGCG,UNC45B,DUSP27,TRDN,SYNPO2L,SCN4A,CLCN1,NT5C1A
ZNF774	33	1.54e-18	9.881	GTEx--Coexpression	PDK2,PRKAB2,CACNA2D1,FNDC5,MYL1,ART1,SRPK3,MYLPF,PKIA,MYOM1,AMPD1,ANO5,STAC3,TMOD4,SYPL2,TXLNB,RTN2,CACNA1S,LMOD3,DTWD2,KBTBD12,PLA2G4C,DUSP27,TRDN,SLC25A12,CDNF,CAND2,PHKG1,PDLIM5,NIPSNAP3B,P2RX6,NT5C1A,TRIM32
CHCHD3	33	1.65e-18	9.844	GTEx--Coexpression	LRRC14B,SMCO1,PPP1R3A,SRPK3,MYOM1,LRRC39,TMEM182,ACADM,ANO5,FILIP1,KLHL31,SYPL2,TXLNB,AK1,HSPB6,HSPB2,LDB3,LMOD3,DTWD2,KBTBD12,SGCG,UNC45B,DUSP27,TRDN,SYNPO2L,SLC25A12,ASB11,ASB15,CAND2,PHKG1,PDLIM5,NIPSNAP3B,NT5C1A
ARGFX	32	1.22e-17	9.545	GTEx--Coexpression	LRRC14B,SMCO1,PPP1R3A,MYH7B,PKIA,MYOM1,LRRC39,TMEM182,ACADM,SIRT5,ANO5,FILIP1,KLHL31,TMEM178B,TXLNB,AK1,LDB3,HSPB3,LMOD3,DTWD2,KBTBD12,SGCG,UNC45B,DUSP27,SYNPO2L,SLC25A12,ASB11,ASB18,DDO,ASB15,PDLIM5,NT5C1A
SIX4	32	1.22e-17	9.545	GTEx--Coexpression	PRKAB2,CACNA2D1,MYL1,PRKCQ,FTCDNL1,ART1,MYLPF,LRRC30,AMPD1,ANO5,MSS51,STAC3,YIPF7,PLCD4,DEPTOR,CAPN3,TMOD4,SYPL2,TXLNB,RTN2,CACNA1S,LMOD3,KBTBD12,TRDN,SCN4A,CDNF,CAND2,PHKG1,USF3,P2RX6,NT5C1A,TRIM32
RORC	32	2.09e-17	9.51	ARCHS4--Coexpression	LRRC14B,SMCO1,GAMT,MYL1,PPP1R3A,ART1,ACADSB,MYLPF,FXYD1,MYOM1,LRRC39,LRRC30,AMPD1,MSS51,AGL,STAC3,KLHL31,CAPN3,TMOD4,SYPL2,TXLNB,CACNA1S,SEC16B,LDB3,MYADML2,SGCG,UNC45B,DUSP27,TRDN,SCN4A,CLCN1,NT5C1A
ZHX2	31	1.08e-16	9.178	GTEx--Coexpression	PRKAB2,MYL1,PRKCQ,ART1,SRPK3,MYLPF,FXYD1,MYOM1,ANO5,STAC3,FILIP1,CAPN3,TMOD4,SYPL2,TXLNB,AK1,CACNA1S,HSPB6,HSPB2,LMOD3,KBTBD12,UNC45B,PLA2G4C,DUSP27,TRDN,ASB11,CAND2,PHKG1,PDLIM5,NIPSNAP3B,NT5C1A
NFE2L1	30	7.88e-16	8.882	GTEx--Coexpression	LRRC14B,CACNA2D1,PPP1R3A,ART1,MYOM1,LRRC39,ANO5,STAC3,FILIP1,TMOD4,SYPL2,TXLNB,AK1,LDB3,LMOD3,KBTBD12,SGCG,UNC45B,DUSP27,TRDN,SYNPO2L,SCN4A,SLC25A12,ASB11,ASB15,CAND2,PHKG1,PDLIM5,P2RX6,NT5C1A
SATB1	29	6.71e-15	8.523	GTEx--Coexpression	PDK2,PRKAB2,MEF2C,CACNA2D1,PRKCQ,ART1,SRPK3,PKIA,AMPD1,ANO5,AGL,YIPF7,PLCD4,KLHL33,TMOD4,TXLNB,RTN2,ATXN1,CACNA1S,LMOD3,KBTBD12,PLA2G4C,TRDN,SLC25A12,CAND2,PHKG1,USF3,P2RX6,NT5C1A
MEF2D	28	4.64e-14	8.229	GTEx--Coexpression	PDK2,PRKAB2,CACNA2D1,MYL1,ART1,SRPK3,MYLPF,AMPD1,ANO5,STAC3,FILIP1,PLCD4,TMOD4,SYPL2,TXLNB,CACNA1S,HSPB6,HSPB2,LMOD3,KBTBD12,SGCD,TRDN,SLC25A12,CAND2,PHKG1,PDLIM5,NT5C1A,TRIM32
NFATC1	28	4.9e-14	8.199	GTEx--Coexpression	MYL1,PRKCQ,ART1,SRPK3,MYLPF,RCSD1,LRRC30,AMPD1,STAC3,YIPF7,FILIP1,PLCD4,KLHL33,CAPN3,TMOD4,SYPL2,TXLNB,CACNA1S,HSPB6,HSPB2,LMOD3,TRDN,SCN4A,CDNF,CLCN1,CAND2,PHKG1,NT5C1A
ZBTB47	28	7.99e-14	8.229	ARCHS4--Coexpression	LRRC14B,SMCO1,MYL1,PPP1R3A,MYH7B,DMPK,FXYD1,MYOM1,LRRC39,LRRC30,AMPD1,CARNS1,STAC3,KLHL31,TMOD4,SYPL2,TOM1L2,TXLNB,RTN2,CACNA1S,HSPB6,LDB3,MYADML2,SGCG,UNC45B,DUSP27,SCN4A,NT5C1A
HSF2	27	3.03e-13	7.935	GTEx--Coexpression	CACNA2D1,MYL1,PPP1R3A,ART1,SRPK3,MYLPF,MYOM1,ANO5,STAC3,FILIP1,TMOD4,SYPL2,TXLNB,AK1,CACNA1S,LMOD3,KBTBD12,UNC45B,DUSP27,TRDN,SLC25A12,CDNF,ASB11,CAND2,PHKG1,P2RX6,NT5C1A
HSFX1	27	3.29e-13	7.877	GTEx--Coexpression	PDK2,SMCO1,CACNA2D1,ANK1,FNDC5,MYH7B,PKIA,FXYD1,MYOM1,SIRT5,ANO5,FILIP1,RAB9B,KLHL31,EPDR1,AK1,HSPB6,HSPB2,LDB3,DTWD2,KBTBD12,SGCD,SGCG,SLC25A12,DDO,PDLIM5,NIPSNAP3B
HOXA7	27	3.29e-13	7.877	GTEx--Coexpression	PRKAB2,MYL1,FTCDNL1,ART1,MYLPF,LRRC30,AMPD1,STAC3,YIPF7,KLHL33,DEPTOR,CAPN3,TMOD4,MAMSTR,SYPL2,TXLNB,CACNA1S,HSPB6,LMOD3,TRDN,SCN4A,CDNF,CLCN1,CAND2,PHKG1,NT5C1A,TRIM32
TCF12	50	3.98e-12	4.174	ENCODE--ChIP-seq	GAMT,MEF2C,CMBL,FNDC5,MYL1,ART1,FLRT2,SNX7,DMPK,MYLPF,CPEB3,MYL6B,TMEM182,STON2,EDA2R,LRRC30,MSS51,LRRC17,AGL,STAC3,AIG1,FILIP1,FAM13C,KLHL31,MAMSTR,FST,TXLNB,ARMCX6,ABCG2,CHRNA1,RTN4,RHOBTB1,CACNA1S,SEC16B,ARHGAP28,KY,OGN,MDM2,HSPB2,HSPB3,LMOD3,ITGB6,SGCG,UNC45B,DUSP27,SYNPO2L,SCN4A,FBXL22,CAND2,SEMA4D
TBX1	25	1.46e-11	7.267	GTEx--Coexpression	MYL1,PRKCQ,ART1,MYLPF,LRRC30,AMPD1,STAC3,YIPF7,PLCD4,DEPTOR,CAPN3,TMOD4,SYPL2,TXLNB,RTN2,CACNA1S,LMOD3,TRDN,SCN4A,CDNF,CLCN1,CAND2,PHKG1,P2RX6,NT5C1A
ZNF579	25	1.46e-11	7.267	GTEx--Coexpression	PDK2,PRKAB2,CACNA2D1,ANK1,FNDC5,MYL1,PRKCQ,ART1,SRPK3,MYLPF,ANO5,STAC3,PLCD4,DEPTOR,TMOD4,SYPL2,RTN2,KBTBD12,TRDN,SCN4A,CAND2,PHKG1,P2RX6,NT5C1A,TRIM32
PAX3	25	1.5e-11	7.24	GTEx--Coexpression	PRKAB2,ANK1,MYL1,ART1,MYLPF,LRRC30,TRIM7,AMPD1,STAC3,YIPF7,CAPN3,TMOD4,SYPL2,RTN2,CACNA1S,TMEM237,TRDN,SCN4A,CDNF,CAND2,PHKG1,USF3,P2RX6,NT5C1A,TRIM32
ZBTB44	24	9.13e-11	6.951	GTEx--Coexpression	MYL1,PRKCQ,ART1,MYLPF,AMPD1,MSS51,STAC3,YIPF7,PLCD4,CAPN3,TMOD4,SYPL2,TXLNB,RHOBTB1,CACNA1S,LMOD3,TRDN,SCN4A,CDNF,CAND2,PHKG1,USF3,P2RX6,NT5C1A
MITF	24	9.58e-11	6.926	GTEx--Coexpression	PRKAB2,CACNA2D1,MYOM1,ANO5,AGL,STAC3,FILIP1,PLCD4,DEPTOR,SYPL2,TXLNB,HSPB6,HSPB2,LMOD3,KBTBD12,SGCD,UNC45B,DUSP27,TRDN,SLC25A12,ASB11,CAND2,PHKG1,PDLIM5
ZNF768	23	5.26e-10	6.661	GTEx--Coexpression	LRRC14B,PRKAB2,PPP1R3A,SRPK3,MYOM1,LRRC39,ANO5,AGL,STAC3,FILIP1,PLCD4,TMOD4,SYPL2,AK1,LMOD3,KBTBD12,UNC45B,TRDN,SLC25A12,ASB11,CAND2,PHKG1,NT5C1A
ZFP3	23	5.43e-10	6.637	GTEx--Coexpression	PDK2,FNDC5,PPP1R3A,ART1,MYOM1,ANO5,STAC3,SYPL2,TXLNB,RTN2,LMOD3,DTWD2,KBTBD12,UNC45B,DUSP27,TRDN,SLC25A12,ASB11,CAND2,PHKG1,USF3,P2RX6,NT5C1A
MEF2A	23	5.43e-10	6.613	GTEx--Coexpression	ZXDA,PRKAB2,MYOM1,ECM2,TMEM182,C1QTNF2,TMEM159,FILIP1,KLHL31,HSPB6,HSPB2,LDB3,DTWD2,SGCD,SGCG,UNC45B,DUSP27,ASPN,SYNPO2L,SLC25A12,ASB11,PDLIM5,NIPSNAP3B
BACH2	23	5.43e-10	6.613	GTEx--Coexpression	MYL1,PRKCQ,ART1,MYLPF,RCSD1,LRRC30,TRIM7,AMPD1,MSS51,STAC3,YIPF7,KLHL33,CAPN3,TMOD4,TXLNB,LSMEM1,CACNA1S,LMOD3,TRDN,SCN4A,CLCN1,PHKG1,USF3
NR4A3	23	5.43e-10	6.613	GTEx--Coexpression	LRRC14B,CACNA2D1,SRPK3,MYOM1,LRRC39,TMEM182,VLDLR,ANO5,FILIP1,KLHL33,HSPB6,HSPB2,LDB3,DTWD2,SGCD,SGCG,DUSP27,TRDN,SLC25A12,PHKG1,PDLIM5,NIPSNAP3B,NT5C1A
ZNF865	23	5.43e-10	6.613	GTEx--Coexpression	MYL1,PRKCQ,ART1,SRPK3,MYLPF,MYOM1,ANO5,STAC3,PLCD4,TMOD4,SYPL2,TXLNB,RTN2,CACNA1S,LMOD3,KBTBD12,UNC45B,DUSP27,TRDN,SLC25A12,CAND2,PHKG1,NT5C1A
FOXN3	23	1.17e-09	6.613	ARCHS4--Coexpression	SMCO1,MYL1,PPP1R3A,MYOM1,ECM2,LRRC39,RCSD1,LRRC30,AMPD1,STAC3,KLHL31,TMOD4,SYPL2,TXLNB,CACNA1S,HSPB6,LDB3,MYADML2,UNC45B,TRDN,SCN4A,SEMA4D,USF3
ASCL5	22	3.16e-09	6.303	GTEx--Coexpression	GAMT,PRKAB2,MYL1,SRPK3,MYLPF,PKIA,LRRC30,AMPD1,MSS51,STAC3,YIPF7,TMOD4,MAMSTR,RTN2,CACNA1S,LMOD3,KBTBD12,MYADML2,CDNF,EGF,P2RX6,NT5C1A
HOXC9	22	3.16e-09	6.303	GTEx--Coexpression	MYL1,ART1,MYLPF,AMPD1,STAC3,YIPF7,PLCD4,CAPN3,TMOD4,SYPL2,TXLNB,RTN2,CACNA1S,LMOD3,TRDN,SCN4A,CDNF,CAND2,PHKG1,P2RX6,NT5C1A,TRIM32
HEYL	22	6.92e-09	6.303	ARCHS4--Coexpression	ADGRA2,FNDC5,FNDC1,SRPK3,DMPK,MYLPF,COL1A1,FXYD1,MYOM1,LRRC17,STAC3,COL3A1,CHRNA1,HSPB2,LDB3,HSPB3,SGCD,UNC45B,DUSP27,SYNPO2L,MYH8,SCN4A
ZNF843	21	1.69e-08	6.016	GTEx--Coexpression	PDK2,CACNA2D1,FNDC5,PKIA,MYOM1,ANO5,TXLNB,RTN2,LMOD3,DTWD2,KBTBD12,UNC45B,DUSP27,TRDN,SLC25A12,ASB11,CAND2,PHKG1,P2RX6,NT5C1A,TRIM32
BHLHE41	21	3.78e-08	5.995	ARCHS4--Coexpression	LDLRAD4,SMCO1,PPP1R3A,FXYD1,LRRC39,AMPD1,CARNS1,STAC3,CAPN3,TMOD4,SYPL2,TOM1L2,TXLNB,PLD4,CACNA1S,HSPB6,KBTBD12,MYADML2,SCN4A,SCN4B,CX3CR1
TCF15	20	8.41e-08	5.751	GTEx--Coexpression	LRRC14B,SMCO1,MYH7B,MYOM1,LRRC39,TMEM182,FILIP1,KLHL31,AK1,HSPB6,HSPB2,LDB3,HSPB3,SGCG,UNC45B,DUSP27,SYNPO2L,ASB11,ASB18,PDLIM5
TCF24	20	9.62e-08	5.689	GTEx--Coexpression	LRRC14B,SMCO1,MYH7B,MYOM1,TMEM182,ACADM,SIRT5,FILIP1,KLHL31,TMEM178B,AK1,LDB3,HSPB3,SGCG,UNC45B,SYNPO2L,ASB11,DDO,ASB15,PDLIM5
EN1	20	9.62e-08	5.689	GTEx--Coexpression	MYL1,FLG,ART1,MYLPF,TRIM7,AMPD1,STAC3,YIPF7,KLHL33,CAPN3,TMOD4,SYPL2,RTN2,CACNA1S,MYADML2,TRDN,SCN4A,CDNF,CLCN1,PHKG1
E2F6	19	4.58e-07	5.424	GTEx--Coexpression	CACNA2D1,MYL1,FTCDNL1,ART1,MYLPF,ANO5,STAC3,TMOD4,SYPL2,TXLNB,LMOD3,DUSP27,TRDN,SCN4A,CAND2,PHKG1,USF3,P2RX6,NT5C1A
SIX2	19	4.67e-07	5.404	GTEx--Coexpression	CACNA2D1,MYL1,PRKCQ,ART1,MYLPF,ANO5,STAC3,PLCD4,DEPTOR,TMOD4,SYPL2,RTN2,TRDN,SCN4A,CAND2,PHKG1,USF3,P2RX6,NT5C1A
NRL	19	4.67e-07	5.404	GTEx--Coexpression	GAMT,FNDC5,LINC00888,PRKCQ,FTCDNL1,PKIA,MYL6B,HINT2,ACADM,SIRT5,ANO5,ALDH5A1,TCAIM,CAPN3,SLC25A42,THNSL1,RTN2,DTWD2,PLA2G4C
ZNF181	19	4.77e-07	5.385	GTEx--Coexpression	PDK2,PRKAB2,CACNA2D1,FNDC5,MYOM1,ACADM,ANO5,AGL,FILIP1,SYPL2,TXLNB,DTWD2,KBTBD12,PLA2G4C,TRDN,SLC25A12,CAND2,NT5C1A,TRIM32
ESRRA	19	4.77e-07	5.385	GTEx--Coexpression	MYOM1,LRRC39,TMEM182,ACADM,SIRT5,ANO5,KLHL31,AK1,LDB3,HSPB3,LMOD3,DTWD2,SGCG,UNC45B,DUSP27,TRDN,SYNPO2L,ASB11,PDLIM5
TBX20	19	9.09e-07	5.443	ARCHS4--Coexpression	FREM2,MYH7B,MYOM1,XPO4,GAB1,ADAM23,CTNNA3,AGL,FAM189A2,FILIP1,KLHL31,LDB3,HSPB3,UNC45B,DUSP27,SYNPO2L,ITGA9,PDLIM5,FRAS1
GTF3A	18	2.4e-06	5.084	GTEx--Coexpression	LRRC14B,MYOM1,LRRC39,TMEM182,ANO5,TXLNB,AK1,LDB3,HSPB3,LMOD3,DTWD2,KBTBD12,SGCG,UNC45B,DUSP27,TRDN,SYNPO2L,ASB11
KLF9	18	4.54e-06	5.138	ARCHS4--Coexpression	SMCO1,PPP1R3A,FXYD1,MYOM1,ECM2,AMPD1,KAT2B,STAC3,KLHL31,TMOD4,SYPL2,TOM1L2,TXLNB,CACNA1S,HSPB6,LDB3,SCN4A,SCN4B
ZBTB43	17	1e-05	4.836	GTEx--Coexpression	MYL1,ART1,MYLPF,STAC3,TMOD4,SYPL2,TXLNB,LMOD3,UNC45B,DUSP27,TRDN,SCN4A,CDNF,CAND2,PHKG1,NT5C1A,PTPN3
THAP4	17	1.03e-05	4.818	GTEx--Coexpression	MYOM1,LRRC39,ANO5,TXLNB,AK1,LDB3,HSPB3,LMOD3,KBTBD12,SGCG,UNC45B,DUSP27,TRDN,SYNPO2L,SLC25A12,ASB11,CAND2
MESP1	17	1.06e-05	4.801	GTEx--Coexpression	PDK2,CACNA2D1,FNDC5,LINC00888,FTCDNL1,PKIA,ACHE,MYL6B,STAC3,TMOD4,RTN2,LRP1B,PLA2G4C,SCN4A,PHKG1,NIPSNAP3B,P2RX6
MLXIP	17	1.1e-05	4.784	GTEx--Coexpression	PRKAB2,MYL1,PRKCQ,ART1,MYLPF,STAC3,PLCD4,DEPTOR,TMOD4,SYPL2,RHOBTB1,TRDN,SCN4A,CAND2,PHKG1,EGF,USF3
TBX5	17	2.26e-05	4.818	ARCHS4--Coexpression	ADGRA2,COL1A1,MYOM1,GAB1,LRRC17,CTNNA3,FILIP1,MASP1,HSPB6,LDB3,HSPB3,SGCD,UNC45B,DUSP27,SYNPO2L,PDE5A,PDLIM5
BRF2	16	4.9e-05	4.487	GTEx--Coexpression	MYL1,ART1,MYLPF,STAC3,TMOD4,SYPL2,TXLNB,RTN2,LMOD3,TRDN,SCN4A,CAND2,PHKG1,P2RX6,NT5C1A,TRIM32
ZNF703	16	4.9e-05	4.487	GTEx--Coexpression	PRKAB2,MYL1,ART1,MYLPF,TRIM7,STAC3,TMEM159,PLCD4,TMOD4,SYPL2,CACNA1S,TMEM237,HSPB6,TRDN,CAND2,PHKG1
KCMF1	15	0.000186	4.236	GTEx--Coexpression	MYL1,PRKCQ,ART1,STAC3,TMOD4,SYPL2,TRDN,SCN4A,CDNF,CAND2,PHKG1,EGF,USF3,P2RX6,NT5C1A
ZNF772	15	0.000204	4.192	GTEx--Coexpression	PDK2,CACNA2D1,ANK1,FNDC5,LINC00888,FTCDNL1,PKIA,ACADM,ANO5,DTWD2,UNC45B,PLA2G4C,SLC25A12,NT5C1A,TRIM32
NKX26	15	0.000442	4.221	ARCHS4--Coexpression	ADGRA2,FREM2,DMPK,COL1A1,MYOM1,XPO4,CTNNA3,RXRG,FAM189A2,FILIP1,MASP1,LDB3,UNC45B,SYNPO2L,PDLIM5
SIM1	15	0.000463	4.192	ARCHS4--Coexpression	CACNA2D1,PPP1R3A,KCNMB2,LRRC39,VLDLR,MPP6,RAB9B,TMEM178B,CACNA1S,CNTN1,ABCC8,SSTR1,SSX2IP,PHKG1,PTPN3
NKX25	14	0.000763	3.926	GTEx--Coexpression	MYH7B,MYOM1,TMEM182,KLHL31,TMEM178B,AK1,HSPB2,LDB3,HSPB3,SGCG,UNC45B,SYNPO2L,DDO,PDLIM5
GTF2IRD1	14	0.00077	3.912	GTEx--Coexpression	MYL1,ART1,MYLPF,STAC3,PLCD4,DEPTOR,TMOD4,SYPL2,CACNA1S,TRDN,CAND2,PHKG1,P2RX6,PTPN3
NFIC	14	0.00077	3.912	GTEx--Coexpression	PRKAB2,ART1,AGL,STAC3,FILIP1,PLCD4,DEPTOR,TMOD4,SYPL2,HSPB6,TRDN,CAND2,PHKG1,USF3
HMG20A	14	0.000788	3.899	GTEx--Coexpression	MEF2C,FNDC5,LINC00888,PKIA,LRRC39,ACADM,MAMSTR,THNSL1,DTWD2,PLA2G4C,SLC25A12,MS4A1,P2RX6,NT5C1A
NFIX	14	0.00166	3.926	ARCHS4--Coexpression	ADGRA2,FXYD1,AMPD1,CARNS1,STAC3,TMOD4,SYPL2,TOM1L2,CACNA1S,HSPB6,MYADML2,SCN4A,SCN4B,CAMK2B
NR1D2	14	0.00173	3.899	ARCHS4--Coexpression	SMCO1,CACNA2D1,PPP1R3A,MYOM1,LRRC39,LRRC30,AMPD1,AGL,KLHL31,TMOD4,SYPL2,TXLNB,CACNA1S,SCN4A
ZNF672	13	0.00267	3.633	GTEx--Coexpression	MYL1,PRKCQ,MYOM1,LRRC39,STAC3,SYPL2,LMOD3,UNC45B,DUSP27,TRDN,ASB11,PHKG1,NT5C1A
ZBED1	13	0.00267	3.633	GTEx--Coexpression	FTCDNL1,ART1,MYOM1,STAC3,SYPL2,TXLNB,LMOD3,UNC45B,DUSP27,TRDN,CAND2,PHKG1,PTPN3
POU4F1	13	0.00267	3.62	GTEx--Coexpression	MEF2C,FCRLA,AMPD1,STAC3,MPP6,CAPN3,TMOD4,CHRNA1,CACNA1S,MCM2,CDNF,CAND2,P2RX6
ZNF592	13	0.00267	3.62	GTEx--Coexpression	PRKCQ,ART1,RCSD1,EXOC6,STAC3,CAPN3,TMOD4,SYPL2,LSMEM1,TRDN,SCN4A,CAND2,USF3
ZNF629	13	0.00267	3.62	GTEx--Coexpression	PDK2,MYOM1,TMEM182,FILIP1,KLHL31,DTWD2,UNC45B,DUSP27,SYNPO2L,SLC25A12,ASB11,PDLIM5,TRIM32
MAFG	13	0.00267	3.62	GTEx--Coexpression	PRKCQ,ANO5,STAC3,PLCD4,TMOD4,RTN2,LSMEM1,ATXN1,LMOD3,TRDN,CAND2,PHKG1,P2RX6
FOXJ3	13	0.00273	3.608	GTEx--Coexpression	ZXDA,PRKAB2,MYL1,ART1,MYLPF,STAC3,TMOD4,SYPL2,TRDN,SCN4A,CDNF,CAND2,USF3
MEOX2	13	0.00567	3.646	ARCHS4--Coexpression	ADGRA2,HMCN1,DKK2,FNDC1,ECM2,OLFML1,COL3A1,OGN,HSPB6,HSPB2,ASPN,COL6A6,SCN4B
GATA4	13	0.00567	3.646	ARCHS4--Coexpression	PRKAB2,MYH7B,MYOM1,CTNNA3,LEFTY2,AGL,FILIP1,LDB3,UNC45B,DUSP27,SYNPO2L,PDLIM5,FRAS1
BNC2	13	0.00579	3.62	ARCHS4--Coexpression	ADGRA2,HMCN2,HMCN1,COL1A1,LRRC30,LRRC17,COL3A1,CHRNA1,ARHGAP28,OGN,GADL1,SGCD,PDE5A
HOXA4	13	0.00579	3.608	ARCHS4--Coexpression	MYL1,ACHE,STAC3,CAPN3,TMOD4,EPDR1,SYPL2,FRMD7,AK1,HSPB6,LMOD3,CLCN1,PHKG1
ZNF32	12	0.009	3.342	GTEx--Coexpression	PDK2,CACNA2D1,FNDC5,LINC00888,PKIA,FXYD1,ANO5,RTN2,AK1,KBTBD12,PLA2G4C,SLC25A12
PPARA	12	0.009	3.33	GTEx--Coexpression	GAMT,CMBL,ACADSB,MYOM1,HINT2,ACADM,SIRT5,TCAIM,SLC25A42,SEC16B,ACOX2,DDO
ZSCAN10	12	0.00917	3.319	GTEx--Coexpression	ANK1,FNDC5,MYL1,MYLPF,TRIM7,STAC3,CAPN3,SYPL2,RTN2,TRDN,SCN4A,PHKG1

## Sheet: CDM1 biceps Downregulated
TF	Intersect	FDR	Odds Ratio	Library	Overlapping_Genes
CEBPD	27	1.44e-13	9.645	ARCHS4--Coexpression	IFITM3,IFITM2,NAMPT,SLC11A1,SERPING1,FPR1,PHC2,CSRNP1,ADM,STAB1,TLR2,SLC43A2,STX11,NFIL3,LRG1,PIM3,IL6R,S100A9,C5AR1,BCL3,TCIRG1,HK3,FCGR3A,RHBDF2,TNFRSF1A,RAB20,SH3TC1
SNAI1	25	3.41e-12	8.898	GTEx--Coexpression	IFITM3,EIF4A1,MT1M,ICAM1,IL1R1,MT1A,SERPING1,STAT5A,GADD45B,CSRNP1,TIMP4,OSMR,APOLD1,NFIL3,GPR4,CCDC71L,STEAP4,SAT1,BCL3,ADAMTS4,ADAMTS9,TNFRSF1A,RAB20,S1PR1,STOM
NFIL3	25	3.41e-12	8.866	GTEx--Coexpression	NAMPT,CRISPLD2,DDIT4,SAMSN1,PGS1,PHC2,GADD45B,CSRNP1,OSMR,TLR2,STX11,CD55,CCDC71L,PIM1,UBALD2,SAP30,C5AR1,DIAPH2,BCL3,ADAMTS9,IRAK3,SPIDR,TNFRSF1A,RAB20,STOM
PLSCR1	25	3.41e-12	8.866	GTEx--Coexpression	IFITM3,NAMPT,IL1R1,EML3,SAMSN1,PGS1,JAK3,OSMR,TLR2,STX11,NFIL3,IL18R1,CCDC71L,STEAP4,SLA,BCL3,TCIRG1,UPP1,ADAMTS9,IRAK3,TNFRSF1A,RAB20,SH3TC1,STOM,TNIP2
STAT3	54	1.77e-11	3.762	ReMap--ChIP-seq	IFITM3,EIF4A1,TNFRSF6B,MT1M,SERPINE1,ENO1,ICAM1,MYC,EML3,MT1A,DDIT4,MT1G,MT1E,SLC22A5,C2CD4A,PGS1,GADD45B,CSRNP1,IL20,IL24,ADM,JAK3,CTSB,SLC39A14,SLCO4A1,APOLD1,NFIL3,CD55,MPZL2,TRMT1,SPSB1,FCMR,SAT1,PIM3,IL6R,UBALD2,S100A9,FKBP5,FAM83A,EFNA1,BCL3,ADAMTS4,HIST1H1D,RHBDF2,TNFRSF1A,BCL2A1,GLRX,SLC3A2,HDAC7,MIEN1,SH3TC1,STOM,SLC25A22,RAB13
CSRNP1	24	2.77e-11	8.48	ARCHS4--Coexpression	ICAM1,NAMPT,SLC11A1,EML3,SAMSN1,STAT5A,GADD45B,TLR2,STX11,NFIL3,PIM1,PIM3,IL6R,UBALD2,C5AR1,BCL3,TCIRG1,SRGN,RHBDF2,IRAK3,NAMPTP1,BCL2A1,RAB20,SH3TC1
ATF3	23	1.5e-10	8.127	ARCHS4--Coexpression	ICAM1,SLC11A1,SERPING1,GADD45B,CSRNP1,ADM,CTSB,FAM20C,TLR2,SLC43A2,NFIL3,SPSB1,PIM3,C5AR1,CD163,BCL3,UPP1,NPC1,CHI3L1,BCL2A1,SLC3A2,RAB20,SOD2
NR4A3	22	9.48e-10	7.718	ARCHS4--Coexpression	ICAM1,SLC11A1,SAMSN1,STAT5A,GADD45B,ELL2,CSRNP1,STAB1,TLR2,STX11,NFIL3,SLA,SAT1,PIM3,C5AR1,CD163,SRGN,RHBDF2,TMIGD3,BCL2A1,RAB20,SH3TC1
FOS	49	2.38e-09	3.408	ReMap--ChIP-seq	MT1M,SERPINE1,ENO1,MYC,IL1R1,MT1A,DDIT4,MT1E,SLC22A5,C2CD4A,PGS1,PHC2,SERPINA3,CSRNP1,IL20,IL24,ADM,CTSB,OSMR,SLC39A14,MMP10,PLIN2,TLCD2,SLC20A1,NFIL3,CD55,MPZL2,CCL20,SPSB1,FCMR,SAT1,PIM3,IL6R,FKBP5,SLC1A5,PLTP,FAM83A,RARRES1,EFNA1,BCL3,UPP1,MMP3,TNFRSF1A,NPC1,ITGA5,GLRX,HDAC7,SH3TC1,STOM
ARID5A	21	4.8e-09	7.34	ARCHS4--Coexpression	ICAM1,SLC11A1,EML3,FPR1,SAMSN1,STAT5A,GADD45B,CSRNP1,TLR2,STX11,FCMR,PIM1,PIM3,IL6R,UBALD2,C5AR1,BCL3,TCIRG1,RHBDF2,SH3TC1,S1PR1
JDP2	21	4.8e-09	7.34	ARCHS4--Coexpression	SLC11A1,FPR1,PHC2,STAB1,CTSB,FAM20C,TLR2,SLC43A2,IL6R,C5AR1,CD163,BCL3,TCIRG1,HK3,FCGR3A,RHBDF2,IRAK3,TNFRSF1A,TMIGD3,RAB20,SH3TC1
CEBPB	21	6.63e-09	7.34	GTEx--Coexpression	NAMPT,SLC11A1,SAMSN1,PGS1,PHC2,CSRNP1,TLR2,STX11,NFIL3,CD55,IL18R1,SLA,UBALD2,C5AR1,BCL3,CR1,RHBDF2,IRAK3,TNFRSF1A,BCL2A1,RAB20
RELA	42	1.01e-08	3.693	Literature--ChIP-seq	SERPINE1,ENO1,ICAM1,MYC,NAMPT,SLC11A2,SLPI,C2CD4A,APOD,STAT5A,GADD45B,RAB3IP,SERPINA3,ORM1,CTSB,SLC7A5,TLR2,STX11,FSTL3,CD55,CCL20,SPSB1,LRG1,IL18R1,F2RL3,PIM1,RARRES1,DIAPH2,BCL3,CXCL1,UPP1,SRGN,MMP3,CHI3L1,CRP,BCL2A1,GLRX,SLC3A2,THBS1,TAF1D,SOD2,PTX3
FOSL2	20	1.9e-08	6.966	ARCHS4--Coexpression	ICAM1,NAMPT,IL1R1,EML3,CSRNP1,OSMR,TLR2,SLC43A2,STX11,SPSB1,PIM3,IL6R,C5AR1,BCL3,TCIRG1,HK3,SRGN,IRAK3,TNFRSF1A,HDAC7
NR1H3	20	1.9e-08	6.966	ARCHS4--Coexpression	ICAM1,ANPEP,PCK2,MARCO,STAB1,CTSB,FAM20C,SLC43A2,SPSB1,SLC39A8,PIM3,C5AR1,CD163,BCL3,TCIRG1,HK2,HK3,RAB20,SOD2,APOC1
BCL6	20	1.9e-08	6.966	ARCHS4--Coexpression	IFITM2,NAMPT,SLC11A1,FPR1,PHC2,CSRNP1,TLR2,SLC43A2,STX11,STEAP4,IL6R,S100A9,C5AR1,BCL3,TCIRG1,HK3,FCGR3A,CR1,NAMPTP1,TNFRSF1A
HLX	20	1.9e-08	6.966	ARCHS4--Coexpression	IFITM2,ICAM1,NAMPT,FPR1,STAB1,CTSB,TLR2,SLC43A2,STX11,PIM3,IL6R,S100A9,C5AR1,BCL3,TCIRG1,HK3,FCGR3A,SRGN,TNFRSF1A,SOD2
ETS2	20	1.9e-08	6.966	ARCHS4--Coexpression	ICAM1,ANPEP,NAMPT,IL1R1,SERPING1,STAT5A,CSRNP1,STAB1,TLR2,STX11,SPSB1,PIM3,IL6R,C5AR1,BCL3,IRAK3,TNFRSF1A,RAB20,SH3TC1,PLA2G2A
MTF1	19	9.8e-08	6.594	ARCHS4--Coexpression	ICAM1,NAMPT,SAMSN1,TLR2,SLC43A2,STX11,SLC39A8,PIM3,IL6R,C5AR1,BCL3,HK3,UPP1,SRGN,CR1,IRAK3,NAMPTP1,BCL2A1,SOD2
FOXD4L5	19	1.81e-07	6.665	GTEx--Coexpression	MT1M,LDLRAD3,MT1A,STAT5A,TIMP4,ADH1B,APOLD1,GPR4,STEAP4,GALNT15,FKBP5,SLC25A1,CPM,RPGR,GPX3,ST6GALNAC3,CNR1,NRIP1,S1PR1
TFEC	19	1.81e-07	6.618	GTEx--Coexpression	SLC11A1,SAMSN1,PGS1,MARCO,STAB1,JAK3,TLR2,STX11,IL18R1,SLA,SAT1,CD163,TCIRG1,FCGR3A,CR1,RHBDF2,IRAK3,BCL2A1,SH3TC1
NR3C1	43	5.05e-07	2.976	ReMap--ChIP-seq	EIF4A1,MT1M,SERPINE1,ENO1,ANPEP,IL1R1,MT1A,CRISPLD2,DDIT4,MT1E,SLC22A5,PGS1,GADD45B,CSRNP1,ADM,SLC7A5,SLCO4A1,SLC20A1,FSTL3,CD55,GPR4,SAT1,PIM3,IL6R,FADS1,IGFBP4,UBALD2,FKBP5,C5AR1,SLC1A5,DHCR24,EFNA1,BCL3,HIST1H1D,ABCC3,TNFRSF1A,ITGA5,GLRX,SLC3A2,HDAC7,ATOH8,STOM,RAB13
MAFB	18	5.65e-07	6.225	ARCHS4--Coexpression	ICAM1,SLC11A1,STAB1,CTSB,FAM20C,TLR2,SLC43A2,STX11,SLC39A8,IL6R,C5AR1,CD163,TCIRG1,HK3,FCGR3A,RHBDF2,RAB20,SH3TC1
MAFF	18	8.94e-07	6.269	GTEx--Coexpression	MYC,EVA1C,SERPING1,GADD45B,ELL2,CSRNP1,OSMR,SLCO4A1,APOLD1,NFIL3,GPR4,SPSB1,PIM1,DIAPH2,CDK2,ADAMTS4,ADAMTS9,STOM
BATF2	17	2.51e-06	5.858	ARCHS4--Coexpression	IFITM3,IFITM2,ICAM1,FPR1,PHC2,TLR2,SLC43A2,STX11,IL6R,UBALD2,S100A9,C5AR1,BCL3,TCIRG1,HK3,FCGR3A,TNFRSF1A
ETV3	17	2.51e-06	5.858	ARCHS4--Coexpression	ICAM1,NAMPT,SAMSN1,STAT5A,CSRNP1,JAK3,TLR2,SLC43A2,STX11,SPSB1,SLC39A8,PIM3,BCL3,HK2,NAMPTP1,BCL2A1,SOD2
MSC	17	2.51e-06	5.858	ARCHS4--Coexpression	ICAM1,SMIM3,SAMSN1,STAB1,CTSB,TLR2,SLC43A2,STX11,SPSB1,SLC39A8,PIM3,CD163,BCL3,UPP1,BCL2A1,SOD2,PTX3
NFKB1	17	2.51e-06	5.858	ARCHS4--Coexpression	ICAM1,NAMPT,SAMSN1,STAT5A,CSRNP1,TLR2,SLC43A2,STX11,SLC39A8,PIM3,IL6R,C5AR1,BCL3,SRGN,NAMPTP1,BCL2A1,SOD2
STAT1	41	2.92e-06	2.834	ReMap--ChIP-seq	IFITM3,EIF4A1,MT1M,ICAM1,ANPEP,SLC11A1,EML3,MT1A,DDIT4,MT1E,FPR1,PGS1,STAT5A,GADD45B,CSRNP1,ADM,CTSB,SLCO4A1,APOLD1,STX11,NFIL3,TRMT1,LRG1,SAT1,PIM1,PIM3,IL6R,CISH,FKBP5,BCL3,TCIRG1,HK2,ADAMTS4,SRGN,GPX3,RHBDF2,TNFRSF1A,ITGA5,BCL2A1,GLRX,RAB13
CEBPA	40	6.18e-06	2.767	ReMap--ChIP-seq	ENO1,ANPEP,IL1R1,POR,DDIT4,SMIM3,PCK2,CHKA,ELL2,CP,SERPINA3,ORM1,ADM,CTSB,SLC39A14,PLIN2,NFIL3,CCL20,SPSB1,LRG1,SAA1,SAA2,RPL22L1,ERO1A,SLA,PIM1,IL6R,CISH,UBALD2,DHCR24,BCL3,CPM,TNFRSF1A,NPC1,BCL2A1,GLRX,SAA2-SAA4,RAB20,STOM,APOC1
MXD1	16	1.08e-05	5.514	ARCHS4--Coexpression	IFITM2,NAMPT,FPR1,PHC2,TLR2,SLC43A2,STX11,STEAP4,IL6R,S100A9,C5AR1,TCIRG1,HK3,FCGR3A,CR1,TNFRSF1A
ZNF267	16	1.08e-05	5.514	ARCHS4--Coexpression	ICAM1,NAMPT,SAMSN1,STAT5A,CSRNP1,TLR2,STX11,PIM3,IL6R,C5AR1,UPP1,SRGN,IRAK3,NAMPTP1,BCL2A1,SOD2
ZNF746	16	1.08e-05	5.494	ARCHS4--Coexpression	IFITM2,NAMPT,FPR1,PHC2,TLR2,SLC43A2,IL6R,UBALD2,S100A9,C5AR1,BCL3,TCIRG1,HK3,FCGR3A,CR1,TNFRSF1A
KLF4	16	1.08e-05	5.494	ARCHS4--Coexpression	SLC11A1,GADD45B,CSRNP1,TLR2,APOLD1,STX11,NFIL3,CD55,SAT1,CD163,BCL3,HK3,SRGN,IRAK3,RAB20,SH3TC1
NFE2L2	16	1.08e-05	5.494	ARCHS4--Coexpression	ICAM1,NAMPT,IL1R1,SAMSN1,CTSB,OSMR,TLR2,STX11,SPSB1,SLC39A8,PIM3,CD163,BCL3,NPC1,STOM,SOD2
RELB	16	1.08e-05	5.494	ARCHS4--Coexpression	ICAM1,EML3,STAT5A,CSRNP1,CTSB,TLR2,SLC43A2,STX11,PIM3,IL6R,UBALD2,C5AR1,BCL3,TCIRG1,TNFRSF1A,BCL2A1
ZNF175	39	1.31e-05	2.699	ReMap--ChIP-seq	EIF4A1,SERPINE1,ENO1,ICAM1,IL1R1,SLC11A1,SERPINF2,DDIT4,PGS1,STAT5A,CHKA,ELL2,ADM,CTSB,SLC7A5,PLIN2,TLCD2,NFIL3,CRLF1,PIM1,PIM3,IL6R,FADS1,CISH,UBALD2,SLC1A5,PLTP,DHCR24,EFNA1,BCL3,ABCC3,RHBDF2,TNFRSF1A,CDH16,GLRX,SLC3A2,MIEN1,SLC25A22,APOC1
BACH1	15	4.12e-05	5.151	ARCHS4--Coexpression	NAMPT,FPR1,TLR2,SLC43A2,STX11,IL6R,C5AR1,HK3,FCGR3A,SRGN,CR1,IRAK3,NAMPTP1,BCL2A1,SOD2
PPARD	15	4.12e-05	5.151	ARCHS4--Coexpression	ICAM1,SLC11A1,EML3,PHC2,CTSB,FAM20C,TLR2,SLC43A2,SPSB1,PIM3,C5AR1,BCL3,TCIRG1,RHBDF2,TNFRSF1A
ETV7	15	4.12e-05	5.133	ARCHS4--Coexpression	IFITM3,IFITM2,ICAM1,NAMPT,FPR1,STAT5A,STX11,PIM3,IL6R,BCL3,TCIRG1,HK3,FCGR3A,BCL2A1,SOD2
IRF7	15	4.12e-05	5.133	ARCHS4--Coexpression	IFITM3,IFITM2,FPR1,SLC43A2,STX11,PIM3,IL6R,UBALD2,S100A9,C5AR1,BCL3,TCIRG1,HK3,FCGR3A,TNFRSF1A
BATF	15	4.12e-05	5.133	ARCHS4--Coexpression	ICAM1,SAMSN1,STAT5A,JAK3,STX11,FCMR,SLA,PIM1,PIM3,CISH,UBALD2,BCL3,SRGN,BCL2A1,SOD2
BHLHE40	15	4.12e-05	5.133	ARCHS4--Coexpression	ICAM1,EML3,DDIT4,STAT5A,GADD45B,CSRNP1,OSMR,SPSB1,PIM1,PIM3,CISH,BCL3,HK2,NPC1,HDAC7
EGR2	15	4.12e-05	5.133	ARCHS4--Coexpression	SLC11A1,FPR1,CSRNP1,CTSB,TLR2,STX11,SLA,PIM3,C5AR1,SRGN,RHBDF2,TMIGD3,BCL2A1,RAB20,SH3TC1
IRF5	15	4.12e-05	5.133	ARCHS4--Coexpression	ICAM1,STAT5A,STAB1,CTSB,TLR2,SLC43A2,IL6R,C5AR1,CD163,BCL3,TCIRG1,HK3,FCGR3A,SRGN,SH3TC1
NFATC1	15	4.12e-05	5.133	ARCHS4--Coexpression	SLC11A1,EML3,STAT5A,CSRNP1,STX11,FCMR,SLA,PIM3,IL6R,C5AR1,BCL3,TCIRG1,RHBDF2,HDAC7,SH3TC1
HNF4G	37	7.22e-05	2.552	ReMap--ChIP-seq	SERPINE1,ICAM1,IL1R1,SLC11A1,SERPINF2,POR,DDIT4,PCK2,STAT5A,CHKA,ELL2,CP,SERPINA3,ADM,CTSB,SLC39A14,SLC7A5,TLCD2,APOLD1,FSTL3,CCL20,TRMT1,CRLF1,PIM1,PIM3,PLTP,DHCR24,EFNA1,BCL3,TCIRG1,ADAMTS4,ABCC3,RHBDF2,TNFRSF1A,MIEN1,SLC25A22,APOC1
PPARG	15	0.000111	5.187	GTEx--Coexpression	IL1R1,MT1A,STAT5A,TIMP4,TLCD2,ADH1B,APOLD1,GPR4,STEAP4,GALNT15,SLC25A1,CPM,GPX3,NRIP1,S1PR1
TFE3	15	0.000116	5.133	GTEx--Coexpression	IFITM3,IFITM2,SLC11A1,FPR1,PGS1,STAT5A,PHC2,TLR2,STX11,SLA,C5AR1,IRAK3,TNFRSF1A,HDAC7,STOM
JUND	36	0.000153	2.481	ReMap--ChIP-seq	EIF4A1,TNFRSF6B,SERPINE1,ENO1,MYC,RCC1,IL1R1,SERPINF2,DDIT4,PGS1,STAT5A,GADD45B,CSRNP1,ADM,CTSB,SLC7A5,TLCD2,SLC20A1,NFIL3,CD55,TRMT1,PIM1,PIM3,IGFBP4,SLC1A5,EFNA1,BCL3,TCIRG1,HIST1H1D,ABCC3,TNFRSF1A,SLC3A2,MIEN1,SLC25A22,APOC1,RAB13
TCF21	44	0.000161	2.392	Literature--ChIP-seq	TNFRSF6B,SERPINE1,ANPEP,IL1R1,NUP210L,CRISPLD2,DDIT4,FPR1,PGS1,STC2,PHC2,GADD45B,ELL2,CSRNP1,IL24,ADM,FAM20C,SLC43A2,STX11,CCL20,SPSB1,CARS,FCMR,CISH,IGFBP4,UBALD2,SLC1A5,PLTP,DHCR24,DIAPH2,BCL3,CDK2,SNED1,TCHH,HK2,RHBDF2,TNFRSF1A,ITGA5,THBS1,SH3TC1,ATOH8,STOM,SLC25A22,RAB13
ZNF319	14	0.00017	4.791	ARCHS4--Coexpression	IFITM2,EML3,FPR1,PHC2,IL6R,UBALD2,S100A9,C5AR1,BCL3,TCIRG1,HK3,FCGR3A,TNFRSF1A,HDAC7
NR4A1	14	0.00017	4.791	ARCHS4--Coexpression	SLC11A1,CRISPLD2,GADD45B,ELL2,CSRNP1,NFIL3,SLA,PIM3,RHBDF2,TMIGD3,PRELP,RASD1,RAB20,SH3TC1
STAT5B	14	0.00017	4.791	ARCHS4--Coexpression	IFITM2,EML3,FPR1,STAT5A,PIM1,IL6R,UBALD2,S100A9,C5AR1,TCIRG1,HK3,FCGR3A,CR1,HDAC7
HIVEP3	14	0.00017	4.774	ARCHS4--Coexpression	ICAM1,SLC11A1,STAT5A,CSRNP1,STAB1,CTSB,TLR2,SLC43A2,STX11,PIM3,C5AR1,RHBDF2,TMIGD3,SH3TC1
NR4A2	14	0.00017	4.774	ARCHS4--Coexpression	SLC11A1,SAMSN1,GADD45B,CSRNP1,TLCD2,STX11,SLA,SAT1,PIM3,SRGN,RHBDF2,TMIGD3,RAB20,SH3TC1
ZBTB7B	14	0.00017	4.774	ARCHS4--Coexpression	IFITM2,EML3,FPR1,PHC2,IL6R,UBALD2,S100A9,C5AR1,BCL3,TCIRG1,HK3,FCGR3A,TNFRSF1A,HDAC7
RXRA	35	0.00027	2.412	ReMap--ChIP-seq	EIF4A1,TNFRSF6B,SERPINE1,ENO1,ICAM1,SLC11A1,SERPINF2,EML3,DDIT4,SMIM3,PGS1,GADD45B,CHKA,ADM,SLC7A5,SLCO4A1,PLIN2,TLCD2,FSTL3,TRMT1,PIM1,PIM3,CISH,UBALD2,FKBP5,PLTP,EFNA1,BCL3,HIST1H1D,UPP1,TNFRSF1A,MIEN1,ATOH8,SLC25A22,APOC1
ETV4	35	0.00027	2.411	ReMap--ChIP-seq	EIF4A1,SERPINE1,ENO1,RCC1,SLC11A1,SERPINF2,POR,DDIT4,STC2,PCK2,GADD45B,CHKA,ELL2,CP,ADM,CTSB,SLC39A14,PLIN2,TLCD2,CCL20,PIM3,CISH,PLTP,EFNA1,BCL3,TCIRG1,ADAMTS4,ABCC3,RHBDF2,TNFRSF1A,GLRX,SLC3A2,MIEN1,SLC25A22,APOC1
FOSB	14	0.000369	4.791	GTEx--Coexpression	MT1M,ICAM1,MYC,MT1A,MT1E,GADD45B,CSRNP1,TIMP4,APOLD1,NFIL3,CCDC71L,PIM1,PIM3,ADAMTS4
CREB5	14	0.000369	4.774	GTEx--Coexpression	IFITM2,NAMPT,FPR1,SAMSN1,PGS1,JAK3,TLR2,STX11,IL18R1,SLA,HK3,SRGN,CR1,IRAK3
EPAS1	14	0.000369	4.774	GTEx--Coexpression	ICAM1,IL1R1,SERPING1,SLCO4A1,GPR4,F2RL3,FCN3,SAT1,SLC39A8,ST6GALNAC3,HDAC7,IL1RL1,S1PR1,STOM
ZBTB34	14	0.000369	4.774	GTEx--Coexpression	IFITM2,SLC11A1,FPR1,SAMSN1,PGS1,JAK3,TLR2,STX11,IL18R1,SLA,HK3,SRGN,CR1,IRAK3
RUNX1	14	0.000369	4.774	GTEx--Coexpression	EIF4A1,IL1R1,ADM,WDR43,OSMR,NFIL3,CCDC71L,PIM3,SLC1A5,BCL3,SPIDR,TNFRSF1A,DUSP23,THBS1
KLF9	14	0.000369	4.774	GTEx--Coexpression	EVA1C,CRISPLD2,SERPING1,APOLD1,SPSB1,GALNT15,FKBP5,DIAPH2,CSPG4,RPGR,GPX3,MIEN1,ATOH8,STOM
PGR	34	0.000531	2.34	ReMap--ChIP-seq	TNFRSF6B,MT1M,LDLRAD3,ANPEP,IL1R1,EML3,MT1A,CRISPLD2,DDIT4,MT1E,SLC22A5,STC2,CHKA,SERPINA3,CSRNP1,ADM,SLC7A5,SLCO4A1,CD55,WBP1L,SAT1,PIM3,CISH,UBALD2,FKBP5,FAM83A,DHCR24,EFNA1,TCIRG1,TNFRSF1A,HDAC7,RAB20,ATOH8,RAB13
IKZF1	34	0.000531	2.338	ReMap--ChIP-seq	IFITM3,EIF4A1,SERPINE1,ICAM1,MYC,IL1R1,DDIT4,FPR1,PGS1,STAT5A,GADD45B,CSRNP1,CTSB,CD55,GPR4,FCMR,WBP1L,PIM1,CISH,IGFBP4,UBALD2,FKBP5,C5AR1,SLC1A5,PLTP,FAM83A,BCL3,HIST1H1D,ABCC3,TNFRSF1A,ITGA5,HDAC7,S1PR1,RAB13
ESR1	16	0.000627	3.95	Literature--ChIP-seq	SLPI,CTSB,NFIL3,MPZL2,LRG1,SAA1,SAA2,PIM1,SLC39A8,PIM3,CISH,DHCR24,EFNA1,CXCL1,CRP,NRIP1
ELK3	42	0.000627	2.246	Literature--ChIP-seq	IFITM3,SERPINE1,ENO1,DDIT4,PGS1,STC2,PCK2,PHC2,GADD45B,CHKA,CSRNP1,ADM,STAB1,NME2,GAL,GPR4,SPSB1,CARS,PIM1,PIM3,IGFBP4,FKBP5,SLC1A5,PLTP,EFNA1,BCL3,LCN6,SLC25A1,SNED1,TCIRG1,HK2,ADAMTS9,ABCC3,GPX3,RHBDF2,TNFRSF1A,DUSP23,DNAJC1,ITGA5,HDAC7,S1PR1,SLC25A22
ZNF385A	13	0.000673	4.433	ARCHS4--Coexpression	EML3,FPR1,PHC2,STAB1,CTSB,TLR2,SLC43A2,C5AR1,BCL3,TCIRG1,HK3,FCGR3A,TNFRSF1A
RARA	13	0.000673	4.417	ARCHS4--Coexpression	IFITM2,EML3,FPR1,PHC2,IL6R,UBALD2,S100A9,C5AR1,BCL3,TCIRG1,HK3,FCGR3A,TNFRSF1A
ZNF467	13	0.000673	4.417	ARCHS4--Coexpression	IFITM2,FPR1,PHC2,SLC43A2,IL6R,UBALD2,S100A9,C5AR1,BCL3,TCIRG1,HK3,FCGR3A,TNFRSF1A
SPI1	13	0.000673	4.417	ARCHS4--Coexpression	IFITM2,FPR1,PHC2,TLR2,SLC43A2,IL6R,S100A9,C5AR1,BCL3,TCIRG1,HK3,FCGR3A,TNFRSF1A
LTF	13	0.000673	4.417	ARCHS4--Coexpression	NAMPT,CSRNP1,STX11,NFIL3,S100A9,C5AR1,TCIRG1,HK3,SRGN,CR1,IRAK3,CHI3L1,STOM
NFKB2	13	0.000673	4.417	ARCHS4--Coexpression	ICAM1,EML3,STAT5A,CSRNP1,SLC43A2,PIM3,UBALD2,C5AR1,BCL3,TCIRG1,BCL2A1,HDAC7,SOD2
CEBPG	13	0.000673	4.417	ARCHS4--Coexpression	EIF4A1,RCC1,CHAC1,DDIT4,PCK2,SLC39A14,XPOT,CARS,SLC38A1,SLC1A5,ASNS,SLC25A1,SLC3A2
ELF3	33	0.000893	2.273	ReMap--ChIP-seq	ENO1,MYC,DDIT4,SLC22A5,C2CD4A,PGS1,STC2,CHKA,ELL2,CP,IL24,ADM,SLC20A1,APOLD1,CD55,MPZL2,SPSB1,FCMR,SAT1,IL6R,IGFBP4,UBALD2,BCL3,TCIRG1,HK2,HIST1H1D,ABCC3,TNFRSF1A,GLRX,HDAC7,MIEN1,NRIP1,RAB13
TEAD4	33	0.000893	2.273	ReMap--ChIP-seq	SERPINE1,ENO1,ICAM1,MYC,RCC1,DDIT4,SLC22A5,PGS1,STC2,STAT5A,GADD45B,CHKA,CSRNP1,ADM,SLC20A1,APOLD1,CD55,TRMT1,PIM1,CISH,UBALD2,C5AR1,SLC1A5,FAM83A,EFNA1,BCL3,HIST1H1D,TNFRSF1A,SLC3A2,THBS1,HDAC7,SLC25A22,RAB13
NR2F2	33	0.000893	2.268	ReMap--ChIP-seq	SERPINE1,ENO1,ICAM1,MYC,RCC1,SLC11A1,SERPINF2,SLC11A2,DDIT4,PGS1,STC2,STAT5A,CSRNP1,ADM,CTSB,SLCO4A1,TLCD2,PIM1,PIM3,CISH,UBALD2,FAM83A,EFNA1,SLC25A1,TCIRG1,HIST1H1D,UPP1,ABCC3,TNFRSF1A,SLC3A2,HDAC7,SLC25A22,APOC1
NFE2	33	0.000893	2.265	ReMap--ChIP-seq	EIF4A1,ENO1,ICAM1,IL1R1,SLC11A1,EML3,DDIT4,STAT5A,ELL2,ADM,CTSB,SLC20A1,TRMT1,PIM1,PIM3,FADS1,CISH,S100A9,FKBP5,C5AR1,NOP2,SLC1A5,PLTP,FAM83A,BCL3,ADAMTS4,HIST1H1D,SRGN,TNFRSF1A,GLRX,SLC3A2,SLC25A22,APOC1
ZNF366	13	0.00135	4.433	GTEx--Coexpression	STAT5A,TIMP4,SLCO4A1,ADH1B,APOLD1,GPR4,STEAP4,GALNT15,LCN6,RPGR,ST6GALNAC3,S1PR1,STOM
SOX17	13	0.00135	4.433	GTEx--Coexpression	EVA1C,SERPING1,STAT5A,TIMP4,SLCO4A1,ADH1B,APOLD1,GPR4,STEAP4,RPGR,ADAMTS9,S1PR1,STOM
ATF6	13	0.00135	4.417	GTEx--Coexpression	IFITM2,NAMPT,FPR1,SAMSN1,PGS1,TLR2,STX11,IL18R1,SLA,CR1,IRAK3,TNFRSF1A,DNAJC1
E2F3	13	0.00135	4.417	GTEx--Coexpression	NAMPT,SAMSN1,PGS1,PHC2,TLR2,SLC43A2,STX11,IL18R1,SLA,IL6R,SRGN,CR1,IRAK3
ZNF230	13	0.00135	4.417	GTEx--Coexpression	IFITM2,FPR1,SAMSN1,PGS1,JAK3,TLR2,STX11,IL18R1,SLA,HK3,SRGN,CR1,IRAK3
KLF6	32	0.00165	2.202	ReMap--ChIP-seq	TNFRSF6B,MT1M,SERPINE1,ENO1,EML3,MT1A,DDIT4,MT1E,SLC22A5,GADD45B,SLCO4A1,APOLD1,MPZL2,SPSB1,PIM3,IL6R,IGFBP4,UBALD2,FAM83A,BCL3,TCIRG1,HK2,HIST1H1D,TNFRSF1A,GLRX,ABLIM2,MIEN1,SH3TC1,NRIP1,SLC25A22,TNIP2,RAB13
SOX13	32	0.00165	2.201	ReMap--ChIP-seq	EIF4A1,SERPINE1,ENO1,IL1R1,SLC11A1,SERPINF2,POR,DDIT4,PGS1,STC2,CHKA,ELL2,CP,SERPINA3,CTSB,SLC7A5,PLIN2,NFIL3,CCL20,PIM1,PIM3,CISH,DHCR24,EFNA1,TCIRG1,HK2,ADAMTS4,HIST1H1D,RHBDF2,SLC3A2,MIEN1,APOC1
TAL1	32	0.00165	2.195	ReMap--ChIP-seq	SERPINE1,ICAM1,IL1R1,SLC11A1,DDIT4,SMIM3,PGS1,STAT5A,CHKA,ADM,SLC7A5,PLIN2,APOLD1,CD55,TRMT1,F2RL3,WBP1L,PIM1,FADS1,CISH,FKBP5,SLC1A5,PLTP,FAM83A,EFNA1,HIST1H1D,TNFRSF1A,ITGA5,GLRX,SLC3A2,HDAC7,STOM
PAX8	12	0.00237	4.078	ARCHS4--Coexpression	POR,MAOA,C2CD4A,CTSB,SLCO4A1,SLA,ADAMTS9,GPX3,CDH16,HDAC7,RASD1,ATOH8
MBD6	12	0.00237	4.078	ARCHS4--Coexpression	IFITM2,EML3,FPR1,PHC2,IL6R,UBALD2,S100A9,C5AR1,BCL3,TCIRG1,TNFRSF1A,HDAC7
ZBED2	12	0.00237	4.063	ARCHS4--Coexpression	ENO1,EML3,DDIT4,SAMSN1,STAT5A,CSRNP1,JAK3,SLA,PIM3,CISH,UBALD2,HDAC7
ZNF641	12	0.00237	4.063	ARCHS4--Coexpression	IFITM2,NAMPT,FPR1,TLR2,SLC43A2,IL6R,S100A9,C5AR1,TCIRG1,HK3,FCGR3A,CR1
RFX8	12	0.00237	4.063	ARCHS4--Coexpression	SMIM3,SLC20A1,NFIL3,CCDC71L,DIAPH2,SRGN,IRAK3,ITGA5,BCL2A1,GLRX,SOD2,PTX3
AHR	12	0.00237	4.063	ARCHS4--Coexpression	ICAM1,NAMPT,IL1R1,CSRNP1,OSMR,TLR2,CD55,MPZL2,STEAP4,SLC39A8,SRGN,IRAK3
TFEB	12	0.00237	4.063	ARCHS4--Coexpression	IFITM2,FPR1,SLC43A2,IL6R,UBALD2,S100A9,C5AR1,BCL3,TCIRG1,HK3,FCGR3A,TNFRSF1A
CREM	12	0.00237	4.063	ARCHS4--Coexpression	SLC11A1,SAMSN1,ELL2,CSRNP1,STX11,SLA,SAT1,UPP1,SRGN,RHBDF2,BCL2A1,RAB20
NR2F6	31	0.00252	2.134	ReMap--ChIP-seq	TNFRSF6B,SERPINE1,ENO1,ICAM1,IL1R1,SLC11A1,SERPINF2,DDIT4,STC2,PCK2,CHKA,ELL2,CP,CTSB,SLC7A5,SLCO4A1,PLIN2,TLCD2,FSTL3,CCL20,TRMT1,PIM1,PIM3,DHCR24,EFNA1,BCL3,ABCC3,TNFRSF1A,GLRX,MIEN1,APOC1
TGIF2	31	0.00252	2.129	ReMap--ChIP-seq	EIF4A1,SERPINE1,SERPINF2,POR,DDIT4,STC2,PCK2,CHKA,CP,SERPINA3,ADM,CTSB,SLC39A14,SLC7A5,SLCO4A1,TLCD2,APOLD1,CCL20,LRG1,PIM3,SLC1A5,DHCR24,EFNA1,TCIRG1,HK2,RHBDF2,TNFRSF1A,SLC3A2,MIEN1,SLC25A22,APOC1
HBP1	31	0.00252	2.129	ReMap--ChIP-seq	EIF4A1,SERPINE1,SLC11A1,SERPINF2,EML3,POR,DDIT4,PGS1,STC2,CHKA,ADM,CTSB,SLC39A14,SLCO4A1,TLCD2,SLC43A2,APOLD1,PIM1,PIM3,NOP2,PLTP,DHCR24,EFNA1,ADAMTS4,RHBDF2,TNFRSF1A,SLC3A2,MIEN1,SLC25A22,APOC1,RAB13
SMAD3	31	0.00252	2.128	ReMap--ChIP-seq	SERPINE1,ENO1,ICAM1,MYC,RCC1,DDIT4,PGS1,GADD45B,CSRNP1,ADM,CTSB,OSMR,SLC20A1,APOLD1,FSTL3,TRMT1,SPSB1,PIM1,PIM3,CISH,FAM83A,BCL3,HK2,UPP1,ABCC3,TNFRSF1A,CHI3L1,ITGA5,SLC3A2,HDAC7,RAB13
FOSL1	31	0.00252	2.128	ReMap--ChIP-seq	SERPINE1,ENO1,RCC1,IL1R1,DDIT4,SMIM3,FPR1,PHC2,GADD45B,ELL2,CSRNP1,ADM,CTSB,SLC20A1,NFIL3,CD55,TRMT1,SPSB1,SAT1,PIM1,IL6R,C5AR1,FAM83A,RARRES1,BCL3,HIST1H1D,UPP1,TNFRSF1A,TMIGD3,ITGA5,HDAC7
VDR	31	0.00252	2.126	ReMap--ChIP-seq	EIF4A1,TNFRSF6B,SERPINE1,MYC,RCC1,EML3,CRISPLD2,DDIT4,SMIM3,PGS1,PCK2,GADD45B,CSRNP1,ADM,SLCO4A1,SLC20A1,APOLD1,TRMT1,FADS1,UBALD2,SLC1A5,RARRES1,BCL3,HIST1H1D,UPP1,TNFRSF1A,SLC3A2,HDAC7,MIEN1,SH3TC1,SLC25A22
NR0B1	32	0.00271	2.312	Literature--ChIP-seq	IFITM2,ENO1,ICAM1,SLC11A1,MT1A,CRISPLD2,DDIT4,STAT5A,CSRNP1,JAK3,CTSB,SLC39A14,SLCO4A1,PLIN2,SLC20A1,CD55,ERO1A,PIM1,NPTX2,PLTP,ASNS,DHCR24,BCL3,SLC25A1,ADAMTS4,HK3,UPP1,SLC25A5,SLC3A2,HDAC7,RAB20,APOC1
ESR2	14	0.0034	3.593	Literature--ChIP-seq	MYC,CRISPLD2,MAOA,STC2,SERPINA3,CSRNP1,SLC7A5,CD55,IGFBP4,EFNA1,BCL3,ITGA5,THBS1,NRIP1
CLOCK	14	0.00345	3.492	Literature--ChIP-seq	SERPINE1,DDIT4,SLC22A5,GADD45B,CHKA,SPSB1,PIM1,PIM3,IGFBP4,FKBP5,SLC25A17,NPC1,SLC25A5,RASD1
SOX2	45	0.00345	1.939	Literature--ChIP-seq	SERPINE1,NAMPT,CHAC1,SLC11A2,DDIT4,MT1G,MAOA,STC2,PCK2,GADD45B,RAB3IP,ELL2,TIMP4,CTSB,SLC39A14,SLC7A5,GAL,PLIN2,TMEM165,NFIL3,SNX25,CD55,MPZL2,CCL20,LRG1,CARS,STEAP4,SAT1,FADS1,SAP30,FAM83A,RARRES1,ASNS,SLC25A1,CXCL1,RPGR,UPP1,ABCC3,GPX3,DUSP23,ITGA5,GLRX,THBS1,NRIP1,APOC1
ARNTL	12	0.00415	4.078	GTEx--Coexpression	PGS1,PHC2,SLC43A2,STX11,NFIL3,CD55,SLA,WBP1L,IL6R,UBALD2,FKBP5,GLRX
BATF3	12	0.00415	4.063	GTEx--Coexpression	IFITM3,TNFRSF6B,ENO1,ICAM1,OSMR,GPR4,CCDC71L,BCL3,CDK2,ADAMTS9,STOM,TNIP2
ZNF354A	12	0.00415	4.063	GTEx--Coexpression	IFITM2,FPR1,SAMSN1,PGS1,JAK3,TLR2,IL18R1,SLA,HK3,SRGN,CR1,IRAK3
VENTX	12	0.00415	4.063	GTEx--Coexpression	IFITM2,SLC11A1,FPR1,PGS1,JAK3,TLR2,STX11,SLA,C5AR1,HK3,CR1,IRAK3
POU2F2	30	0.00456	2.06	ReMap--ChIP-seq	IFITM3,EIF4A1,TNFRSF6B,IFITM2,ENO1,ICAM1,EML3,DDIT4,PGS1,GADD45B,CSRNP1,JAK3,CTSB,APOLD1,GPR4,FCMR,PIM1,PIM3,UBALD2,C5AR1,NOP2,SLC1A5,BCL3,TCIRG1,HIST1H1D,SRGN,RHBDF2,BCL2A1,SLC3A2,SLC25A22
FOXP2	30	0.00456	2.059	ReMap--ChIP-seq	EIF4A1,TNFRSF6B,SERPINE1,CHAC1,SERPINF2,DDIT4,PGS1,STC2,GADD45B,CSRNP1,ADM,JAK3,FAM20C,TLCD2,SLC43A2,SLC20A1,FSTL3,TRMT1,BOP1,CRLF1,PIM3,UBALD2,SLC1A5,EFNA1,BCL3,TCIRG1,UPP1,TNFRSF1A,HDAC7,SLC25A22
MYBL2	30	0.00456	2.059	ReMap--ChIP-seq	SERPINE1,ENO1,MYC,RCC1,IL1R1,SLC11A1,POR,PCK2,GADD45B,CHKA,ELL2,CP,SERPINA3,CTSB,SLC39A14,PLIN2,APOLD1,SNX25,CCL20,SAT1,PIM1,CISH,DHCR24,EFNA1,HK2,ADAMTS4,FCGR3A,HIST1H1D,NPC1,GLRX
GATA2	38	0.00566	2.093	ENCODE--ChIP-seq	SERPINE1,ICAM1,MYC,ANPEP,MAOA,SAMSN1,PGS1,PCK2,GADD45B,ADM,STAB1,OSMR,MMP10,APOLD1,STX11,GPR4,BOP1,F2RL3,PIM1,UBALD2,SAP30,SLC1A5,DHCR24,EFNA1,BCL3,ADAMTS4,UPP1,SRGN,TNFRSF1A,DUSP23,DNAJC1,THBS1,HDAC7,IL1RL1,RAB20,S1PR1,STOM,PTX3
HIF1A	11	0.00586	3.818	Literature--ChIP-seq	ENO1,NAMPT,DDIT4,STC2,GADD45B,ELL2,ADM,SLA,SAP30,HK2,ITGA5
JUNB	11	0.00739	3.725	ARCHS4--Coexpression	EML3,GADD45B,CSRNP1,STX11,FCMR,PIM1,PIM3,C5AR1,BCL3,TCIRG1,S1PR1
TET2	11	0.00739	3.725	ARCHS4--Coexpression	NAMPT,SLC11A1,FPR1,TLR2,STX11,STEAP4,IL6R,C5AR1,SRGN,CR1,IRAK3
KLF2	11	0.00739	3.725	ARCHS4--Coexpression	IFITM2,EML3,FPR1,FCMR,IL6R,UBALD2,C5AR1,TCIRG1,HK3,FCGR3A,TNFRSF1A
OSR2	11	0.00739	3.712	ARCHS4--Coexpression	IFITM3,IL1R1,CRISPLD2,SERPING1,STC2,ADM,OSMR,IGFBP4,SNED1,THBS1,PTX3
ZNF710	11	0.00739	3.712	ARCHS4--Coexpression	FPR1,PHC2,TLR2,SLC43A2,IL6R,C5AR1,BCL3,TCIRG1,HK3,FCGR3A,TNFRSF1A
EGR3	11	0.00739	3.712	ARCHS4--Coexpression	SLC11A1,CSRNP1,TLR2,NFIL3,PIM3,RHBDF2,IRAK3,TMIGD3,BCL2A1,RAB20,SH3TC1
ASCL2	11	0.00739	3.712	ARCHS4--Coexpression	IFITM2,FPR1,SLC43A2,IL6R,C5AR1,BCL3,TCIRG1,HK3,FCGR3A,TNFRSF1A,DUSP23
IRF9	11	0.00739	3.712	ARCHS4--Coexpression	IFITM2,FPR1,STX11,FCMR,IL6R,C5AR1,BCL3,TCIRG1,HK3,FCGR3A,TNFRSF1A
ZNF331	11	0.00739	3.712	ARCHS4--Coexpression	SLC11A1,SAMSN1,GADD45B,ELL2,CSRNP1,TLCD2,SAT1,PLTP,RHBDF2,RAB20,SH3TC1
TIGD3	11	0.00739	3.712	ARCHS4--Coexpression	IFITM2,FPR1,PHC2,IL6R,UBALD2,S100A9,C5AR1,TCIRG1,HK3,FCGR3A,TNFRSF1A
IRF1	11	0.00739	3.712	ARCHS4--Coexpression	IFITM2,NAMPT,FPR1,IL6R,S100A9,C5AR1,BCL3,TCIRG1,HK3,FCGR3A,TNFRSF1A
PHF21A	11	0.00739	3.712	ARCHS4--Coexpression	IFITM2,NAMPT,FPR1,PHC2,IL6R,S100A9,C5AR1,TCIRG1,HK3,FCGR3A,CR1
IRF2	11	0.00739	3.712	ARCHS4--Coexpression	IFITM2,NAMPT,FPR1,TLR2,STX11,FCMR,IL6R,C5AR1,TCIRG1,HK3,FCGR3A
ZBTB17	11	0.00739	3.712	ARCHS4--Coexpression	ICAM1,EML3,STAT5A,SLC43A2,PIM3,UBALD2,C5AR1,BCL3,TCIRG1,HK3,HDAC7
STAT2	11	0.00739	3.712	ARCHS4--Coexpression	IFITM3,IFITM2,FPR1,JAK3,IL6R,C5AR1,BCL3,TCIRG1,HK3,FCGR3A,TNFRSF1A
SOX6	29	0.00762	2.004	ReMap--ChIP-seq	ENO1,MYC,RCC1,IL1R1,SLC11A1,SLC11A2,DDIT4,SMIM3,FPR1,STC2,STAT5A,ELL2,ADM,CTSB,TLCD2,CD55,TRMT1,PIM1,FADS1,CISH,UBALD2,C5AR1,FAM83A,HIST1H1D,TNFRSF1A,SLC3A2,HDAC7,APOC1,RAB13
TCF12	29	0.00777	1.992	ReMap--ChIP-seq	EIF4A1,TNFRSF6B,SERPINE1,ENO1,ICAM1,SLC11A1,EML3,DDIT4,PGS1,GADD45B,CSRNP1,ADM,SLC7A5,SLCO4A1,FSTL3,TRMT1,BOP1,PIM1,PIM3,CISH,IGFBP4,SLC1A5,BCL3,TCIRG1,HIST1H1D,RHBDF2,TNFRSF1A,ATOH8,SLC25A22
GATA4	29	0.00777	1.99	ReMap--ChIP-seq	SERPINE1,MYC,EML3,DDIT4,FPR1,PCK2,CHKA,CP,CSRNP1,ADM,SLC39A14,SLCO4A1,APOLD1,FSTL3,NFIL3,PIM1,PIM3,SLC1A5,EFNA1,BCL3,CDK2,HK2,HIST1H1D,TNFRSF1A,GLRX,SLC3A2,MIEN1,PLA2G2A,RAB13
GRHL2	29	0.00777	1.99	ReMap--ChIP-seq	SERPINE1,ICAM1,SLC11A2,DDIT4,PGS1,GADD45B,CSRNP1,SLCO4A1,SLC20A1,CD55,MPZL2,SPSB1,PIM3,CISH,UBALD2,S100A9,FAM83A,EFNA1,BCL3,TCIRG1,HK2,UPP1,ABCC3,RHBDF2,TNFRSF1A,SLC3A2,RAB20,MIEN1,SH3TC1
STAT4	27	0.00777	2.18	Literature--ChIP-seq	IFITM3,SERPINE1,ICAM1,MYC,NAMPT,SLC11A1,MT1A,SERPING1,STAT5A,GADD45B,CSRNP1,IL24,ADM,CTSB,STX11,NFIL3,SNX25,MPZL2,GPR4,IL18R1,FCMR,SLA,SLC39A8,CISH,SNED1,IL1RL1,RAB20
